# Supplementary material for: Effect of Direct Viral–Bacterial Interactions on the Removal of Norovirus From Lettuce
Source: Front Microbiol. 2021 Sep 7;12:731379. doi: 10.3389/fmicb.2021.731379 (PMC8453150; doi:10.3389/fmicb.2021.731379)
Supplement: Supplementary Material 5 — Lettuce leaf surface microbiome.fastq. [file Data_Sheet_3.XLSX]

## Sheet: Supplementary Materials S5_Lett
@M02825:110:000000000-BHBHG:1:1101:14256:2040 1:N:0:1
TGTTCGCTCCCCATGCTTTCGCTCCTCAGCGTCAGTAGTGGCCCAGTGACCTGCCTTCGCCATCGGTGTTCCTCCTGATATCTGCGCATTCCACCGCTACACCAGGAATTCCAGTCACCCCTACCACACTCTAGTCTGCCCGTACCCGATGCAAGCTCAAGGTTGAGCCTTGAGTTTTCACACCAGACGCGACAAACCGCCTACGAGCTCTTTACGCCCAATAATTCCGGACAACGCTTGCGCCCTACGTATTACCGCGGCTGCTGGCACGTAGTTAGCCGGCGCTTCTGCTGCAGGTAC
+
GGGGGGDGGGGGGGGGGGGGGDGGGGGGGGGGGGGG9FFGGGFGGFGGGGGGGGGGGGGGEEGEGEEGGGGGGGGGGGGGGGGFGGGGGGGGGGGGGGGGGGGFGGGGCFFGGGGGGGFGGGCGFGGFGFGFFFFEFGGGGGGGGGGGGGDGGDCF,DFFGGGFFFGFGGGGAFG7FF7+B7DGGG7AGG<EDEGFGFFFFFB@FFFB=8FFF:CCCDFFGFC<C@FF:@:9B06>><EC==CCB>?B7F?G?D>ABFFGGGGC<C5*CDGC7GFGEE:GCGEGE?6,>,8DFEE@>EC;
@M02825:110:000000000-BHBHG:1:1101:10962:2078 1:N:0:1
CCTGTTTGCTCCCCACGCTTTCGTGCCTCAGTGTCAGTGTTGGTCCAGGTAGCTGCCTTCGCCATGGATGTTCCTCCCGATCTCTACGCATTTCACTGCTACACCGGGAATTCCACTACCCTCTACCACACTCTAGTCGCCCAGTATCCACTGCAATTCCCAGGTTGAGCCCAGGGCTTTCACAACAGACTTAAACAACCACCTACGCACGCTTTACGCCCAGTAATTCC
+
GGFEFGG@<EF8@CFCCEEFFGGGG>@E<@FFGGGEAFFFGGGCEGEEFGGGFFGGGGGDFCFGGFGGGGFG9EFEFGGG+>=FGD<FGFCFE9?DFGGGGGG?FE>FEE@FGFGG;FFDGGGGGGEFCD+8=C==FFCDC>CEGFADFGGC8@FEGCEG9ECGGGCFG,@CFECEDFGDGGG9ADGAFF>FGG>DGFFFFDA@F4BFF55>;DFDC/89:/6@><ADD:
@M02825:110:000000000-BHBHG:1:1101:21487:2154 1:N:0:1
CCTGTTCGCTACCCATGCTTTCGCTCCTCAGTGTCAGTAATGGCCCAGAGACCTGCCTTCGCCATCGGTGTTCTTCCTGATATCTGCGCATTTCACCGCTACACCAGGAGTTCCAGTCTCCCCTACCACACTCTAGCCTGCCCGTACCCACCGCACGCCCGAGGTTGAGCCTCGGGTTTTCACGGCAGA
+
GGGGGGGGGGGG<EFGGGGGGGGGGGEGGGGGGGGGGGFFGGGGGGGGGGGGGGGGGGGGGGGGGGEEGGGGFGGFFGGGFGGDFGGFCECGGGGGFGGGGCFGGGFCFGGEEEGGGGGGG@CGFGGGGGGDFGGGG8D@FGGDGCEGGGGGEGGGGGGGCECCE8DGGFF?FGCGFE<F>FDGGG<DG
@M02825:110:000000000-BHBHG:1:1101:18498:2452 1:N:0:1
CCTGTTCGCTCCCCATGCTTTCGCTCCTCAGCGTCAGTAAATGCCCAGAGACCTGCCTTCGCCATCGGTGTTCCTCCTGATATCTGCGCATTTCACCGCTACACCAGGAATTCCAGTCTCCCCTACATCACTCTAGTCTGCCCGTACCCACCGCAGATCCGAGGTTGAGCCTCGGACTTTCACGGCAGACGCGACAAACCGCCTACGAGCTCTTTACGCCCAATAAATCCGGATAACGCTTGCGCCCTACGTATTACCGCGGCTGCTGGCACGTAGTTAGCCGGCGCTTCTTCTGCAGGTACCGTCACTTTCGCTTCTTCCCTACTGAAAGAGGTTTACAACCCGAAGGCCGTCATCCCTCACGCGGCGTCGCTGCATCAGGCTTTCGCCCATTGTGCA…
+
GGGGGGGGGGGGGGGGGGGGGGGGEGGGGGGGGGGGGGGGGGGGFGGGGGGFGGGGGGFFEGGGGGGDGGGGGGGGGFGGGGGGGGGGGGGGGGGGGGGGGGGGGGGEFGGGEGGGGGGGGFG@FFGGGGGGGFGGGGGGGGGGGGGEFGGGGGGGGEGGGGCCCEFGGGGGGGGEDGGGCD:?*5C?GGGGGGGG@>FF@FFFBCC>FF>CFGGGGDEFFFFFFFFDGFFFCB<>GGGGFF?756>>98?B?>C<DBC<CDCFGGGGCCCG8FFGGGCC>ECGGGGGGF8DFFFFD9E>>7EFGFEGGECF=GFGGGGGGDCFGGGF<ED@FGGGFEEDGGGGGGGGGGGGFGGGGGGGGGGDDGGGGGGGGGGEGGGGGGGGGGGGGGGGGGGGGGG…
@M02825:110:000000000-BHBHG:1:1101:23146:2569 1:N:0:1
CCTGTTTGCTCCCCACGCTTTCGCACCTCAGTGTCAGTATTAGTCCAGGTGGTCGCCTTCGCCACTGGTGTTCCTTCCTATATCTACGCATTTCACCGCTACACAGGAAATTCCACCACCCTCTACCATACTCTAGCTTGTCAGTTTTGAATGCAGTTCCCAGGTTGAGCCCGGGGATTTCACATCCAACTTAACAAACCACCTACGCGCGCTTTACGCCCAGTAATTCCGATTAACGCTTGCACCCTCTGTATTACCGCG
+
GGGGGGGGGDGGCCGBFGGCGGGG:FGGGCCF9FFGGGCDFCCCEFEFFGGCGFGGGGGGGGGGGGGGGGGGGGGGFGEFG9?FCFFFGGGECFGGGGEEEGC8CF?EDFGFGGGGGGFEGGGF8DE=@FDF9BDBDCCDFFC9EDFCBC;D=8DFGGGFGGGGFFGCCFGGGGG57>7CCFC7=C4?9>FFDCGGG4A?DDFFFFB?.=AD;CGG>CED3*=4FFF7CDDFD<?:<:*7BG>DE:6@4+@CFCA2<:?;;
@M02825:110:000000000-BHBHG:1:1101:7811:2572 1:N:0:1
CCTGTTTGCTCACCACGCTTTCGCACCTGAGCGTCAGTCTTTGTCCAGGGGGCCGCCTTCGCCACCGGTATTCCCCCAGATCTCTACGCATTTCACCGCTACACCTGGAATTCTACCCCCCTCTACAAGACTCTAGCTTGCCAGTTTCAAATGCAGTTCCCACGTTAAGCGCGGG
+
GFGGDFGGG<C,CCDFG+CG8EFGGGED@F8FGB:BE6FFGGGGFDCFFCEGGGGGGEGGGGE,?BEFGC7EFF,A@BCAA?EFCFCGGGGGFGDFE7FFE:FAFG8A8:F8FDGCE8+@:CGGFGEGCEFEGG9ECEGCFGGE>,@E9DEF,DC99>FC@,DE>BGGDFEGGG=
@M02825:110:000000000-BHBHG:1:1101:16126:2665 1:N:0:1
CCTGTTCGCTACCCATGCTTTCGAGCCTCAGCGTCAGTAACAGACCAGAGAGCCGCCTTCGCCACCGGTGTTCTTCCATATATCTACGCATTTCACCGCTACACATGGAGTTCCACTCTCCTCTTCTGTACTCAAGCTCGACAGTTTCTGATGCAATTCCCCGGTTGAGCCTAAGGCTTTCACATCAGACTT
+
GGGEFFGGGGGGGGGGFFEGGGGGFGFFFGDGGCFGCFGGGFGGGG<CEGGGGGGGGGGGGGDG7FEGGGGGGGGGGGGGGG9<FFG@CFEEGGGGGG>7CEGGFG=AE,AFDFGGF?,D?DFGGGGCFFFFGFG>E8CC8EG+@;;E9,@E7@7EFGD,,DB5CE5EFGG,?DCG;AFGFGG828>4*8?C
@M02825:110:000000000-BHBHG:1:1101:18031:2817 1:N:0:1
CCTGTTTGATCCCCACGCTTTCGTGCATCAGCGTCAATACTAACTTAGTGAGCTGCCTTCGCAATCGGAGTTCTAAGACATATCTATGCATTTCACCGCTACTTGTCTTATTCCGCCCACTTCAAATAGATTCAAGTCCTACAGTATCAAAGGCACTGCGACAGTTAAGCTGCCGTCTTTCACCACTGACTTATAGGACCGCCTACGCACCCTTTAAACCCAATAAATCCGGATAACGCTTGGATCCTCCGTCTTACCGCGG
+
GGGGGGGGGGGGGGGGGGGGCGGGGGGGFEG?FGGGGGGGGGGGGGGGGGFGGG@@FGGGGGGGGFFE7BFFGGGFCCF@FGFGGGGGGGGGGCGGGGEEBCFGGGGFFFGGGGGGGG>CCFEGFFGFGF9EGCFCFFGGGGGGFFCD9EFGGGGGGFFDEEGGGGGGGGGGGGGGCFGDFGG87FGAFGGGCB2:8BA;@FE@B;>BBDFF?7CGGGFFFFCDF:;+:DD7:BGBDFFFFBB::::AAC94#CGD?A<BA?
@M02825:110:000000000-BHBHG:1:1101:23649:2827 1:N:0:1
CCTGTTTGCTCCCCACGCTTTCGCACCTCAGTGTCAGTATCAGTCCAGGTAGTCGCCTTCGCCACTGGTGTTCCTTCCTATATCTACGCATTTCACCGCTACACAGGCAATTCCACTACCCTCTACCATACTCTAGCTTGCCAGTTTTGGATGCAGTTCCCAGGTTGAGCCCGGGGATTTCACATTCAACTTAACAAACC
+
FGGGGGGGGFGFGGGGGGGGGGGGDEGGG<DD@EFGGGGGGGGGGGFFGG9FFGGGGEGGFGGGEGFFFDFEGGGGCFGGGCFDEFGGGGGGFGGGGCG:FGGGGGC+AEGGGG9DBDFGGFF,@FFGGGGGGGFGGA9BEDFGGFFFD>FFCGGFFFGCBEFEFDFGGFGCEGDGDECFFFDDFF=A@CC?FFGGG48;
@M02825:110:000000000-BHBHG:1:1101:17001:2881 1:N:0:1
CCTGTTTGCTCCCCACGCTTTCGTGCATGAGCGTCAATCTTGACCCAGGGGGCTGCCTTCGCCATCGGTGTTCCTCCACATATCTACGCATTTCACTGCTACACGTGGAATTCTACCCCCCTCTGCCAGATTCTAGCCTTGCAGTCTCCAATGCAATTCCCAGGTTGAGCCCGGGGATTTCACATCAGACTTACAAAACCGCCTGCGCACGCTTTACGCCCAGTAATTCCGATTAACGCTTGCACCCTACGTATTACCGCG
+
GGGGGGGGGGGGGGGGGGFDGGGGFCDFGGGGGGGGEGFF<FFFGG8F@B@@CGGECEFGCECFFFGGCGGGGGGGDDGFGGBFFFFFGEGGFGFGGEGDFGGGGFGGDEFFGGGGGGGECEGGGGGGGGG,EDFGGGGGFFDGFGAFGCGGGGGGGGGGDCFGGGGGDFGGGGGG45<FCGGGGDDFCFGGFGDGGFFFFFFFFAA:ABFEE*9CC5B>70969CFFFF:6??CAFF>B>:??D=:A0FE::8805C6;5
@M02825:110:000000000-BHBHG:1:1101:20708:2895 1:N:0:1
CCTGTTTGCTCCCCACGCTTTCGTGCCTCAGTGTCAGTGTTGGTCCAGGTAGCTGCCTTCGCCATGGATGTTCCTCCCGATCTCTACGCATTTCACTGCTACACCGGGAATTCCACTACCCTCTACCACACTCTAGTCGCCCAGTATCCACTGCAATTCCCAGGTTGAGCCCAGGGCTTTCACAACAGACTTAAACAACCACCTACGCACGCTTTA
+
GGGFGGGFGGGFGGGGGCFFFGGCFFFFFGFGGGFGGGF<F?FGGFFFGGGFFCFFEFGEFGGEGGCFGGGGGGCECEGGGGGGGGGGGDCFFGGGGFFFFCFGEGGGGD@FFEFGGDDD=C+EFGFG88B?FGGGCFCDEGGGGGADFFGGFCF9;FFGGDCDBDFG6BEGEGFCDG*;@FDCCCGF4CG7DFDFGFF82283AFAEBE>DD3CF
@M02825:110:000000000-BHBHG:1:1101:21184:2940 1:N:0:1
CCTGTTTGCTCCCCATGCTTTCGTACCTCAGTGTCAGTATTAGGCCAGATGGCTGCCTTCGCCATCGGTATTCCTCCAGATCTCTACGCATTTCACCGCTACACCTGGAATTCTACCATCCTCTCCCATACTCTAGCCAACCAGTATCGAATGCAATTCCCAAGTTAAGCTCGGGGATTTCACATTTGACTTAATTGGCCACCTACGCACGCTTTACGCCCAGTAAATCCGATTAACGCTCGCACCCTCTGTATTACCGCGGCTGCTGGCACAGAGTTAGCCGGTGCTTATTCTGCGAGTAACGTCCACTATCCCTAGGTATTAACTAGAGTAGCCTCCTCCTCGCTTAAAGTGCTTTACAACCAAAAGGCCTTCTTCACACACGCGGCATGGCTGGAT…
+
GGGGGGGGGGGFGEGGGGGGGGGGGGGFGGGGGGGGGGGGGGFGGGGGGGGGGFGGGGGGGGGGGGGGGGGDGGGGGGGGGGGGGGGGGGGGGGGGGGGGGGGGGGGGGGGGGGGGGGGDFFGGGGFFGGGGGGGGGGGGGGGGGGGGGGGGGFGGGGGGGGGGGGGGGGGGGGGG>>FCGGGGGGGFGGGCGFGFGFFFBFFFFFFFFFFFEGGGGDFFFFDEFEFAFFB@GDDFFFFFFF>BFFF6:?3:AFGFFABFFFGF>)6?GFGF?C@GFDCCDGFFGGGFF@+C5EDGGDGGGGE@FCGCCB*FGGGGC7GGFGEFGFGGGGGGGGCGGGGGGGGFFFGGGGFGGGGGGGGFFGGGFFDFGCFGGGGGGGGGEDGGGGGGGFGGGGGGGGG…
@M02825:110:000000000-BHBHG:1:1101:17812:2971 1:N:0:1
CCTGTTTGCTCCCCACGCTTTCGTGCATGAGCGTCAATCTTGACCCAGGGGGCTGCCTTCGCCATCGGTGTTCCTCCACATATCTACGCATTTCACTGCTACACGTGGAATTCTACCCCCCTCTGCCAGATTCTAGCCTTGCAGTCTCCAATGCAATTCCCAGGTTGAGCCCGGGGATTTCACATCAGACTTACAAAACCGCCTGCG
+
FGGGGGGGGGGFGGGGGGGGGGGGGGGGFCFFGGGGGFFGGGGEGGGGGGFGEDCFFGGGGEGGDFGGGGEGGGGFFGGGGGAFGGGGGGGDGFGGGGGGGGGGGGGGEGGGGGGGFGFGEGGG6FFGC6DFGGGGGGGGGGGGGGGG9>?EGGGAFFGDGFFECEC8>F6CGGDG):CGG=7CDFFFGGGGGGGGFFFFF;EDFFE
@M02825:110:000000000-BHBHG:1:1101:9966:3181 1:N:0:1
CCTGTTAGCTACCCATGCTTTCGAGCCTCAGCGTCAGTAACAGACCAGAGAGCCGCCTTCGCAACCGGTGTTCTTCCATATATCTACGCATTTCACCGCTACA
+
96C<FF,CE<,;,C;FE8F9C,,@,@@FGGGEBCEFGGFC<F<F<FG?FEF@DE:F@F79CE,@7F:+@:,@F9<9EGDFFGDGEG9FFEFGGF,E9::CGBD
@M02825:110:000000000-BHBHG:1:1101:23719:3184 1:N:0:1
CCTGTTCGCTCCCCATGCTTTCGCTCCTCAGCGTCAGTAGTGGCCCAGTGACCTGCCTTCGCCATCGGTGTTCCTCCTGATATCTGCGCATTCCACCGCTACACCAGGAATTCCAGTCACCCCTACCACACTCTAGTCTGCCCGTACCCGATGCAAGCTCAAGGTTGAGCCTTGAGTTTTCACACCAGACGCGACAAACCGCCTACG
+
CFFGGGFGGE<EGGGGGGGGGFDGCGGFGGGGGGGGGGGGGGGGGGGGGG<DFGGGGGGGGGGGGGGGGGGFGGGGGGGGGGGGGGGGGGG@FGGGGGGGGGFFFGGGGGFFGFGGAGFGGGGGGG@FGGGFFFDFFFGGGFDGGGGGGD6CEGGFGG7FGCGGGCGGFG6>CFGGGG>FGGGGCGGFGGGGGGDCDFFF>>E6BF5
@M02825:110:000000000-BHBHG:1:1101:21555:3188 1:N:0:1
CCTGTTCGCTCCCCATGCTTTCGCTCCTCAGCGTCAGTAAATGCCCAGAGACCTGCCTTCGCCATCGGTGTTCCTCCTGATATCTGCGCATTTCACCGCTACACCAGGAATTCCAGTCTCCCCTACATCCCTCTAGTCTGCCCGTACCCACCGCAGATCCGCGGTTGAGCCTCGGACTTTCACGGCAGACGCGACAAACCGCC
+
GGGGGGEEGGGEGGCEGCCFGGGGDGEGGGGGGGGGGGFFCG<FGGG?FFFGGGFGGGGFGGGGGGGGGEFGGGGGGGGGG<FGGGG7FFFGGGGFCGGEDGGGFFF::=FFGGFGFF9ECEGCGGFC9,>DECF;DFGFGGG>:B836,@B>EG8CBFGG*>>CECC@EGCFCCECEGGGGGGGGDFGGGGGGGCC5F>F>6
@M02825:110:000000000-BHBHG:1:1101:16532:3207 1:N:0:1
CCTGTTTGCTCCCCATGCTTTCGTACCTCAGCGTCAGTATTAGGCCAGATGGCTGCCTTCGCCATCGGTATTCCTCCAGATCTCTACGCATTTCACCGCTACACCTGGAATTCTACCATCCTCTCCCATACTCTAGCTTCCCAGTATCGAATGCAATTCCTAAGTTAAGCTCAGGGATTTCACATCCGACTTAAAAAGCCGCCTACGCACGCTTTACGCCCAGTAAATCCGATTAACGCTCGCACCCGCTGTATTACCGCGGCTGCTGGCACAGAGTTAGCCGGTGCTTATTC
+
GGGGGGGGFGGGGGGGGGGGGGGGGGGGGGGGGGGGGGGGGGGGGGGGEGCGGGGGGGGGGGCEGGGGGGGGGGGGFGGGFGFGGGGGGGGGGGGGGGGGGGGGGGGGFGGGGGGGGGFGGGGGGGGGGFGEGGFGGCEGGGGGGGGGGGGGGGAFGGGGFGGGGGGGGGEFGGEC?GFFF7CGFGFFDGDGCFCDGDFFBF:=B4)8?38>BDGGFDEFFEFEFFFAFFF0<:>GDFC>E>9BFF:$CGGGCEEDGEDGGFF4FAAFFEGF:E;F7C7DDDFGGCF8FACC@
@M02825:110:000000000-BHBHG:1:1101:22081:3247 1:N:0:1
CCTGTTTGCTCCCCATGCTTTCGTACCTCAGCGTCAGTATTAGGCCAGATGGCTGCCTTCGCCATCGGTATTCCTCCAGATCTCTACGCATTTCACCGCTACACCTGGAATTCTACCATCCTCTCCCATACTCTAGCTTCCCAGTATCGAATGCAATTCCTAAGTTAAGCTCAGGGATTTCACATCCGACTTAAAAAGCCGCCTACGCACGCTTTACGCCCAGTAAATCCGATTAACGCTCGCACCC
+
GFGAFAFEGFG8F:EFFCFGGGCFFEG9,@C<+C@CFEFFDGGCGGGEEGCFGG@FGFGGGDF7FC:?@F,EE9?BF@EDFFFFEF<<BFGDAFEFGCEGGGGCGG?EAAGGCFGGAFFFGFG>D?F?C??EF=FD9BAABDGFD,7@8DEG8AE9,CF;DFFGDEFGFA;DFG?CFC+5;@FGGCGB>CDGC::=95?A@BFDDAFB>DEFFDCGF3#9:DE<C3AA:=C:0?;?<>C3776>F6:
@M02825:110:000000000-BHBHG:1:1101:22073:3374 1:N:0:1
CCTGTTTGCTCCCCATGCTTTCGTACCTCAGCGTCAGTATTAGGCCAGATGGCTGCCTTCGCCATCGGTATTCCTCCAGATCTCTACGCATTTCACCGCTACACCTGGAATTCTACCATCCTCTCCCATACTCTAGCTTCCCAGTATCGAATGCAATTCCTAAGTTAAGCTCAGGGATTTCACATCCGACTTAAAAAGCCGCCTACGCACGCTTTACGCCCAGTAAATCCGATTAACGCTCGCACCCTCTGTATTACCGCGGCTGCTGGCACAGAGTTAGCCGGTGCTTATTCTGCGAGTAACGTCCACTATCCTAGAGTATTAATCCAAGTAGCCTCCTCCTCGCTTAAAGTGCTTTACAACCAAAAGGCCTTCTTCACACACGCGGCATGGCTGGAT…
+
GGGGGGGGGGGGGGGGGGDCGGEGGFGFGFFGGGGGGGGGGGGCDDEFGGGGGGGGGGGGGGGGGGGEGDGGGGGFGGGGGGFCFGGGGGGGGGFGGGGGEGFGGGGGGGGGGGGGFGGGFFGGGGGGGGGGGGGGCDFFFGGGFFGGEGFGGGGGGGGGFFFGGGGGGGCFFGEFGGGGGGGGGFFAGGGGGGGGCFF>AFFFFFD>;DEB;DGG>DBFFDFEFEFFFGFFGGDEFEGGGFGFGFC::CFDC>EDGED=CFGFFFF8>FD;FGGGCCDGGDGGFFGGGGGGECEGGGGGGGEGGFGFGGGFFGGGGGGGGGGGGFGFFFGGGGGGGGGGGGEGGGGGGGFGGGGGGGGGGFDGGGF8GGFGGGGGGGGGGGGGGFGGGGGGFGFFFEF…
@M02825:110:000000000-BHBHG:1:1101:21754:3445 1:N:0:1
CCTGTTTGCTCCCCACGCTTTCGTGCCTCAGTGTCAGTGTTGGTCCAGGTAGCTGCCTTCGCCATGGATGTTCCTCCAGATCTCTACGCATTTCACCGCTACACCTGGAATTCTACCCCCCTCTACAAGACTCTAGCTTGCCCGTTTCGAATGCAGTTCCCAGGTTGAGCCCGGGGATTTCACATCCGACTTGACAAACCGCCTGCGTGCGCTTTACGCCCAGTAATTCCGATTAACGCTCGCACCCTCTGTATTACCGCGGCTGCTGGCACAGAGTTAGCCGGTGCTTATTCTGCGAGTAACGTCCACTACTCCTGAGTATTAGTCAGGGTAGCCTCCTCCTCGCTTAAAGTGCTTTACAACCAAAAGGCCTTCTTCACACACGCGGCATGGCTGGAT…
+
GGGGGGGGGGGGGGGGGGGGGGGGFGGGGGGGGGGGGGGGGGGGGGGGGGGGGGGGGGGGDDGGGGGGGGGGGFGGGGGGGGGGGGGGGGGGGGGGCGGGGGGGGGGGGGGGGGGGGGGEEGGGGGGGGGGGGGGGGGGGGGGGEGGGGGGGGGGGGGGGGGGGGGGGGGDFGGEGGGGFGGGGGGGFGGDG7EGFCAFFBFEF:FEFFFDEBDFGGGFFB>6>A*CBBF?C4FFFFFFEF@>BB>FF?BFFFGGCDDGGGFFFFF=FC:2,FE;C69774GF>CFGGGFFC@*GGGGGDGGGFB8,FGGF=?F@,9DDDF:GF@,,DGGGGGE@GF7DGGC>GCFEGFGGGGGFFDGGGGGGGGGGGFCCFGGFGCDGGGGGGGGGGGGGGGGFGGGF…
@M02825:110:000000000-BHBHG:1:1101:21023:3549 1:N:0:1
CCTGTTTGCTCCCCACGCTTTCGCACCTCAGTGTCAGTATCAGTCCAGGTGGTCGCCTTCGCCACTGGTGTTCCTTCCTATATCTACGCATTTCACCGCTACACAGGAAATTCCACCACCCTCTACCATACTCTAGTCAGTCAGTTTTGAATGCAGTTCCCAGGTTGAGCCCGGGGATTTCACATCCAACTTAACAAACCACCTACGCGCGCTTTACGCCCAGTAATTCCGA
+
FGGGGGGGFFGGDEFGGDECFGFFFGEGFGGGCGGGGFAFFFFEDGGGGGFGGGGGGFGGGG?FGGFGFDF>F@CADGGFGGAFFFGFFDDFF,EDFGGGEFGFFGD=FGGGGGGGFGGG?FCGFGGDGGFFF9FGFCBBGGGGEGGGGGDFADGAFG;F99DFG@63<>D*BE>EC5;C>@9C9CD9FCFFCC:FCFF>=BD:4AEE>355:5>FCDB:@*:,:AF>BF?<
@M02825:110:000000000-BHBHG:1:1101:18397:3563 1:N:0:1
CCTGTTTGCTCCCCACGCTTTCGCACCTCAGTGTCAGTATCAGTCCAGGTAGTCGCCTTCGCCACTGGTGTTCCTTCCTATATCTACGCATTTCACCGCTACACAGGAAATTCCACTACCCTCTACCATACTCTAGCTTGCCAGTTTTGGATGCAGTTCCCAGGTTGAGCCCGGGGATTTCACATTCAACTTAACAAACCACCTACGCGCGCTTTACGCCCAGTAATTCCGATTAACGCTTGCACCCTCTGTATTACCGCGGCTGCTGGCACAGAGTTAGCCGGTGCTTATTCTGTCGGTAACGTCAAGACAATCACGTATTAGGTAACTGCCCTTCCTCCCAACTTAAAGTGCTTTACAATCCGAAGACCTTCTTCACACACGCGGCATGGCTGGATC…
+
GGGGEDFGGEGGGGGEGGGEFFEC7FEGGGFEGFFGFGGGGFGGGGGGGFFGEFGGGGCCFGGDGGGGFFGGGFGCCGFAFFAFFFGGG7CEFGGGGGGGGGGGFEGGGGGGGGGGFGGGGF8EFGGGGFCDDAEFGCEGGGGGGFGGGG?F?EFGGGFGGGGFGG67DFFFEGDGDC7C:@CGFFGFGFGFGGGGGFFABBFFF;BE8.08ADG7C5>:AFFFFAFGFC?*772>B<;GFGFGEFFFE>39FC5>=)EDFGFF>FB8B+>99D294EGGGDEC7CFC@=,@:+GGGGGFF8CGGEFCF>99GGFBCFFGFDCFGGGGGGGGGGGGGGGGGDE@FDE9GGGFFGFDFGGGGGGGCGGGGFGGE?FGGGGGGGGEFDGGGGGGGGFFFCG…
@M02825:110:000000000-BHBHG:1:1101:7721:3593 1:N:0:1
CCTGTTTGCTCCCCATGCTTTCGTACCTCAGCGTCAGTATTAGGCCAGATGGCTGCCTTCGCCATCGGTATTCCTCCAGATCTCTACGCATTTCACCGCTACACCTGGAATTCTACCATCCTCTCCCATACTCTAGCTTCCCA
+
CEFEFGG86;E@8,,;;FCFDFCFE<C9,;;CFF@6:F69,CC,9C<FEF<<AFFEE,@E@F7,,CB,@EFGAC,??F,A,:<?FGFFFGECGGGGGD:==>EFFGG8:B,E4E@FB8DDF@,E=?4@ED8ED,>>D@3,@>9
@M02825:110:000000000-BHBHG:1:1101:15155:3746 1:N:0:1
CCTGTTTGCTCCCCATGCTTTCGTACCTCAGCGTCAGTATTAGGCCAGATGGCTGCCTTCGCCATCGGTATTCCTCCAGATCTCTACGCATTTCACCGCTACACCTGGAATTCTACCATCCTCTCCCATACTCTAGCTTCCCAGTATCGAATGCAATTCCTAAGTTAAGC
+
@FGAF9F,E,EFDFG,,;F,CFGGGGG@F<CFD@@C@FCF9F@CFEC,EE<,@,B=DCAFFGEGD=?FE,9CAFFA:=,EFGCDFFGDGDGECFFGGCG+FF9BFGC@AD,8?DAEDFFG8>=,=@EEEGFD99F=;EBFF8=DFCEGGF?B8;EF,@BCGEGGEF,E,E
@M02825:110:000000000-BHBHG:1:1101:14696:3747 1:N:0:1
CCTGTTCGCTCCCCATGCTTTCGCTCCTCAGCGTCAGTAAATGCCCAGAGACCTGCCTTCGCCATCGGTGTTCCTCCTGATATCTGCGCATTTCACCGCTACACCAGGAATTCCAGTCTCCCCTACATCACTCTAGTCTGCCCGTACCCACCGCAGATCCGAGGTTGAGCCTCGGACTTTCACGGCAGACGCGACAAACCGCCTACGAGCTCTTTACGCCCA
+
FGGGGGGGGCCGGGGGGGGGGGGGFAFGFGGGGGGEGGGFGGGGGGGGGGFGGFFFGGGGGGGGGGCFGGGGGGGGFGFGGGFGGGGGGGGGGGGGGGGGGGGGGGFGGGGGGGGGGGGGGGGF=DGGGGFGGCGGGGGGGGGGGGGGGGGGCECCC9FFGGGGGGGGFGGGGGDGGCFGGGGG:CGFGGGGGGGGGFFFFFE7BFFEEF>6FFGGGDB>:<
@M02825:110:000000000-BHBHG:1:1101:18760:3760 1:N:0:1
CCTGTTTGCTCCCCACGCTTTCGCACCTCAGTGTCAGTATTAGTCCAGGTGGTCGCCTTCGCCACTGGTGTTCCTTCCTATATCTACGCATTTCACCGCTACACAGGAAATTCCACCACCCTCTACCATACTCTAGTCAGTCAGTTTTGAATGCAGTTCCCAGGTTGAGCCCGGGGATTTCACATCCAACTTAACAAACCACCTACGCGCGCTTTACGCCCAGTAATTCCGATTAACGCTTGCACCCTCTGTATTACCGCGGCTGCT
+
GFGFGCECG9FGGGGEGGGGFGGGGGG@EF<CFGCEFAFGF9FGGFFGGEG@FECDGGGG=CFGGGGGGGGGGCFFGGGGGGGGGGEGGCGGGGGGGEGFEFGGAFFGFGGGEEFGGGGEE@>8EGGFGGGGG9FDGGGFFEGF>FGGGGFGADFBEFGGG9DCGGFFCF8C**@:7EGGC@::CGDAFGGGGGGGGFF>BBDDFF>E>BAB3DF+>4FA>DBFAFFGGF??<?0A7?FDFF>FD:FDGGF=<ADCB24);CFFFA=
@M02825:110:000000000-BHBHG:1:1101:22597:3807 1:N:0:1
CCTGTTTGCTCCCCACGCTTTCGTGCATGAGCGTCAGTCTTTGTCCAGGGGGCCGCCTTCGCCACCGGTATTCCTCCAGATCTCTACGCATTTCACCGCTACACCTGGAATTCTACCCCCCTCTACAAGACTCTAGTTCGCCAGTTCGAAATGCTATTCCTAGGTTGAGCCCAGGGCTTTCACATCTCGCTTAACAAACCGCCTGCGCACGCTTTACGCCCAGTAATTCCGATTAACGCTCGGACCCTCCGTATTACCGCGGCTGCTGG
+
GGGGGGGGGGCGGGFGGGGGGGGGGGGGGGGGGGGGGGDFGGFGGGGGGDE:BFFGG>CFFGCECF@CFGFFFGGGGGCGFGGGGGFFGGGGGDDGGGGEFGGFDGGGGGGGFDGEG?FEGGGFGCGGFEFGGGFGCFFECGEEGGGGGECFFGFGGGGFFGEFFF6@FFGCEGFGGGGGGGGFGG7;FGGFGGGGC=FF>9EFFF>3555@>GFGGFFFG???FC9GF5>?7<<CEDDCBCF9EDGGEFFGFCB<5GGD>GFF?4=4A
@M02825:110:000000000-BHBHG:1:1101:22826:3824 1:N:0:1
CCTGTTTGCTCCCCATGCTTTCGTACCTCAGTGTCAGTATTAGGCCAGATGGCTGCCTTCGCCATCGGTATTCCTCCAGATCTCTACGCATTTCACCGCTACACCTGGAATTCTACCATCCTCTCCCATACTCTAGCCAACCAGTATCGAATGCAATTCCCAAGTTAAGCTCGTGGATTTCACATTTGACTTAATTGGCCACCTACGCACGCTTTACGCCCAGTAAATCCGATTAACG
+
FGDFGGGC9FGGGGE<FFE9FGGGGFEGFGGGGGGGGGGGGFGGGGGGGGGG8FGGFCFCDC@BFGG:FEFGFG<F=AFEGGGFGD?=FEGG@FGGGGGGGCFGGGGGG:FFGGDAFFGFGGCEGGFGGGCFFFGDFGFGGGGGGGFGG?EGGGGGGGGGG9FGFGGGGGCFEEGGDGGGGGD?F9E6CCGGF9EF7A*@5)9>F4A>>??EFDG>>8>BF>BFCCFFDC:*CGFEED
@M02825:110:000000000-BHBHG:1:1101:17606:3878 1:N:0:1
CCTGTTTGCTCCCCACGCTTTCGTGCCTCAGTGTCAGTGTTGGTCCAGGTAGCTGCCTTCGCCATGGATGTTCCTCCCGATCTCTACGCATTTCACTGCTACACCGGGAATTCCACTACCCTCTACCACACTCTAGTCGCCCAGTATCCACTGCAATTCCCAGGTTGAGCCCAGGGCTTTCACAACAGACTTAAACAACCACCTACGCACGCTTTACGCCCAGTAATTCCGAGTAACGCTTGCACCCTTCGTATTACCGCGGCTGCTGGCACGAAGTTAGCCGGTGCTTATTCTTTGGGTACCGTCAGAACAACCGAGTATTAATCGACTGCTTTTCTTTCCCAACAAAAGGGCTTTACAACCCGAAGGCCTTCTTCACCCACGCGGCATGGCTGGATC…
+
GGGFGGGGGGGFGGGGGGGGGGGGGGGGGGGGGGGGGGGGGGFEGGGGGGGGGGGGGGGGGGGGGGGGGGGGGGGGGGGGGGGGGGGGGGGGGGGGGGGGGGGGGGGGGGGGGFGGC@FFGGGGGGGGGGGGGGGGGGEGGGGGGGGGGGGGGGGGGFGGGGGGGGGGGGGGGGGGGGGGGGGGGGGFGGGGGFGGGFFFFFABF;AEFEFFFGGGGGFFFEFFGGFFFFFFGFDFFGFDFFFFEDGGFFFFFFFGEFGGFGFFFFFF=<GEF@FFGGEGGCCFEGGGGFCGGFFGGGEFGGEA:9GGGGGGGGGGGGGGGGGGGGGGGGGGGGGGGGGGGGGGFF?8GGGGGGGGGEDGGGGGGGGGGGFGGGGGGGGGGGGGGGGGGGGGGGGGGGG…
@M02825:110:000000000-BHBHG:1:1101:19513:3906 1:N:0:1
CCTGTTCGCTCCCCATGCTTTCGCTCCTCAGCGTCAGTAAATGCCCAGAGACCTGCCTTCGCCATCGGTGTTCCTCCTGATATCTGCGCATTTCACCGCTACACCAGGAATTCCAGTCTCCCCTACATCACTCTAGTCTGCCCGTACCCACCGCAGATCCGAGGTTGAGCCTCGGACTTTCACGGCAGACGCGACAAACCGCCTACG
+
FFGCFGG7FEDE@CFDFFFG9FEG:<FCCFGGGGEEEF<FAEEFF<E<F?<<FGC,AEBF7CG7=FC:C@FEGG<FEFGGG9EA9FGEEDFGAFGGCFEECFGD=FCF=FGGGF4@FFEFC=>DEFCFG=F9EDFCEA;=EC,BCEC==,:CGCDCGFD,:8BBEFGFFCC>,*==CE=DFC:C4DGEFF3CD=D3D9:591@+6FF
@M02825:110:000000000-BHBHG:1:1101:20091:3955 1:N:0:1
CCTGTTTGCTCCCCACGCTTTCGCACCTCAGTGTCAGTATCAGTCCAGGTGGTCGCCTTCGCCACTGGTGTTCCTTCCTATATCTACGCATTTCACCGCTACACAGGAAATTCCACCACCCTCTACCGTACTCTAGCTTGCCAGTTTTGGATGCAGTTCCCAGGTTGAGCCCGGGGCTTTCACATCCAACTTAACAAACCACCTACGCGCGCTTTACGCCCAGTAATTCCGATTAACGCTTGCACCCTCTGTAT
+
DDGGFGGGGCGFGGGGGGGGGGGGGGGGGFFFGGGGGGFGFFGGGGGEFGCFGGGGGFGGGDFFGF,<FFFGGGGGGGGFG9FFFGGGGGGGFGGGGGGGGGGGGFC8FE:FFGGFDGGGGGGGGD8=DEDFGGGCGGF8DFFGGFGGFGFGGFFFDFE9>>CCFGGFFCGGDDDCD>CGGGGG889;FCGD>EGGCA4AFF:@FF>D553>>DFC:<:4<DBFFEFFFFC:?B?;:*2=GDDF<:213GGF@>
@M02825:110:000000000-BHBHG:1:1101:18758:3960 1:N:0:1
CCTGTTTGCTCCCCATGCTTTCGTACCTCAGTGTCAGTATTAGGCCAGATGGCTGCCTTCGCCATCGGTATTCCTCCAGATCTCTACGCATTTCACCGCTACACCTGGAATTCTACCATCCTCTCCCATACTCTAGCCAACCAGTATCGAATGCAATTCCCAAGTTAAGCTCGGGGATTTCACATTTGACTTAATTGGCCACCTACGCACGCTTTACGCCCAGTAAATCCGATTAACGCTCGCACCCTCTGTATTACC
+
GGGGGGGGGGGGGGGGGGGGGGGGGGGGGGGGGGGGGGGGGGGGGGGGECFFGGGGGGGGGGGGGGGGDFGGGGGGGGGGFGF9FFGGGGGGGGGGGGGDGGGGGCFGGGGGGGGGGGFGGGGGGGGGG8EGFGGGGGGGGGDFG9=DGGG8FFGGGG9FFGGGGFGGGF8?8EGGDGGFCFFGGFGF7F7,=BGGGFFFBDFF>FDFFFDFBGGF7<;D>;@=FF=AFAF6@??EC;9>9>9BCCF?BFCA2<2<A<
@M02825:110:000000000-BHBHG:1:1101:13365:4008 1:N:0:1
CCTGTTTGCTCCCCACGCTTTCGCACCTCAGTGTCAGTATCAGTCCAGGTGGTCGCCTTCGCCACTGGTGTTCCTTCCTATATCTACGCATTTCACCGCTACACAGGAAATTCCACCACCCTCTACCATACTCTAGCTTGCCAGTTTTGGATGCAGTTCCCAGGTTGAGCCCGGGGATTTCACATTCAACTTAACAAACCACCTACGCGCGCTTTACGCCCAGTAATTCCGATTAACGCTTGCACCCTCT
+
GGGGGGGGGGGFFGGGGGGGFFGEGGG?FFFCFGGGGCFFGGGGGGGFGGCEGGGGGGGGGFCEGGGGGGGGGFFFGGGGFGFGGGGGGGGGGGGGGGGCGGGGFEGGFGGGGFGGGFFGGGGGGGGGGDGGGGDFFGGGGGGGGG9D?EGGFGGGGEB9BFFGGGGGGGGGGGCGGGGFGGGGGFGF>CFGGGGGFF6625ABFFA:>8>B3CCFFDE;EE?FFCF=FFF01<?F>:BFFFBFF96885
@M02825:110:000000000-BHBHG:1:1101:13828:4011 1:N:0:1
CCTGTTTGCTCCCCATGCTTTCGTACCTCAGTGTCAGTATTAGGCCAGATGGCTGCCTTCGCCATCGGTATTCCTCCAGATCTCTACGCATTTCACCGCTACACCTGGAATTCTACCATCCTCTCCCATACTCTAGCCAACCAGTATCGAATGCAATTCCCAAGTTAAGCTCGGGGATTTCACATTTGACTTAATTGGCCACCTACGCACGCTTTACGCCCAGTAAATCCGATTAACGCTCGCACCCTCTGTATTACCGCGGCTGCTGGCACAGAGTTAGCCGG
+
GGGGGGGGGGFGGFGDGGGGGGGGFGG9FGGCFGGGGGCAFDAEGGGGGG9EFGDGGGGGGGGDCCFGEDFGGFGGGGFFGGGGGGGGGGGGGGFGGGGGGGGGFGGGGFGGF;FGFDGFGGFGDFG?DFGGGGECFGCGGGGGG9CFGFGGGGG9EDFFGCFGFGGGGGGGGE679CC5DGGGGFGFGFCFGGGG79A?@DFB4ADF>BDDDGGGGGFFFFFFFF9:@6;1<?@CE@FF:>69>BFB?+C6:CA+FEGGDA*AF4FFF97@?FFGCD=C786:
@M02825:110:000000000-BHBHG:1:1101:16511:4069 1:N:0:1
CCTGTTCGCTACCCATGCTTTCGAGCCTCAGCGTCAGTAACAGACCAGAGAGCCGCCTTCGCCACCGGTGTTCTTCCATATATCTACGCATTTCACCGCTACACATGGAGTTCCACTCTCCTCTTCTGTACTCAAGCTCGACAGTTTCTGATGCAATTCTCCGGTTGAGCCGAAGGCTTTCACATCAGACTTATCGAGCCGCCTGCACTCGCTTTACGCCCAATAAATCCG
+
GGGGGGCGCGGGGGGGGGFGGGGGGGGGGGGGGEGDGGGGGGGGGGGGGGGGGGGGGGGGGGGGGGGGGGGGGGGGGGGGGGFGGGGGGGGGGGGGFGGGGGGGGGGGGGGGGGGGGGGGGGGGGGGFGFGGFFGGGGGGGGGGGFGGGFGGGGGGFFFFGFGEECCFGGGGGEGGDFFGGFGGGGGADGDGFFGGGFFFFFEFFAFFF4>BEFGGGDEF=@B9BFFF?FB
@M02825:110:000000000-BHBHG:1:1101:23300:4117 1:N:0:1
CCTGTTTGCTCCCCACGCTTTCGTGCCTGAGCGTCAGTCTTTGTCCAGGGGGCCGCCTTCGCCACCGGTATTCCTCCAGATCTCTACGCATTTCACCGCTACACCTGGAATTCTACCCCCCTCTACAAGACTCTAGTTCGCCAGTTCGAAATGCAATTCCCAGGTTGAGCCCGGGGCTTTCACATCTCGCTTAACAAACCGCCTGCGCACGCTTT
+
GGGGGFGGG9CFGDGEGGEGGG@FDGGD<CCC:@FGCGGGGGGGGGGGFGCEFEGGGGGGGEGGGGEEGGGGGGGCFCED,EFGGFGGGGGGGGFGACCFGC<BFFGG,,F,CFGGFGGGDGEFGG;E>CFFDAFDGCC788C*6>BEE>>FD799,92CBFFGCFCF?8E5:?CEGE*;CCFGFFDFF<55<CFCD@F>9>E0F>3:.<5>755
@M02825:110:000000000-BHBHG:1:1101:16422:4236 1:N:0:1
CCTGTTTGCTCCCCATGCTTTCGTACCTCAGCGTCCGTATTAGGCCAGATGGCTGCCTTCGCCATCGGTATTCCTCCAGATCTCTACGCATTTCACCGCTACACCTGGAATTCTACCATCCTCTCCCATACTCTAGCTTCCCAGTATCGAATGCAATTCCTAAGTTAAGCTCAGGGATTTCACATCCGACTTAAAAAGTCGCCTACGCACGCTTTACGCCCAGTAAATCCG
+
CFD9FGGGFDE@FGGGG@F<FFGGGGGAFF?FDGD++:EFDF<CF8C@FF98,=C,BCFC,BB:=CFDED@FDEFGGD,F9?FED?FGGCFFFGDEGFGGDEGGGGFFDFFGGFFGAFFCGGG,@8D,@D=;EGFFGFGCGGG8DEFA>8:D8CD;>DFFCF9BFGGG7>AFGG?EC,ADGGCGGGFE7CDCDFF7?5*4:>?@AFFF5=):BCGD7D3A8:+7;?F85;:
@M02825:110:000000000-BHBHG:1:1101:26152:4269 1:N:0:1
CCTGTTTGCTCCCCATGCTTTCGTACCTCAGTGTCAGTATTAGGCCAGATGGCTGCCTTCGCCATCGGTATTCCTCCAGATCTCTACGCATTTCACCGCTACACCTGGAATTCTACCA
+
FDF<FGCFGGGGCEFD8CF@FDGGG,@EFGFGFA@E,F<EAFF,EEFGGGD8FFGCFFFGG7F7FFEGGF7C,CAF=AFFCEGGFFGGG>FEFGEFC:F:FGGFGC=FF:=?FGGGFD
@M02825:110:000000000-BHBHG:1:1101:19722:4269 1:N:0:1
CCTGTTTGCTCCCCACGCTTTCGTGCCTCAGTGTCAGTGTTGGTCCAGGTAGCCGCCTTCGCCACGGATGTTCCTCCCGATCTCTACGCATTTCACTGCTACACCGGGAATTCCGCTACCCTCTACCACACTCTAGTGACCCAGTATCCACTGCAATTCCCAGGTTGAGCCCAGGGCTTTCACAACAGACTTAAACCACCACCTACGCACGCTTTACGCCCAGTAATTCCGAGTAACGCTTGCACCCTTCGTATTACCGCGGCTGCTGGCACGAAGTTAGCCGGTGCTTATTCTTTGGGTACCGTCAGAACAATCGGGTATTAACCGACTGCTTTTCTTTCCCAACAAAAGGGCTTTACAACCCGAAGGCCTTCTTCACCCACGCGGCATGGCTGGATC…
+
GGGGGGGGGGGGGGGGGGGGGGGGGGGGGGGGGGGGGGGGGGGGGGGGGGGGGGGGGGGGDGGGGGGGGGGGGGGGGGGGGGGGGGGGGGGGGGGGGGGGGGGGGGGGGGFFGGGDGGGCG,DFFGFGGGG6DCFGGGGGGGGGGGFGG,DCFFGGFFGGFFE5FGGGGGGGGGGGGFGGGGGGGGGFGGGFGGGGGFFF?DEFFFFFEFDBDGGGGDEFDBFFFGFFCGD7<:CDAC>EEFFFFFGC5C?C@CBC<DE9=8)AA4FD77<:,7GGGEGGDDE9,FDCFFCCFFFGGGECEEGGGGGGFGGGEEC8FFGFGFGGGE?GGGGGGGGGGGGGGGGGGGGFD8GGGGGFCGDGGGGGGGGGGGGCGGGGGGGGGGGGGGGFGGGGGGGGFGG…
@M02825:110:000000000-BHBHG:1:1101:21732:4275 1:N:0:1
CCTGTTTGCTCCCCATGCTTTCGTACCTCAGCGTCAGTATTAGGCCAGATGGCTGCCTTCGCCATCGGTATTCCTCCAGATCTCTACGCATTTCACCGCTACACCTGGAATTCTACCATCCTCTCCCATACTCTAGCTTCCCAGTATCGAATGCAATTCCTAAGTTAAGCTCAGGGATTTCACATCCGACTTAAAAAGCCGCCTACGCACGCTTTACGCCCAGTAAATCCGATTAACGCTCGCACCCTCTG
+
FGFGGGG8EFF,FFGFD@D@EFEGGFDCGD@FFGGE7EFGGFGFGFFFGFCFFGGGCFGGGGGDGGGGGFGGFA,E4ADEEEFGGGGGGCGGGGGGGGECFEDGGCGGGFG8FGGC9DDECGCGGGGFGGDGGGGGGGGF@DGGFGGGGGGGEEGGGGGGGGGDGGFG8F9DCGCEFCF?CFGFGFGFCDGEGD>FGEAFAF>ABFDEFFE4?CFCCCEE>BD@C9@?DF:7GDEEFF5:@9;7105FC78
@M02825:110:000000000-BHBHG:1:1101:14136:4374 1:N:0:1
CCTGTTTGCTCCCCACGCTTTCGCACCTCAGTGTCAGTATCAGTCCAGGTAGTCGCCTTCGCCACTGGTGTTCCTTCCTATATCTACGCATTTCACCGCTACACAGGAAATTCCACTACCCTCTACCATACTCTAGCTTGCCAGTTTTGGATGCGGTTCCCAGGTTGAGCCCGGGGATTTCACATTCAACTTAACAAACCACCTACGCGCGCTTTACGCCCAGTAATTCCGATTAACGCTTGCACCCTCTGTATTACCGCGGCTGCTGGCACAGAGTTAGCCGGTGCTTATTCTGTCGGTAACGTCAAAACAGCAAAGTATTAATTTACTGCCCTTCCTCCCAACTTAAAGTGCTTTACAATCCGAAGACCTTCTTCACACACGCGGCATGGCTGGATC…
+
GGFGGFGGGGGGGGGGGGGGGGGGGGGGGGGGGGGGGGGGGGGGGGGGGGGGGGGGDGGGGDGGGGGGGGGGFGGGGGGGGGCFGGFGGGGGGGGGGGGGGGGGGGGGGGGGGGGGGGGFGGGGGGGGGDFGGGGGGGGGGGGGGGGGGGFGGGEGGEFFCAGGGGGGGGGGGGGGGGGFGGGGGGDCG>B9>FGGGFFFFFE38A;B:DFDEGGGGGFFF@??CFFFFFF?C6GD<9C@FC>GE?BFF?GC+5D>EF?>FGA;FFA=,+:FGFGGGE5DCCEDCGGGGGGGEEGECDGGGGCF88GGGFFFGGGDGGGFGCFFGGGGGGGGGGFCDDGGGGGGGFFGEGGGGGFFADGGCGGGGGGGFGGGGGGGGGGGGGGGGDGGGGGGGGGGGGG…
@M02825:110:000000000-BHBHG:1:1101:13329:4406 1:N:0:1
CCTGTTCGCTCCCCATGCTTTCGCTCCTCAGCGTCAGTAAATGCCCAGAGACCTGCCTTCGCCATCGGTGTTCCTCCTGATATCTGCGCATTTCACCGCTACACCAGGACTTCCAGTCTCCCCTACATCACTCTAGTCTGCCCGTACCC
+
FGGGGGGGG,,@@FFGDFGC<DFGEC@<E<EDGGEFEFE9C@CFCEGA<<CFGD8FF@E@,8=FFEF?CFGGG<FF,9E<EGBFG<EC7>C=EDFGGGGGGGGGFF,:F7=FG9=,=D7>EGEDGGGGGGGGGGF98EFGGGG63>E8@
@M02825:110:000000000-BHBHG:1:1101:14134:4429 1:N:0:1
CCTGTTCGCTCCCCATGCTTTCGCTCCTCAGCGTCAGTAAATGCCCAGAGACCTGCCTTCGCCATCGGTGTTCCTCCTGATATCTGCGCATTTCACCGCTACACCAGGAATTCCAGTCTCCCCTACATCACTCTAGTCTGCCCGTACCCACCGCAGATCCGAGGTTGAGCCTCGGACTTTCACGGCAGAC
+
EFGFEGGGCCGGGGFFFGGFEGEGCEGDGGGG@CFEFFCGGFCFFF8EGGGDFE<E=FFGGGEGFFFEGGGGAEE?FGGDG<EFEFGGGGGCFGGCFGCFGGGGF+=FDEGFGGGGGC3@EGGG+DDFGFFGGG;DEEDFFGGGGGGDGG6ECG8B5;CFFGEGGCGGFGGG8/=CDEFFCGGD4CC>CD
@M02825:110:000000000-BHBHG:1:1101:19489:4739 1:N:0:1
CCTGTTCGCTCCCCATGCTTTCGCTCCTCAGCGTCAGTAAATGCCCAGAGACCTGCCTTCGCCATCGGTGTTCCTCCTGATATCTGCGCATTTCACCGCTACACCAGGAATTCCAGTCTCCCCTACATCACTCTAGTCTGCCCGTACCCACCGCAGATCCGAGGTTGAGCCTCGGACTTTCCCGGCAGACGCGACAAACCGCCTACGAGCTCTTTACGCCCAATAAATCCGGATAACGCTTGCGCCCTACGTATTACCGCGGCTGCTGGCACGTAGTGAGCCGGCGCTTCTTCTGCAGGTACCGTCACTTTCGCTTCTTCCCTACTGAAAGAGGTTTACAACCCGAAGGCCGTCATCCCTCACGCGGCGTCGCTGCATCAGGCTTTCGCCCATTGTGCA…
+
GGGGEFGFGBEGGGGGGGGGGGGGCF:FGGFGGGGGCGDFGGFCFGGGFC<FGEEFFGGGGGGGGGGCFGEFGFFFGGGGGG9F<FGEGGGG<AFFGGG@FGGGGGFGG@DFGDCFFD8DFGEFDGDFDDFFFGGGFGFFGGGGGGGGCCE::EGCEGGGGGEGGFFGEFC:BE=EGCGGG+8?CDCECGGGGGD<<BFF=F>7CF<7;E:FFFG>FDF@B:?FBF?FFF>,4:/CBFFDEDD>>D@>6C>?@GDC>>,3CFCGGCGCC6CC8C?>6**CE:DEEECGCFB=EFFCB=EGFDGGCGGFCF7GFCFCGD@DFA?@FDGFCGFDGGGGGFDGFCCGF=F7GCFC,FE7GGGGCGGGGGGGGGEGFGGFAEGGGGGGGGGGFGGFFCGGGGG…
@M02825:110:000000000-BHBHG:1:1101:19531:4760 1:N:0:1
CCTGTTTGCCCCCCACGCTTTCGCACCTGAGCGTCAGTCTTTGTCCAGGGGGCCGCCTTCGCCACCGGTATTCCTCCAGATCTCTACGCATTTCACCGCCACACCTGGAATTCTTCCCCCCCCTACAAGACTCTAGCTTGCCCGTTTCGAATGCAGTTCCC
+
FF9FEF<EF,,,@@F6:F,BDF:,BC@,FE,ECGGG66CEFFFEEFGFC7@>F+@F:4F?+8BCFGGDBFF,E,BAFEF9DF@FEFGGE@CFA3@CFFG7:>7@FG7FECFE,,,7@FGC**>BEF6>,4:BFG,BF9FG>EGGG8E+31B?CC7;B<<FC
@M02825:110:000000000-BHBHG:1:1101:15589:4874 1:N:0:1
CCTGTTTGCTCCCCATGCTTTCGTACCTCAGTGTCAGTATTAGGCCAGATGGCTGCCTTCGCCATCGGTATTCCTCCAGATCTCTACGCATTTCACCGCTACACCTGGAATTCTACCATCCTCTCCCATACTCTAGCCAACCAGTATCGAATGCAATTCCCAAGTTAAGCTCGGGGATTTCACATTTGACTTAATTGGCCACCTACGCACGCTTTACGCCCAGTAAATCCGATTAA
+
GGGGGGGGGCFCGGGGGGGGG9FFGGBFFGGGGGFGGGGGGGGGFGGFGFFFG@:EGGFGGGC:F8@FGC7F<FCADEFC<FCFFFGGGGGE@FGGGGGGGGGGE@?BFFFFFGFDGFGGFEF4D=FGGFGGGGFBGE:FGGGGFF9ECGFGFEFFGGFFGFGFGFGGEEAGGD7+0@C5;FGGGG=9CGGGGGGGGAFF=DFFFFF>?B>B)?D>8<>F9FF8CC;@:AB??CF?
@M02825:110:000000000-BHBHG:1:1101:22160:4874 1:N:0:1
CCTGTTCGCTCCCCATGCTTTCGCTCCTCAGCGTCAGTAAATGCCCAGAGACCTGCCTTCGCCATCGGTGTTCCTCCTGATATCTGCGCATTTCACCGCTACACCAGGAATTCCAGTCTCCCCTACATCACTCTAGTCTGCCCGTACCCACCGCAGATCCGAGGTTGAGCCTCGGACTTTCACGGCAGACGCGACAAACCGCCTACGAGCTCTTTACGCCCAATAAATCCGGATAACGCTTGCGCCCTACGTATTACCGCGGCTGCTGGCACGTAGTTAGCCGGCGCTTCTTCTGCAGGTACCGTCACTTTCGCTTCTTCCCTACTGAAAGAGGTTTACAACCCGAAGGCCGTCATCCCTCACGCGGCGTCGCTGCATCAGGCTTTCGCCCATTGTGCA…
+
GGGGGGFGGGGGGGGGGGGGGGGGGGGGGGGGGGGGGGGGGGGGGGGGGGGGGGGGGGGGGGGGGGGGGGGGGGGGEGGGGGGGGGGGGGGGGGGGFEGGGGGGGGGGGGGGGGGGFGGGGFGGGGGGGGGGGGGGGGGGGGGGGGGDFGGGGGGGGFGFGGGGDGGGGGGFFGGGGGGGGGGGGGGFGGGGGGGGGFAF9>E?FFFEFC7DGEFGGGGGBGFGGDFFFFC<8C>ABCE<FGEF>BFGGFFFFFFCGEECFGGGFGGGGFGGGGF?FGDGGGGGGGGGGGGGGGGGGGGGGGGGGGGGGGEEGDGGGGGGGGGDGGFFGGGGFGGGGGGGGGGGFGEDGGGGGGGGGGGGGGGGGGGGGGGGGGGGGGGGGGGGGGGGGGGGGGGGGGG…
@M02825:110:000000000-BHBHG:1:1101:13687:4881 1:N:0:1
CCTGTTCGCTCCCCATGCTTTCGCTCCTCAGCGTCAGTAGTGGCCCAGTGACCTGCCTTCGCCATCGGTGTTCCTCCTGATATCTGCGCATTCCACCGCTACACCAGGAATTCCAGTCACCACTACCACACTCTAGTCTGCCCGTACCCGATGCAAGCTCAAGGTTGAGCCCGGGGA
+
GGGGCFDDG;FCGCGGGGGFFCFGGDCF<EFGE@:BFGDFGF8@@DBAFGGGGGFEGFGGFGCEGGGGF@?FFGAFGGFE<@<FECB=FC7FFGGG8CGFFGGFGGFDEF8AFEF;EFFFF9EGGECDFGG8FFDFEF=FGCDEEBCEGEGDC5,@>D<F>9:DD9>FC?FEGGGGC
@M02825:110:000000000-BHBHG:1:1101:16611:4887 1:N:0:1
CCTGTTCGCTCCCCATGCTTTCGCTCCTCAGCGTCAGTAGTGGCCCAGTGACCTGCCTTCGCCATCGGTGTTCCTCCTGATATCTGCGCATTCCACCGCTACACCAGGAATTCCAGTCACCCCTACCACACTCTAGTCTGCCCGTACCCGATGCAAGCTCAAGGTTGAGCCTTGAGTTTTCACACCAGACGCGACAAACCGCCTACGAGCTCTTTACGCCCA
+
<EFGEGGCC,CFCFCFGGG9AFGG@D:CFFGFFGGG>AECD<FFEDFFF@FFDGGGGC?FGGDGF@F@F:F,CEFGC,,CFD?FG9BCFG7:F@FGFDGCCFGGGGF7+?:FFG,=@49@EFE7DFGFGGGGGGEGAAFFFGGGECCE9B>EEG9DFGFFGGG?,,@BECFFG?FG2,=:=CCGGGG>7CDC5=DD4&DB9BBFFA2/53;?FG<FCFF<:>
@M02825:110:000000000-BHBHG:1:1101:24051:4960 1:N:0:1
CCTGTTTGCTCCCCACGCTTTCGTGCATGAGCGTCAGTTTTGACCCAGGTGGCTGCCTTCGCCATCGGTGTTCCTCCACATATTTACGCATTTCACTGCTACACGTGGAATTCTACCCCCCTCTGCCAAACTCTAGCCTTGCAGTCACCATCGCCATTCCCAGGTTGAGCCCGGGGATTTCAC
+
CFDDFFCFFGF,CFGDGGECFFCF,:FFCACEFGGGGFGGG,CDFF@@C,,,BFCFCFGF<C,8,9:=FG==FFEF<<E=F<F,CEF@E?FGFFGGGGGGGGEF:F8BF:FFGGGGGFGCCGGG8E?@FGGGGGG9BFGDDFE9D8>BC:A?>CEGGFFFC9F8>C>@8684>8*CDEG*=B8
@M02825:110:000000000-BHBHG:1:1101:20774:4973 1:N:0:1
CCTGTTTGCTCCCCACGCTTTCGAGCCTCAGCGTCAGTAATGAGCCAGTGTGTCGCCTTCGCCACTGGTGTTCTTCCGAATATCTACGAATTTCACCTCTACACTCGGAGTTCCACACACCTCTCTCATACTCAAGACACCCAGTATCAAAGGCAATTCCGAGGTTGAGCCCCGGGATTTCACCCCTGACTTAAATGTCCGCCTACGCTCCCTTTACGCCCAGGAATTCCGAGCAACGCTAGCCCCCTTCGTATTACCGCGGCTGCTGGCACGAAGTTAGCCGGGGCTTCTTCTCCGGGTACCGTCATTATCGTCCCCGGTGAAAGAATTTTACAATCCTAAGACCTTCATCATTCACGCGGCATGGCTGCGTCAGGCTTTCGCCCATTGCGCAAGATT…
+
ECEFGGGGFCEFEFGFGGGGGCFGGGFGGGGGGFGGGF9FEGGGCFGFFGGGGGGGGGGGGGGGGG8=FFFDFFGGGFGGGGAFGGFFG<FFGFFGC<AFGFGGGFDFGCFCEEGFECCE8FGDEGGGGGGA9,D9=BDG6@CEDC>EFFGCECDEGGFDD*8:@C,?,D8DEEC52=*;8CDF4CFFCFG?GEGGDCFF<ABDEF>B:GGFC;CCGDFF<+7'FFFFEFFF3,74:>F::9G=C57GGFC:9?C2:GGEC;=F@,GFEGFE>,;6GECEEECD@7GF@?FDEGEECC7GEGGFDDGF7GEC7F7CGGGFFFF?9GGGGGGGFFFF<GGGFGFFGF<<FAFGGFCFGF@BFGGCGGGGGGDGGGDF@CGDGGGGFFCEB7GGGGFGGGG…
@M02825:110:000000000-BHBHG:1:1101:23980:5022 1:N:0:1
CCTGTTCGCTCCCCATGCTTTCGCTCCTCAGCGTCAGTAAATGCCCAGCGACCTGCCTTCGCCATCGGTGTTCCTCCTGATATCTGCGCATTTCACCGCTACACCAGGACTTCCAGTCTCCCCTACATCACTCTAGTCTGCCCGTACCCACCGCAGATCCGAGGTTGAGCCTCGGACTTTCACGGCAGACGCGACAAACCGCCTAC
+
ECFE6EFGGCF@DFGGGGFGFGGG7C:<EC,<FGGG@FF9CCDGGFGG,+8CFEFGF<F@C=FCFGE77?FCF<BDFFGAFGED??AFFDGEGGGGGE7+@FFFFD@:F4=:FGG;EG,@FFGGFFDFGAEFDFAFGGCCEGEEGGGGE,>E8CCC*E@FG73>8D6DFC6EGE=ECE6CF8CDCD5)2>CC)=DD75;77>E<5?
@M02825:110:000000000-BHBHG:1:1101:24902:5113 1:N:0:1
CCTGTTTGCTACCCACGCTTTCGAACCTCAGTGTCAGTATGATGCCAGAAGGCTGCCTTCGCCATCGGTATTCCTCCAGATCTCTACGCATTTCACCGCTACACCTGGAATTCTACCTTCCTCCTACCTACTCTAGCCTAACAGTATCAGATGCCGTTCCCAGGTTAAGCCCGGGGCT
+
<CFGGGGGG<6EEFGBCEG7CAC<8,C8C8FFFFCFFFFCCC<6,CEFGGF8F@FD<6FGG,F,==,C=<,C<F,59EFFGGGG9FGGGGG@,EGAE7@+=CFEFFGCFFCGGGGGEGC,DE;,,@E8,D>EBF;,38,@BE,@@D,=C@?DG=A8=CFGG,3BF@EG9;@FEEDED9
@M02825:110:000000000-BHBHG:1:1101:11465:5249 1:N:0:1
CCTGTTCGCTCCCCATGCTTTCGCTCCTCAGCGTCAGTAGTGGCCCAGTGACCTGCCTTCGCCATCGGTGTTCCTCCTGATATCTGCGCATTCCACCGCTACACCAGGAATTCCAGTCACCCCTACCACACTCTAGTCTGCCCGTACCCGATGCAAGCTCAAGGTTGAGCCTTGAGTTTTCACACCAGACGCGACAAACCGCCTACGAGCTCTTTACGCCCAATAATTCCGGACAACGCTTGCGCCCTACGTATTACCGCGGCTGCTGGCACGTAGTTAGCCGGCGCTTCTTCTGCAGGTACCGTCACGAATGAGAGAACCCAATCGCTTCTTCCCTACTGAAAGAGGTTTACAACCCGAAGGCCTTCATCCCTCACGCGGCGTCGCTGCATCAGGCTT…
+
GGGFFGGEGGGCF:,EFGG<FGEG7EC,@FGFECFGFF9FGGFGGGEFCFFGGGFGEGFF<FGGGGGGCC:FF<@EFGG9FCFFGE9EFDGGAA<FFEGGGGFGA<A=7EGGGGFFGGFFFECGGGGGGGG=DG9FEFGGGGFGGGGGFEGGGEFGGGBCF@DCDFG@EFGGCG792=CFG>CCFGCAFFDDG5CCC5AF>;A;>A:A5>3=FFDDCC>F?>?:BGC@FFBFCC74?>CFECFC6E>F=GFC9A3>A2BDFGGGGFFCFFCEGFC8,DGECEECEGGC>8D96GGGGGGGGDGGGGGGGFFGGFAFGGEFGGF8GGGGGGGGGGGGGGGGGGGFF=FGGGGGGGGGGGGFFDF8GGGGGGGGGFGF=C=FFCFDGFFGGGFC<EFGGGG…
@M02825:110:000000000-BHBHG:1:1101:16917:5263 1:N:0:1
CCTGTTTGCTCCCCATGCTTTCGTACCTCAGCGTCAGTATTAGGCCAGATGGCTGCCTTCGCCATCGGTATTCCTCCAGATCTCTACGCATTTCACCGCTACACCTGGAATTCTACCATCCTCTCCCATACTCTAGCTTCCCAGTATCGAATGCAATTCCTAAGTTAAGCTCAGGGATTTCACATCCGACTTAAAAAGCCGCCTACGCACGCTTTACGCCCAGTAAATCCGATTAACGCTCGCACCCTCTGTATTACCGCGGCTGCTGGCACAGAGTTAGCCGGTGCTTATTCTGCGAGTAACGTCCACTATCCAAGAGTATTAATCTCGGTAGCCTCCTCCTCGCTTAAAGTGCTTTACAACCAAAAGGCCTTCTTCACACACGCGGCATGGCTGGAT…
+
GGGGGGGGGGFGGGGGGGGGGGGGGGGGGGGGGGGGGGGGGGGGGGGFFFGGGGGGGGGGGGGGGGGGGGGGGGGGGGGGGGGGGGGGGGGGGGGGGGGGGGGGGGGGGGGGGGGGGGGGGGGCGGGGGGGGGGGGGGGGGGGGGGGGGG?CFGGGGGGGGGFFGGGGGEFGGGGGGGGGGGGGGGGFGGGGDGFGFFFF2>696AEFFFFFFGGFGGFFFFFFFEF7@CC?FFFFFFFFFF9>C:<BFC>CEFDFFFFGGFCA;;FFC7GFEC7DCD>CC?GC8F:C9AF8>CE:CFGGGGDGFGGE:9GGGFDDB,GCAGGGGFFCGGGGGGGGGGGGGGGGGGGGGGGFFGGGGGGGGGGGGGGGGF8FGFGGGGGEF@GGGGGGGGGGGGGGGGG…
@M02825:110:000000000-BHBHG:1:1101:24625:5333 1:N:0:1
CCTGTTCGCTCCCCATGCTTTCGCTCCTCAGCGTCAGTAAATGCCCAGAGACCTGCCTTCGCCATCGGTGTTCCTCCTGATATCTGCGCATTTCACCGCTACACCAGGAATTCCAGTCTCCCCTACATCACTCTAGTCTGCCCGTACCCACCGCAGATCCGAGGTTGAGCCTCGGACTTTCACGGCAGACGCGACAAACCGCCTACGAGCTCTTTACGCCCAATAAATCCGGATAACGCTTGCGCCCTACGTATTACCGCGGCTG
+
FCFAFFGGGGGGDGCGGGGGFGGGCFGGGGGGGGGGGGGAFFAEFF8E8EFGGGGGGFDEGEGGGGGGGGGGGGGGGGGGGFFFA9ECCEGGFGGFFEGGG+EEAF@EGGFDFG=AFGGGGGGD@CFGEAGGGGGEGAGGGGGEEDGG9CGGEGGEGFFGFCE8BFFF6DEGFGDGGGFG@+:65DG>DGDGD59DGAA1996F:52759BFFG7:>:E*8F94?4@F@F>6?<?A??>FEBF>>80=GGFF@?<9><>CFC6C7
@M02825:110:000000000-BHBHG:1:1101:19976:5344 1:N:0:1
CCTGTTTGCTCCCCACGCTTTCGTGCCCCAGTGTCAGTGTTGGTCCAGGTAGCCGCCTTCGCCACGGATGTTCCTCCCGATCTCTACGCATTTCACTGCTACACCGGGAATTCCGCTACCCTCTACCACACTCTAGTGACCCAGTATCCACTGCAATTCCCAGGTTGAGCCCAGGGCTTTCACAACAGACTTAAAC
+
GGGGGGF@EEF8DFGEGG7BFGGGD@F,CBEGFD@FCE<EE<,8CE@F<CA9FFCFC@GFFGC@CEG7?4FEGGAAFEG7FEDEFGGGG+=@FG?FGG<EFG@6F@:FCGAFGG@CECEB?CD@,@DFEGGGGGGFG9CFGGGCFG9E;DE>89<9>DFGGDC5;@DF8D:EGCG*;67CCFFGFG46?CFF7CFG
@M02825:110:000000000-BHBHG:1:1101:18518:5395 1:N:0:1
CCTGTTTGCTCCCCATGCTTTCGTACCTCAGCGTCAGTATTAGGCCAGATGGCTGCCTTCGCCATCGGTATTCCTCCAGATCTCTACGCATTTCACCGCTACACCTGGAATTCTACCATCCTCTCCCATACTCTAGCTTCCCAGTATCGAATGCAATTCCTAAGTTAAGCTCAGGGATTTCACATCCGACTTAAAAAGCCGCCTACGCACGCTTTACGCCCAGTAAATCCGATTAACGCTCGCACCCTCTGTATTACCGCGGCTGCTGGCACAGAGTTAGCCGGTGCTTATTCTGCGAGTAACGTCCACTATCCTAGAGTATTAATCCAAGTAGCCTCCTCCTCGCTTAAAGTGCTTTACAACCAAAAGGCCTTCTTCACACACGCGGCATGGCTGGAT…
+
GGGGGGGGGGGGGGGGGGGGGGGGGGGGGGGGGGGGGGGGGGGGGGGFGGGGGGGGGGGGGGGGGGGGGGGGGGGGGGGGGGGGGGGGGGGGGGGGGGGGGGGGGGGGGGGGGGGGGGG>FFGGGGGGGGGGGGGGGGGGGGGGGGGGGGGGGGCFGGGGGGGGGGGFGGGGGGGGGGGGGFGGGGGFGGGGGGGGGFFFFFFFFFFFEFFFFGGGGGFFFGFFFFFFFFFFFF;GGFFFFFF>GGFGGGFFFFFGFAC=CA4FFFFFGGGGC>,FFGCGD>CE7GC@B,CGGEEDFGGGCEED9FGGFFD8CGFEFFGGGDF9GGGFGGGGGGGGGGGGGGFGGGFGGFGGGGGGGGGGGGGGGGGGDGGGGGFCGGGGGGGGGGFGGGGGGGGGGGG…
@M02825:110:000000000-BHBHG:1:1101:15557:5486 1:N:0:1
CCTGTTCGCTCCCCATGCTTTCGCTCCTCAGCGTCAGTAGTGGCCCAGTGACCTGCCTTCGCCATCGGTGTTCCTCCTGATATCTGCGCATTCCACCGCTACACCAGGCATTCCAGTCACCCCTACCACACTCTAGCCTGCCCGTACCCGATGCAAGCTCAAGGTTGAGCCTTGAGTTTTCACACCAGACGC
+
FGGGGEF7FCGDGGEGF?CFAFCFFGGFFFGF7FFEEGGEEFGGED><CDADCFFFGCFF<F?CCFGFGGFEGGGG@FFCF<BDF@,>CFEEFF9AFCFDCEFFBF8=+63=FEGGGG9FED8DFGGGGGGGEFE9,4@CB:DCCCEEFEEC>CF,@F:<>9BE;FD,,DFCC6CGG9>FG:CFFGGFCFCG
@M02825:110:000000000-BHBHG:1:1101:16477:5545 1:N:0:1
CCTGTTTGCTCCCCACGCTTTCGCACCTCAGTGTCAGTATCAGTCCAGGTGGTCGCCTTCGCCACTGGTGTTCCTTCCTATATCTACGCATTTCACCGCTACACAGGAAATTCCACCACCCTCTACCATACTCTAGTCAGTCAGTTTTGAATGCAGTTCCCAGGTTGAGCCCGGGGATTTCACATCCAACTTAACAAACCACCTACGCGCGCTTTACGCCCAGTAATTCCGATTAACGCTTGCACCCTCTGTATTACCGCGGCTGCTGGCACAGAGTTAGCCGGTGGTTATTCTGTCGGTAACGTCAAAACCATCACGTATTAGGTAATGGCCCTTCCTCCCAACTTAAAGTGCTTTACAATCCGAAGACCTTCTTCACACACGCGGCATGGCTGGATC…
+
GGGGGGGGGGGGGGGGGGGGGEGGGGG@FFGEGGGGGDGEGGGGGGGGGGGGGGGGGGGGGGGDGGGGGGGGGGGGFGGGGGGGGGGGGGGGGFGGGGCGFGGCFFFFGGGGGGGGGGGGGGGGGGF?DFGAFGFFGGGGGGGGFGGGGGGGGGDGGFCFFGGGGGFGGGGGGGGG47CC7CCGFGGFGGGGGGGGGFFFBFDDAFEFEFFFFDGGGGF>>EBFFCFFF5C8DDGDFFFF>?F:5D779?GEFGFDFDFFFDFFFA8FE7FGC>2GFGGGGGGGC@*FGFGGECGECAGDCCED+CGD;9FB88GFFGFFGFGGFGGFF7GDEF8GGGGGGFF@F9FAE@E,9CF?GGGGC>GFAGFFGGGE9GGGFGGFGGGGGFCGGGGGGGFF<FF…
@M02825:110:000000000-BHBHG:1:1101:8261:5567 1:N:0:1
CCTGTTTGCTCCCCATGCTTTCGTACCTCAGCGTCAGTATTAGGCCAGATGGCTGCCTTCGCCATCGGTATTCCTCCAGATCTCTACGCATTTCACCGCTACACCTGGAATTCTACCATCCTCTCCCATACTCTAGCTTCCCAGTATCGAATGCAATTCCTAAGTTAAGCTCAGGGATTTCACATCCGACTTAAAAAGCCGCCTACGCACGCTTTACGCCCAGTAAATCCGAT
+
GGGCFGGFFFGGFFDFDCF9FEFC@FFEFE@FCCCGGFG9FG9EFEFFG@<EEFE>EFGGGGGGGGGDGCGGGGGGGGC<CE9EFGGCF7FC,EEE:@FEEEDGGGCCF:EFFCGFGCFGDEFDD8DGGFD=DFGGGG;FCFG?FGGG6D8DDEFCFFFGGCGGFGGGCF9CGCEE?FF6FFG7C5CB*9;:DGG7;BFFB=FDEF4DA>DD>DG@@1;BBE=7<C7:CA:D7
@M02825:110:000000000-BHBHG:1:1101:10803:5589 1:N:0:1
CCTGTTCGCTCCCCATGCTTTCGCTCCTCAGCGTCAGTAGTGGCCCAGTGACCTGCCTTCGCCATCGGTGTTCCTCCTGATATCTGCGCATTCCACCGCTACACCAGGAATTCCAGTCACCCCTACCACACTCTAGTCTGCCCGTACCCGATGCAAGCTCAAGGTTGAGCCTTGAGTTTTCACACCAGACGCGACAAACCGCCTACGAGCTCTTTACGCCCAATAATTCCGGACAACGCTTGCGCCCTACGTATTACCGCGGCTGCTGGCACGTAGTTAGCCGGCGCTTCTTCTGCAGGTACCGTCACGAATGAGAGAACCCAATCGCTTCTTCCCTACTGAAAGAGGTTTACAACCCGAAGGCCTTCATCCCTCACGCGGCGTCGCTGCATCAGGCTT…
+
GGGGDFGGGFFGGGGGGGGGGGGGCFGGGGGGGGGGGGGGGGGGGGGGGGGGGGGGGGGGGGGGGGGDFEGGGGGGGGGGGGFGGFG@FDGGGGDGEEGGGGGGFGGDFGGGGGGGGGGGGGGGCCEGGGEGGDCFEFGGFFGGGGGGGGD6+C<FGG,@9BD8>CFEGGGGG6,A=EGGGGGCFDGFCFDGDECD<55>6;>?EFEB)8>@@:>:CC>BBB*47AF78D?C279:FFFFC<>2/4:>?::1<+?<>><6A8*4FGEFC4;*FGGFECCE?*CEDFCDFGEGEFE;9FDGEGGFB:DFFAGFGGGGGEEGCDF?GFDFGFFFDF<EGFGGGGGFGFFFCFFEF7E7GGGFBDFGGGFECGGGGGGGGGGFFCGDGGGGGGGGGGGGGEF…
@M02825:110:000000000-BHBHG:1:1101:4942:5615 1:N:0:1
CCTGTTTGCTCCCCACGCTTTCGCACCTCAGTGTCAGTATCAGTCCAGGTGGTCGCCTTCGCCACTGGTGTTCCTTCCTATATCTACGCATTTCACCGCTACACAGGAAATTCCACCACCCTCTACCGTACTCTAGCTTGCCAGTTTTGGATGCAGTTCCAAGGTTGAGCCCGGGGCTTTCACATCCAACTTAACAAACCACCTACG
+
GFCEGGGGGGFGGGGGGGCGGGEDFCGGGGGFGFE9EGFGGFFFGGDGGG?DFGGGGGGGG7@FEGGFFGF:EGFFC=9<FF@FFEGFGGCGGGAFDFGEGEDFEFG,AFEFE9ED,D4>CFFGEGGGGGCFFFCFFGGFDGGC8EFGGGGGGGEGGFFC,@FGFCD838,>CE77?5CCCG72:9?6C*2=D?8BFAFF9(8:AAD
@M02825:110:000000000-BHBHG:1:1101:23134:5683 1:N:0:1
CCTGTTTGCTCCCCACGCTTTCGCACCTCAGCGTCAGTAATGGACCAGTAAGCCGCCTTCGCCACTGGTGTTCCTGCGAATATCTACGAATTTCACCTCTACACTCGCAATTCCACTTACCTCTTCCATACTCAAGATACCCAGTATCAAAGGCAGTTCCGCAGTTGAGCTGCGGGATTTCACCCCTGACTTAAATATCCGCCTAC
+
FFFFGGGGGEF@FCDFCE7,:C7FEGGFFGEG>FGGG,EFGFGGGFF=F,,6EFGDFCCG7FGFEGGGFFGGGGGEF:FC>FFFEF9<CF<FFF9E?CFFGFGGCGFGGCCFGEGGFCFGGGFGAFFFG:@>@GGC9ECFGGGF:FAC9EGE85DGGGGGGGE>E;>C6DFGF>5?CGGGGFGDFDGF*6::DCFF.7@F@F6;D;
@M02825:110:000000000-BHBHG:1:1101:16815:5687 1:N:0:1
CCTGTTCGCTACCCACGCTTTCGTCCATCAGCGTCAATAAATTAGTAGTAACCTGCCTTCGCAATTGGTATTCCATGTAATCTCTAAGCATTTCACCGCTACACTACATATTCTAGTTACTTCCTAATAATTCAAGTCTAGCAGTATCAATGGCCGTTCCACCGTTGAGCGATGGGCTTTCACCACTGACTTACTAAACCGCCTACGGACCCTTTAAACCCAATGATTCCGGATAACGCTTGGCTCCTCCGTATTACCGCGGCTGCTGGAACGGAGTTAGCCGATCCTTATTCTTACGATACCGTCAAGACATTACACGTAATGTTGTTTCTTCTCGTACAAAAGCAGTTTACAATCCATAGGACCGTCATCCTGCACGCGGCATGGCTGGTTCAGACT…
+
GGGGGFGGDGGGDGEGGGCFGEGFCFGGGGGGGGGGGGG9FFGGGGGGGGGGGGGGGFGDGGGGGGGGGDCEEGFGGGGGGGFGGGFFGGGGGEGGFGGGGGGGGGGFFFGGGGGGEDAFGGGFGGGFGEFGGGGGFGGGGGGGGGGGDFF=DF8EGGGFGGGGGG>@FGG>FDEDFFFGGGGGGFGFGGFC:@DG>FFF9ADFFFFF>>FFFD0GGBCCBFGFFDGBGGFFFCDGF91CA3E-D5EED<4+4GBGFFEBFCGGGGGF;*;CC<7GGGGGDGFFGGGGGGGGGGGGGGFCGGGGFCFGCFDFGFGGGGDFGGGEEDFGGGGGGFFCEF?9CCE,GGFGGGFFGGGGGGGGGGGGGCGGGGGGGGGGGGGGGGGGGGGGGGGGGGGGGGG…
@M02825:110:000000000-BHBHG:1:1101:17508:5698 1:N:0:1
CCTGTTTGCTCCCCACGCTTTCGCACCTCAGTGTCAGTATTAGTCCAGGTGGTCGCCTTCGCCACTGGTGTTCCTTCCTATATCTACGCATTTCACCGCTACACAGGAAATTCCACCACCCTCTACCATACTCTAGTCAGTCAGTTTTGAATGCAGTTCCCAGGTTGAGCCCGGGGATTTCACATCCAACTTAACAAACCACCTACGC
+
FEGGGGGGGFGCFEFCFGGCFECFEGGCFEG<FFEFE<EEGGGGFGGEFFFFFGC@FGGGFGFECGGGFEDEGGDAFFDC<<:FFFFGGGGGFFEEEFGCFEFGGEFFGDFGA;EFFGGGDDFGGGGGGGGFGF;EFDGGGGGG=FFGGGGGFGGGGGGGGGGCFGFGFC@8EEE>9CC>B9FGGGFFGCFFGGC+?AFFBDEDFFFF
@M02825:110:000000000-BHBHG:1:1101:20961:5723 1:N:0:1
CCTGTTTGCTCCCCACGCTTTCGTGCATGAGCGTCAGTACAGGTCCAGGGGATTGCCTTCGCCATCGGTGTTCCTCCGCATATCTACGCATTTCACTGCTACACGCGGAATTCCATCTCCCTCTACCGTACTCTAGCTATACAGTCACAAATGCAGTTCCCAGGTTGAGCCCGGGGCTTTCACATCTGTCTTATATAACCGCCTGCGCACGCCTTACGCCCAGTAATTCCG
+
,<FGEFCFGC<E,B<@7CCBFG>GFEG,EEFGEEEGEFG,CFGGGCCF<FCGGGGGGGCFGG:CEC@C=CGGG,CFEC,4CF,C,@ECEFGGGGGGGGGFEDFGDGEDEG@EGFGGD,E=EGED,=FCF+@DD@;>FGGF;;>,@,DF993EAEEBFGCGEFGCE,8D,6DCCEED4=*?FCD78;:=:DFGGGDF7;FFBF>1AF:B>>BE)2C6CC0.<51>9*7899:
@M02825:110:000000000-BHBHG:1:1101:11557:5761 1:N:0:1
CCTGTTTGCTCCCCACGCTTTCGCACCTCAGTGTCAGTATCAGTCCAGGTGGTCGCCTTCGCCACTGGTGTTCCTTCCTATATCTACGCATTTCACCGCTACACAGGAAATTCCACCACCCTCTACCATACTCTAGCTTGCCAGTTTTGGATGCAGTTCCCAGGTTGAGCCCGGGGATTTCACATCCAACTTAACAAACCACCTACGCGCGCTTTACGCCCAGTAATTCCGATTAACGCTTGCACCCTCTGTATTACCGCGGCTGCTGGCACAGAGTTAGCCGGTGCTTATTCTGTCGGTAACGTCAAAATTGCAGAGTATTAATCTACAACCCTTCCTCCCAACTTAAAGTGCTTTACAATCCGAAGACCTTCTTCACACACGCGGCATGGCTGGATC…
+
AFGGGGGEGFFFEEFGGGGGGGGGGGGGGGGGGGGGGGFFGGDGGGGGGGGGGGGGGGGGGGGGGGCEE<FCGGGGGGGGGCAGGGGFD@CEGGGGG7CFEGFGCCCGGGGGGGGGGGGGGGGGGGGGFGGGGGGCGGGGGGFEGGGG?E?FG89DGGG;FGGGG@CCCFGFEE>97CCCGGGGGFGFFGGGGGGGGFFFFFE@)?BF3ADE)>CFFFFED?FFC<FFFF>7D?FDA<FFDGF??:67@9FF1E<CE?E>B6;A?A8=,9E=,F>FGECC7D>F:7CGGF::4+EC8DEGGGEGC9GGE9AFDBDEAGGGFGGGGFGGGGFGGEEEGGF:FC,CF<<?A8CGGFCGGGGFGEGGGFGGGGF?GGGFFGGFFFGGGGFCGGGGGGGGE8G…
@M02825:110:000000000-BHBHG:1:1101:6474:5789 1:N:0:1
CCTGTTTGCTCCCCACGCTTTCGCACCTCAGTGTCAGTATCAGTCCAGGTAGTCGCCTTCGCCACTGGTGTTCCTTCCTATATCTACGCATTTCACCGCTACACAGGAAATTCCACTACCCTCTACCATACTCTAGCTTGCCAGTTTTGGATGCAGTTCCCAGGTTGAGCCCGGGGATTTCACATTCAACTTAACAAACCACCTACGCGCGCTTTACGCCCAGTAATTCCGATTAACGCTTGCACCCTCTGTATTACCGCGG
+
FGEGFFGAFGGDFFGGGGGGGGGGDGG<EFGFFEEEFGGGFFGEFFGGGGGGFGFDEGGFFGGGGGGGEFFEGGGGFEFGFGFGFEGFGEEEGGAFFGGGGGGGGGGGGGGCFFFGGGGGFGGGGGGGGGGGGAFGG,FCDDDFGFCF86=DGGGGGGGGEAB8E@,>,6DCEGGGGG*?DFFGF>FFGGGGGGG7CFF>>BFFFF>>5=BFFGG>DDFCD?:FGGGC?6:3FGGD<5:FF>5=22*FFD@16CCCACC5DA
@M02825:110:000000000-BHBHG:1:1101:23422:5831 1:N:0:1
CCTGTTTGCTCCCCACGCTTTCGCACCTCAGCGTCAGTATCGAGCCAGTGAGCCGCCTTCGCCACTGGTGTTCCTCCGAATATCTACGAATTTCACCTCTACACTCGGAATTCCACTCACCTCTCTCGAACTCCAGACTGATAGTTTCAAAGGCAGTTCCAAGGTTGAGCCCTGGGATTTCACCTCTGACTTTCCAGTCCGCCTACGTGCGCTTTACGCCCAGTAA
+
GGGGGGG8EFGGGGGGGCF@FGGGD:@6EFFCEGGGGG9C<FCDGGGGGGDFFGGGCCFGGG7FGGCGFCFE<E9?EFE@F<AF9BF7FCG7@F9FGFGGGFAEFGFG>==EFGGGCFCDFGGEF=FG8DFGFGECGGFFFDFGAAFG,@CBEG?+>DFFEGGG;AFGGGGEGFFG>E9*+=:C>7DA7C>FF?FGF8/9>2?DF85A443:8>/;C=#>BA?(<3
@M02825:110:000000000-BHBHG:1:1101:24034:5863 1:N:0:1
CCTGTTCGCTCCCCATGCTTTCGCTCCTCAGCGTCAGTAGTGGCCCAGTGACCTGCCTTCGCCATCGGTGTTCCTCCTGATATCTGCGCATTCCACCGCTACACCAGGAATTCCAGTCACCCCTACCACACTCTAGTCTGCCCGTCCCCGATGCAAGCTCAAGGTTGAGCCTTGAGTTTTCACACCAGACGCG
+
GGGGGGGGGGGGGGCGGGGGGGGECFGGGGGGCGGGGGGG99EFGGGGEG9<E,F8FGGGGGG7F<FGGGEGGGFGGGFGGGGGGFGGEGGGGGGGGGGGEGGGG<FGF,FFGGGCGGDGFGGG6D8,@FGGGDCGGEF9DF?EG+>EGGGGGGFFFC,F;DFGGGCFCGF6>D,=2=CFFCF70;7A<FDC5
@M02825:110:000000000-BHBHG:1:1101:13726:5887 1:N:0:1
CCTGTTTGCTCCCCACGCTTTCGTGCCTGAGCGTCAGTCTTTGTCCAGGGGGCCGCCTTCGCCACCGGTATTCCTCCAGATCTCTACGCATTTCACCGCTACACCTGGAATTCTACCCCCCTCTACAAGACTCTAGTTCGCCAGTTCGAAATGCAATTCCCAGGTTGAGCCCGGGGCTTTCACAT
+
FGGGFGGGGAF<FCAF+CCEFFEF@@,E9C@E:C@FE<EDFFFEFFGGG@CGGGG>FFGGGGGGGGGGG+FEGGGGC=ED<EEF9,5==FEGFGGGEFGFEGGGFGD8FDFFFGGGGGGGG>EECFCD,@EFEFCFCEGDCGE>GGGGG8CFFF@CCGF9CFFFFGGG8?8CECEGC=FFG>CF7
@M02825:110:000000000-BHBHG:1:1101:14171:5917 1:N:0:1
CCTGTTTGCTCCCCATGCTTTCGTACCTCAGCGTCAGTATTAGGCCAGATGGCTGCCTTCGCCATCGGTATTCCTCCAGATCTCTACGCATTTCACCGCTACACCTGGAATTCTACCATCCTCTCCCATACTCTAGCTTCCCAGTATCGAATGCAATTCCTAAGTTAAGCTCAGGGATTTCACCTCCGACTTAAAAAGCCGCCTACGCACGCTTTACGCCCAGTAAATCCGATTAACGCTCGCACCCTCTGTATTACCGCGGCTGCTGGCACAGAGTTAGCCGGTGCTTATTCTGCGAGTAACGTCCACTATCCTAGAGTATTAATCCAAGTAGCCTCCTCCTCGCTTAAAGTGCTTTACAACCAAAAGGCCTTCTTCACACACGCGGCATGGCTGGAT…
+
GGGGFGGGGGGGFGGGGGGGGGGGGGGGGGGGGGGGGGGGGGFGGGG<CFFFGGGGGFGGFGECFGFGGGGGGGGGGGDFGGGGGGGGGGGGGGGGGGGGCGFGGGGFGFGGGGGGFGGGGGGGGFGGGGGGGGG;FGGGGGGGGGGG+@=D8EEFGFCFFGGCFFCFFFGGGEFG?FGGGGG+99DD>>>>CFG7CBFFFFFFEFBEBF?EDGGDG<:?FC4FFFFFFF9F<DF5<B758>C:5CDGF:CFC5GGGGGGGFGFFFFACCFEG?FFC4>GCGGGGGFGEE,GDECGGGGGGEEFDD9>FCGDGGGGGGGGFFGFAFFGGGGFFGGGFCGGGGCGFCF9FF=DEE59FGGGGGGGFAGGEFFGFGGGGGGGDGGGGGGGFGGGGFGDGGF…
@M02825:110:000000000-BHBHG:1:1101:8181:5934 1:N:0:1
CCTGTTTGCTCCCCACGCTTTCGCACCTCAGTGTCAGTATTAGTCCAGGTGGTCGCCTTCGCCCCTGGTGTTCCTTCCTATATCTACGCATTTCACCGCTACACAGGAAATTCCACCACCCTCTACCATACTCTAGTCAGTCAGTTTTGAATTCAGTTCCCAGGTTGACCCCGGGGATTTCACA
+
GGGFFFF<FGGGGGFE+@FFFGGG7CFCF,EFFGGFCFGGGFFGGGGEFF8BFGGGD@FG@FG4CD=<FFGGFGGGGGGGGGGGDGGGGGGGFG9FG+@B@F9BD@F:@FFFGGAF8EGGGGGCADGGC9EEFFCFGGA9EFGCF9EG6CA9,@C;FGGGGF6>EFCC,@FGGEE5<CFGGDF7
@M02825:110:000000000-BHBHG:1:1101:26866:5974 1:N:0:1
CCTGTTTGCTCCCCACGCTTTCGCACCTCAGTGTCAGTATCAGTCCAGGTGGTCGCCTTCGCCACTGGTGTTCCTTCCTATATCTACGCATTTCACCGCTACACAGGAAATTCCACCACCCTCTACCATACTCTAGCTTGCCAGTTTTGGATGCAGTTCCCAGGTTGAGCCCGGGGATTTCACATCCAACTTAACGAACCACCTA
+
GGGGCCFGGGGFGGGGGGGGGGCFGGGGGGGGGGGGGGGGGGGGGGGGGGGGGGGGGGGGGGGGGGGGCG8FFDD?FFGGGGFGGGGFGFDGGGGGGDGGGG9EFGGGGFGGGGGGGG?CCGGGGGGGGGGEGCGGGEAFGGGGGGGG,>EFDCF;9ECCCFGGGGGGCGG>CEGGCCDGGGDGFFFFGGG7C@F<DEFFFF>@F
@M02825:110:000000000-BHBHG:1:1101:24329:5978 1:N:0:1
CCTGTTTGCTCCCCACGCTTTCGCACCTCAGTGTCAGTCTCAGTCCAGGTGGTCGCCTTCGCCACTGGTGTTCCTTCCTATATCTACGCATTTCACCGCTACACAGGAAATTCCACCCCCCTCTGCCCT
+
FEGDGGGCF6F,C@,+8F6CFG@C,@FCD<,C<CECCC,<C<CE<CECCF,B@E:FGFGDDEE7FC?8C,ACFFEGGEA<FE9FF9A+@+?@EF,EF@FG@FFG@8A=8=AEFG9EF+6@E7CGDF8DG
@M02825:110:000000000-BHBHG:1:1101:15038:6047 1:N:0:1
CCTGTTCGCTCCCCATGCTTTCGCTCCTCAGCGTCAGTAGTGGCCCAGTGACCTGCCTTCGCCATCGGTGTTCCTCCTGATATCTGCGCATTCCACCGCTACACCAGGAATTCCAGTCACCCCTACCACACTCTAGTCTGCCCGTACCCGATGCAAGCTCAAGGTTGAGCCTTGAGTTTTCACACCAGACGCGACAAACCGCCTACGAGCTCTTTACGCCCAATAATTCCGGACAACGCTTGCGCCCTACGTATTACCGCGGCTGCTGGCACGTAGTTAGCCGGCGCTTCTTCTGCAGGTACCGTCACGTCTGAGAGAACCCAGTCGCTTCTTCCCTACTGAAAGAGGTTTACAACCCGAAGGCCTTCATCCCTCACGCGGCGTCGCTGCATCAGGCTT…
+
GGGGGGGGGFGGGGGGGGGGGGGGEGG8EGGGGGGGGGGGGGGGGGGGGGGGGGGGGGGGGGGGGGGGGGGGGGGGGGGGGGGGGGGGGGGGGGGFFEGDGGGGGGGGGGGGGGGGGGGFGFGCGGGGGGGGGFGGFGCFFGGGGGGEGGGEGGFGGGCGG?FGGGGGGGGGGGGGCGGGGGGGGGGFCGDEGGGCDFFFFFDDEFEB5:>@FG>FF*88BD:.:BF>FFF=<96??>FFF??=CB>FFF<CFGDDBB>>A4GGC?FGFC7/+DDFE7=EDEGGGGGFCECGFFGGGGGGEGGGCEGGGECGFAFBCEFCDGGGGGGGFDCB8GGGGFGGGDDGGGFGFFGFEC@GGGGC@GGGEFCGGGGGGGECGGEGGGGGGGGGGGGGGGGGGGG…
@M02825:110:000000000-BHBHG:1:1101:14662:6081 1:N:0:1
CCTGTTTGCTCCCCATGCTTTCGCACCTCAGCGTCAGTATTAGGCCAGAAGGCTGCCTTCGCCATCGGTATTCCTCCAGATCTCTACGCATTTCACCGCTACACCTGGAATTCTACCTTCCTCTCCCATACTCTAGCTTGCCAGTATCGAATGCAATTCCCAGGTTGAGCCCGGGGATTTCACATCCGACTTAACAAACCGCCTACGCGCGCTTTACG
+
DFGGCFGCFEFC,BEGGGF@EGGC,@F,CCEGBFEFFC,E<@DE8F@F,6,EFGGGG@FAF7CFFGGGC8F,E,,5AFGFGGB?FFCFE+C7FC<,FCFFEEGFFFGGG:FEGFGGGF87D@FFGDDFF@FAFCFGGGG@FGGFGGDGGFCE8EGGGG;DEA>C34@FGFFFGDEEGE*CCGF@@FGDDDDGGGGGDFF>9@E(8AEFE>:A)CC7>D
@M02825:110:000000000-BHBHG:1:1101:24990:6116 1:N:0:1
CCTGTTCGCTCCCCATGCTTTCGCTCCCCAGCGTCAGTAAATGCCCAGCGACCTACCTTCGCCATCGGTGTTCCTCCTGATATCTGCGCATTTCACCGCTACACCAGGAATTCCAGTCTCCCCTACATCACTCTAGTCTGCCCGTACCCACCGCAGATCCGAGGTTGAGCCTCGGACTTTCACGGCAGACGCGACAAACCGACTAC
+
9FDFEFGEG7CF@FFFFGGEFGGG76C,BACCGEFG7EEFGFFGFFEF,@FGGG,F<,6<9,CBFFEEF=F=EGFGGG?EFGDGFFFECFE::FAAFGGC:FFGGGGGFGG?FFFA@E9AAFGGGGGGGGGGGFGGGGF,>9DEGEGGGGDEGC@>E9CFGEGGGGFFCEG6CECGCEFGG8DFCDGFFFGGGEGD<F>F(#@:@?
@M02825:110:000000000-BHBHG:1:1101:13008:6121 1:N:0:1
CCCGTTCGCTCCCCATGCTTTCGCTCCTCAGCGTCAGTAGTGGCCCAGTGACCTGCCTTCGCCATCGGTGTTCCTCCTGATATCTGCGCATTCCACCGCTACACCAGGAATTCCAGTCACCCCTACCACACTCTAGTCTGCCCGTACCCGATGCAAGCTCAAGGTTGAGCCTTGAGTTTTCACACCAGACGCGACAAACCGCCTACGAGCTCTTTACGCCCAATAATTCCGG
+
GGGGGGGCFGGGGGGGGFDGGGGDCFGGGGGGGGGDFGGGGGGGGGGGGGGGGGGGGGGGGGG7FFEGGGGGGGGFGGFGGGGGF?BFGGGGFFGGGGGGGGFFGGGGGGGGGGGGGGGFGGGGGGGGGGGFFGGFGGGGGFGGGGGCF8>>EEGGFG,DFGGGFFGCGFDEGCGGC:DF7FGGGGGFFGGGC/9CGFFFFBB(28;>>><FF7:*>FFCEEB?BD=BFF4>
@M02825:110:000000000-BHBHG:1:1101:15647:6131 1:N:0:1
CCTGTTCGCTACCCATGCTTTCGCTTCTCAGTGTCAGTAATGGCCCAGAGACCTGCCTTCGCCATCGGTGTTCTTCCTGATATCTGCGCATTTCACCGCTACACCAGGAGTTCCAGTCTCCCCTACCACACTCTAGCCTGCCCGTACCCACCGCACGCCCGAGGTTGAGCCTCGGGTTTTCACGGCAGACGCGACAAGCCACCT
+
GGGFGGGDGGGGGGGGGGGFGGGGGGGGCFG<FGGGGGGGGFGG<DFG,FDEFFGGGGGFFGCEGCGEGGGGDGGGGDGGGGGGGGGGGGGGGGFGF7FFDGGGFGGGGGGFGGGGGGFGGGEEGGGGFGG?FEFFGGFGGF8>B6BEGFDGDE*@:EEGEGGGGGFGE?C:C8=EFGGCFGFGGDGFDC):95CDDFFF8:>7
@M02825:110:000000000-BHBHG:1:1101:17340:6202 1:N:0:1
CCTGTTCGCTCCCCATGCTTTCGCTCTTCAGCGTCAGTAAATGCCCAGAGACCTGCCTTCGCCATCGGTGTTCCTCCTGATATCTGCGCATTTCACCGCTACACCAGGAATTCCAGTCTCCCCTACATCACTCTAGTCTGCCCGTACCCACCGCAGATCCGAGGTTGAGCCTCGGACTTTCACGGCAGACGCGACAAACCGCCTACGAGCTCTTTACGCCCAATAAATCCGGATAACGCTTGCGCCCTACGTATTACCGCGGCTGCTGGCACGTAGTTAGCCGGCGCTTCTTCTGCAGGTACCGTCACTTTCGCTTCTTCCCTACTGAAAGAGGTTTACAACCCGAAGGCCGTCATCCCTCACGCGGCGTCGCTGCATCAGGCTTCCGCCCATTGTGCA…
+
GGGGGGGGGGGGGGGFGGGGGGGGFGGGGGGGGGGGCGEGGGGGGGFCCFEEFGFGGGGGGGGGGGGDGGGGGGGGGGG9FFGGGGGGGGGGGGGGGGGGGGGGGGGGFBFFGGGAFGFFGGGGGGGGE=EGGGGGGGGGGGGGGGGGGGGGGG>8:FGFD7B8CCCFEFGGFCCEDEGGGGGCDGCEGGCEDGGGGFFFGFFFDFFBB>7<FGFGFGGFFFFFBFFFGGFFBFFD?FFEFBBFB6>CBFB2?DFCDGEDFGGGGGGGF<8CFC<C?C*CGEC5GFCF?B?,FEGCFGGGGGGGGGGGGGGGGGGGGFCFCAEFGDF9GGF8GGGGGGGGGGGGGGGGGGGGGGGGGGGGGGGC>7G@C+EGGGGFFGGGGGGGGGGGGGGGFGGGGGG…
@M02825:110:000000000-BHBHG:1:1101:19944:6231 1:N:0:1
CCTGTTTGCTCCCCACGCTTTCGTGCCTCAGTGTCAGTGTTGGTCCAGGTAGCTGCCTTCGCCATGGATGTTCCTCCCGATCTCTACGCATTTCACTGCTACACCGGGAATTCCACTACCCTCTACCACACTCTAGTCGCCCAGTATCCACTGCAATTCCCAGGTTGAGCCCAGGGCTTTCACAACAGACTTAAACAACCACCTACGCACGCTTTACGCCCAGTAATTCCGAGTAACGCTTGCACCCTTCGTATTACCGCGGCTGCTGGCACGAAGTTAGCCGGTGCTTATTCTGTGGGTACCGTCAGAACAACCGGGTATTAGCCGACTGCTTTTCTTTCCCAACAAAAGGGCTTTACAACCCGAAGGCCTTCTTCACCCACGCGGTATGGCTGGATC…
+
GGGGGGGGGGGFGGGGGGGGGGEGGGGGGGGGGGGGGGGDGCDFGGGGGGGGGGGGGGGGGGGGGGGGGGGGGGGFGDGGDGGGFFGGGGGGGGGGGGGGGGGGGGGGGGGGGGGGGGGGG?FGGGGGG8EGGGEGGGEGGGGGGGFGGGGGGGGGCEGGFGGGGGGGGGGGFFG>DCD5FGGGFGGFGGFGGGFGGFFFFBEFFFFFDEBDADFGGDFFCDF@DC=AFCF>GFF74:B;FC?DFCDFF??FF?:AA9?FFF;5FFFC:*8=C@DC85CDC??77?>FF@,FB@*CFGGGGGGGDAFFCCE@ECCGGGGFGGGGF>GGGDFGGGGGFFDGGGGGGFFDGFDFGGGGGF>FF7GGGGGGGGGGFF9GGGGGF>GGGGGGFGGGGGGFE8G…
@M02825:110:000000000-BHBHG:1:1101:20044:6291 1:N:0:1
CCTGTTTGCTCCCCATGCTTTCGTACCTCAGCGTCAGTATTAGGCCAGATGGCTGCCTTCGCCATCGGTATTCCTCCAGATCTCTACGCATTTCACCGCTACACCTGGAATTCTACCATCCTCTCCCATACTCTAGCTTCCCAGTATCGAATGCAATTCCTAAGTTAAGCTCAGGGATTTCACATCCGACTTAAAAAGCCGCCTACGCACGCTTTACGCCCAGTAAATCCGATTAACGCTCGCACCCTCTGTATTACCGCGGCTGCTGGCACAGAGTTAGCCGGTGCTTATTCTGCGAGTAACGTCCACTATCCAAGAGTATTAATCTCGGTAGCCTCCTCCTCGCTTAAAGTGCTTTACAACCAAAAGGCCTTCTTCACACACGCGGCATGGCTGGAT…
+
GGGFGGGGGFGGGGFGFFEFAFGFGFGGG8FGGGEF:FFDGGGGCGGF,EEFGG:FG<FFDEGGGGGDGGFGFGG?=FFFGFFGGGGGGCGCGEEGGGGGGGGGGFFFGGFGGFFF9FGFGGGGGGFFGGGFGFGGGGGGGGCFDCGGE?FG?FG9DAGGFFFGG9FGGG7FFF66=79CGGGFFGF>GG>EGG8@F4AA9AFFEFEFFF4?DDF>CC5ADE@E9C7@FF@&GDDF>@>3@BF>>>;1<<@9>2CAAA:*6;;FFFFFGFCFFCCFGGEE7;7FCFE7@,@>;*C8AD@,GGCGGGFGGFDFGFFE@DGGD;AF:EFCGGGGGGCCEF=:EFGGFGFEF8GFFGGF9FGFFEF?AGGGGGGFCGF<F?FFGCGCGGGFFFGGGGGGGGF…
@M02825:110:000000000-BHBHG:1:1101:21875:6321 1:N:0:1
CCTGTTTGCTCCCCACGCTTTCGTGCCCCAGTGTCAGTGTTGGTCCAGGTAGCTGCCTTCGCTATGGATGTTCCTCCCGATCTCTACGCATTTCACTGCTACACCGGGAATTCCACTACCC
+
AFG<C@,CFFG8DEAFFG@@FFEF7BD,<FCGG@D,C<CFFFFGGFFC8CFGFGAFAFGFGGGGG,=FDFGGGAE,A@@FFF?9FFDDG?EGFGGG9EGGGFFF<@:=++DFFF;EF8DGG
@M02825:110:000000000-BHBHG:1:1101:22201:6341 1:N:0:1
CCTGTTTGCTCCCCACGCTTTCGTGCCTCAGTGTCAGTGTTGGTCCAGGTAGCTGCCTTCGCCATGGATGTTCCTCCCGATCTCTACGCATTTCACTGCTACACCGGGAATTCCACTACCCTCTACCACACTCTAGTCGCCCAGTATCCACTGCAATTCCCAGGTTGAGCCCAGGGCTTTCACAACAGACTTAAACAACCACCTACGCACGCTTTACGCCCAGTAATTCCGAGTAACGCTTGCACCCTTCGTATTACCGCGG
+
GFGGGGGDEGGGGGGGGGCCEGGFFGGGGFFFGGGGGGGGFFGCFFGGGGGGGGGFFGGGGGGGGGGDGEGGFGGGGGDGEFGGGGGGGGGGGGGGGGGGGGGGFGGGGEFDGGCGGGGGGGGGFFEDEFCDFGGGGGDGGEGGGGGGFFGGGDFCFGGGGGF>FGGGGFGGGGFE?;F>GFGGGGGFC<8EGD7DGFAE@B>@AFFFFFFAEGFFGGF68>?*<>FFFF?BBB?A9?FE>:08<7EBGFD<81DCA<=9F<
@M02825:110:000000000-BHBHG:1:1101:20454:6397 1:N:0:1
CCTGTTTGCTCCCCATGCTTTCGCACCTCAGCGTCAGTATTAGGCCAGAAGGCTGCCTTCGCCATCGGTATTCCTCCAGATCTCTACGCATTTCACCGCTACACCTGGAATTCTACCTTCCTCTCCCATACTCTAGCTTGCCAGTATCGAATGCAATTCCCAGGTTGAGCCCGGGGATTTCACATCCGACTTAACAAACCGCCTACGCGCGCTTTACGCCCAGTAATTCCGATTAACGCTCGCACCCTCTGTATTACCGCGGCTGC
+
GGGGGGGGGGGGGGGGGGGGGGGGGGGFGGGGGGGGBFGGGGGFGGGGGGGFGGGGEFGGFGGGGGGGGGGGGGGGGGGGGGGGFGGGEFF@GGGGGGGDGGGGGGFGGFGCGGGGGGGGGGGGGGGFGGGGGFGGGGG8FGCGGFGG>FGGGGGFFCGGGGGGGGF?FGGGEC>*7ECGGFFGFFC>DGGEGGF@FFFFFFFFEFFF>DADDGFFG<BFFFFB<A9BFGDC54;>D?B;F6>15:;=8?F@9EGDCAD>FAC;;?
@M02825:110:000000000-BHBHG:1:1101:13294:6426 1:N:0:1
CCTGTTTGCTCCCCACGCTTTCGCACCTCAGTGTCAGTATCAGTCCAGGTGGTCGCCTTCGCCACTGGTGTTCCTTCCTATATCTACGCATTTCACCGCTACACAGGAAATTCCACCACCCTCTACCATACTCTAGTCAGTCAGTTTTGAATGCAGTTCCCAGGTTGAGCCCGGGGATTTCACATCCAACTTAACAAACCACCTACGCGCGCTTTACGCCCAGTAATTCCGATTAACGCTTGCACCCTCTGTATTACCGCGGCTGCTGGCACAGAGTTAGCCGGTGCTTATTCTGTCGGTAACGTCAAAACCATCACGTATTAGGTAATGGCCCTTCCTCCCAACTTAAAGTGCTTTACAATCCGAAGACCTTCTTCACACACGCGGCATGGCTGGATC…
+
GGGGGGGGGGGGGGGGGGGGGGGGGGGFGGGGGGGGGGGGGGGGGGGGGGGGGGGGGGGGGGGGGGGGGGGGGGGGGGGGGGFGGGGGGGGGFGGGGGGGGGGGGGGGGGGGGGGGGGGGGGGGGGFGGGGGGGGGFGGGGGGGGGGGEGGGGGGDGGGGGGGGGGGFEGGFGGGGCEFFGFGGFFGFGGGGGGGCGFFFF=B@AFEFFFFFFGGGGGFFFFFFFFFFFFB?DBCBAFDEB?FFE<C::<?C?ADFGGGFFFFAFFFF=+EFGGFGFGGGGGGFFFFGGGD6C>GGGGGGGGDFDGGFAFFFGF?EGFGGGGGGGGGGGGGDGFGEGGGGGGGFDEFGFGGFGGGFGGGGGGGGGGGGGGGGGGGGGGGGGGGGGGGGGGGGGGGGGGG…
@M02825:110:000000000-BHBHG:1:1101:12978:6429 1:N:0:1
CCTGTTCGCTCCCCATGCTTTCGCTCCTCAGCGTCAGTAGTGGCCCAGTGACCTGCCTTCGCCATCGGTGTTCCTCCTGATATCTGCGCATTCCACCGCTACACCAGGAATTCCAGTCACCCCTACCACACTCTAGTCTGCCCGTACCCGATGCCAGCTCAAGGTTGCGCCTTGAGTTTTCACACCAGACGCGACAAACCGCCTACGAGCTCTTTACGCCCAATAATTCCGGA
+
GGGGGGFGFGGGGG<FGGFGFGGGGFGGGGGC@FFGGGFGGGGGFGGFGGGGGGGGGGGGGGGGGGGGBCGEFF@FGGAFFFFGGGGGGGDGGGFEF7FFGGGGFGGGGFFGGCGFGGGGGGGGFGGFE8B>DF,8C@FDGFFE+BEEGE>EEG,EFG7FF9>,,@>,@EEGG?FFGGFFG+=CGGGFGG4CD5DDDFAF6@54>AB@.5.?FFGFFCB*+9FF>59DD9B:6
@M02825:110:000000000-BHBHG:1:1101:7841:6502 1:N:0:1
CCTGTTTGCTCCCCATGCTTTCGTACCTCAGCGTCAGTATTAGGCCAGATGGCTGCCTTCGCCATCGGTATTCCTCCAGATCTCTACGCATTTCACCGCTACACCTGGAATTCTACCATCCTCTCCCCTACTCTAGCTTCCCAGTATCGAATGCAATTCCTAAGTTAAGCTCAGGGATTTCACATCCGACTTAAAAAGCCGCCTACGCACGCTTTACGCCCAGTAAATCCGATTAACGCTCGCACCCTCTGTATTACCG
+
GGGFGGGGGGGFGGGGGGGGGGGGGGGGFGEFGGGGGGCGAF<FFFGFFGAF8BF7FGFGCGGGGGGGGGCGCGGGGF@EFGDFGGGCEFEEGGGGGCG7FGGGGGDFFGGGGGGGGG8EFGG9,=@+@@EGFFGAFGGGGGGGGGFG>?DG6CFGGGGGGFFGGGGGDGGGGGG>FGGGGGFGGGGECDGGG7@7CAFF>>F?FFB>5BBEAGGGGGFEAB;ECEFFCFFFFF?FF?BD<>BFFA;4<CFCADFAAD9
@M02825:110:000000000-BHBHG:1:1101:21422:6502 1:N:0:1
CCTGTTTGCTCCCCACGCTTTCGTGCCTGAGCGTCAGTCTTTGTCCAGGGGGCCGCCTTCGCCACCGGTATTCCTCCAGATCTCTACGCATTTCACCGCTACACCTGGAATTCTACCCCCCTCTACAAGACTCTAGTTCGCCAGTTCGAAATGCAATTCCCAGGTTGAGCCCGGGGCTTTCACATCTCGCTTAACAAACCGCCTGCGCACGCTTTACGCCCAGTAATTCCGATTAACGCTCGGACCC
+
GGGGGGE6E<ECFFDGGGGGFEGGGGGFCFEFDGFGCE,FGFFGGGGFGDF:@C>@F:FC4BCEGCEEGGGFFFGFFEA9EFFGGGFCFGGCFGGGGGG7CCGG@FF@:,,3C;DBEF=>CCGCFEFC?,DFFGGGCG@8EGEGGFDEGGEGGGGGGCF?CFC*?<6?CCCCB8E*8:84>77::>FFGG3CDGGGD:FFFF@:FFBE>D>DD<FFF<F75.97A948FFBF*>3D779BFFA7>>6
@M02825:110:000000000-BHBHG:1:1101:20056:6587 1:N:0:1
CCTGTTTGCTCCCCATGCTTTCGTACCTCAGCGTCAGTATTAGGCCAGATGGCTGCCTTCGCCATCGGTATTCCTCCAGATCTCTACGCATTTCACCGCTACACCTGGAATTCTACCATCCTCTCCCATACTCTAGCTTCCCAGTATCGAATGCAATTCCTAAGTTAAGCTCAGGGATTTCACATCCGACTTAAAAAGCCGCCTACGCACGCTTTACGCCCAGTAAAT
+
GGGGFGGGGGFGGGGGGGGDGGGGGGGGGGGGGGG::FGGGGFGGGGGFGGFGGCFGFAA@F@@GGGGGCFCGCFGFCGCGGGGGGGGGGGGGGGGGGGG@ECGGGGGG:FGGFGCGFGGGGGGGCFGGGFDFGGGGGFGGGGGGGFGDGGGGGFEFGGGGGGGGFGGCF9DDCFGGGGGGGGGGGCBDGDEGDGGD*@ABFFFFFFFBFFFFGGGGC=FF<<=9?F2
@M02825:110:000000000-BHBHG:1:1101:19345:6738 1:N:0:1
CCTGTTTGCTCCCCATGCTTTCGTACCTCAGTGTCAGTATTAGGCCAGATGGCTGCCTTCGCCATCGGTATTCCTCCAGATCTCTACGCATTTCACCGCTACACCTGGAATTCTACCATCCTCTCCCATACTCTAGCCAACCAGTATCGAATGCAATTCCCAAGTTAAGCTCGGGTATTTCACATCCGACTTAAAAGAC
+
FGGGGGGFFFGFDFEGGGGGGFEGFFGFGGGG9EFGFDEGGG<FGGGCFGFFGGGGGFGFGGGGGFGDFFFGGGGFEFGAFGGGG9EFG7?@A;FGE7CGBFFGGGDGC?FFGGGGGGGEFF4EDFFGFGGFGGGGGFF@BEC8FGGF+D8D8DFCGFFFG98DEGGA7;E,@:C,*@<CD@DDCFF4DDCEF,==F9F
@M02825:110:000000000-BHBHG:1:1101:22268:6769 1:N:0:1
CCTGTTCGCTCCCCATGCTTTCGCTCCTCAGCGTCAGTAGTGGCCCAGTGACCTGCCTTCGCCATCGGTGTTCCTCCTGATATCTGCGCATTCCACCGCTACACCAGGAATTCCAGTCACCCCTACCACACTCTAGTCTGCCCGTACCCGATGCAAGCTCAAGGTTGAGCCTTGAGTTTTCACACCAGACGCGACAAACCGCCTACGAGCTCTTTACGCCCAATAATTCCGGACAACGCTTGCGCCC
+
GGGGGGFEG;FEGGGFGGFGGGGGFGGGGCEGGEGDGGGFFFGGGGGGGCFGGFGGGGGGGGGGGGG7FGGGGGFG<FFFGFGGGGGGGGGGGFGGFGGGGGGGGEFG@GGGDGG9DFGGDFGGFGGGGGG>FG9EEDFAFGFDGEGGGDEEEGGAD@,,E9:FFCCFCFFGGGCFFCFC>CFFG4C6FGDGDGG:5FF:;6BFEFF)7@D:B/CC><>C>>??>96FFFF7157:BBCE<0:C9:7
@M02825:110:000000000-BHBHG:1:1101:18608:6774 1:N:0:1
CCTGTTCGCTCCCCATGCTTTCGCTCCTCAGCGTCAGTAGTGGCCCAGTGACCTGCCTTCGCCATCGGTGTTCCTCCTGATATCTGCGCATTCCACCGCTACACCAGGAATTCCAGTCACCCCTACCACACTCTAGTTTGCCCGTACCCGATGCAAGCTCAAGGTTGAGCCTTGAGTTTTCACACCAGACGCGACAAACCGCCTACGAGCTCTTTACGCCCAATAATTCCGGACAACGCTTGCGCCCTACGTATTACCGCGGCTGCTGGCACGTAGTTAGCCGGCGCTTCTTCTGCAGGTACCGTCACTTTCGCTTCTTCCCTACTGAAAGAGGTTTACAACCCGAAGGCCTTCATCCCTCACGCGGCGTCGCTGCATCAGGCTTTCGCCCATTGTGCA…
+
GGGGGGGGGGGGGGGGGGGGGGGGGGGGGGGGGGGGGGGGGGGGGGGGGGGGGGGGGGGGGGGGGGGGGGGGGGGGGGGGGGGGGGGGGGGGGGGGGGGGGGGGGGGGGGGGGGGGGGGGEGGGGGGGGGGFGGGGGGGGGGGGGEGGGGGGGGGFGG,@DGGGGGFGGGGGGGGGGGGGGGGGGGF>*77CDGGGGFFFFFFFFFGGGGGFFFGGGGGGFFFF:GGGGGFFFFFCCFGGED@FABFGFGGCFE:GGGGFFGFFFGGGGEFEDGGGGGGGGGGGGFGGGGGGGGGGGGGGGDGGGGGGGGGGGGGGGGGGGGF9FFGFDGFCGGGGFGGGGGGGGGGGGGGFGGGGGGGGGGGGGGGGGGGGGGGGGGGGGGGEGGGGGGGGGGGFGGG…
@M02825:110:000000000-BHBHG:1:1101:12734:6788 1:N:0:1
CCTGTTTGCTCCCCACGCTTTCGCACCTGAGCGTCAGTCTTTGTCCAGGGGGCCGCCTTCGCCACCGGTATTCCTCCAGATCTCTACGCATTTCACCGCTACACCTGGAATTCTACCCCCCTCTACAAGACTCTAGCTTGCCAGTTTCAAATGCAGTTCCCAAGTTAAGCTCGGGGATTTCACATCTGACTTAACAAACCGCCTGCGTGCGCTTTACGCCCAGTAATTCCG
+
GGGGGGGGGGGGGGGGGGGGGGGGGDGGGGGGGGGGGFGGFFGGGGGGEGGCFGGGGGGGGGGCCFEEGGGCEFCFGF<FFFGGGCGGGGGGGGGGGGGGGGGGGGGGGGGGGGGFCFGGG>EGGG7EF6DFGGCGGGGFDFCGFCGGF;DFGFECFFC@CFFGFGGGGGDGGD5CD5*9DCDG:FGFGGGGFCGGG4AF0;D:>47@7<BBEGD<>3FDBFFCAAF.FF:
@M02825:110:000000000-BHBHG:1:1101:15700:6815 1:N:0:1
CCTGTTTGCTCCCCACGCTTTCGCACCTCAGTGTCAGTATTAGTCCAGGTGGTCGCCTTCGCCACTGGTGTTCCTTCCTATATCTACGCATTTCACCGCTACACAGGAAATTCCACCACCCTCTACCATACTCTAGTCAGTCAGTTTTGAATGCAGTTCCCAGGTTGAGCCCGGGGATTTCACATCCAACTTAACAAACCACCTACGCGCGCTTTACGCCCAGTAATTCCGATTAACGCTTGCACCCTCTGTATTACCG
+
GGGGGGGGGGGGGGFGGGGGGGGGGGG<FGGGGGGGGGCFGGGGGGGGGGCGGGGGGGGGGGGGGFGDFGFGGGGGGGGGGEAFFGGGGGGGGGGGG:FGGDGGGGFGGGGGGGGG8DEGGGFEFGGGGFGFFGFGGGGGGGGGGGGGCGGGGGCFGFFGCFGGGGGDGGGGGGGGGGGFGGFFGGGFGGFFGFG=DFFFFFF@FF=>5):=BGG7;3@FF>@F9AFFFFF0FCBAA6>BB7:?FGGC?:FCF=<9CDC
@M02825:110:000000000-BHBHG:1:1101:14030:6830 1:N:0:1
CCTGTTCGCTCCCCACGCTTTCGCACCTCAGTGTCAGTATCAGTCCAGGTGGTCGCCTTCGCCACTGGTGTTCCTTCCTATATCTACGCATTTCACCGCTACACAGGAAATTCCACCACCCTCTACCATACTCTAGCTTGCCAGTTTTGGATGCAGTTCCCAGGTTGAGCCCGGGGATTTCACATCCATCTTAACAAACCACCTACGCCCGCTTTACGCCCAGTAATTCCGATTAACGCTTGCACCCTCTGTATTACCGCGGCTGCTGGCA
+
FGGGGF6BF;FFDFEGGGEGC@CEDEGFFFFEFGGGGGGDGEFFFGGGGGGGGGGGGGGGFGCCFGGGGGGGGGGFFFGGGGFFG9EFG7FGEEFGGGGD7F,?ECF4EFGGGGGGGGFGD8F8=EFFG8FCFFDFGGGFGGGG>AEFCEFF6DFGGGFGGGGGGGCFDGFG5>CGDGC;FCDBC<DAC8F:FGGGFFFFFFFDFFBA)::B5DFFF3>BGF?FFAFFC9:4:??5BF;@84>?F3<?<;@>::CGCCGGFGFA?4B7C8>
@M02825:110:000000000-BHBHG:1:1101:18538:6858 1:N:0:1
CCTGTTTGCTCCCCACGCTTTCGCACCTCAGTGTCAGTATTAGTCCAGGTGGTCGCCTTCGCCACTGGTGTTCCTTCCTATATCTACGCATTTCACCGCTACACAGGAAATTCCACCACCCTCTACCATACTCTAGTCAGTCAGTTTTGAATGCAGTTCCCAGGTTGAGCCCGGGGATTTCACATCCAACTTAACAAACCACCTACGCGCGCTTTACGCCCAGTAATTCCGATTAACGCTTGCACCCTCTGTATTACCGCGGCTGCTGGCACAGAGTTAGCCGGTGCTTATTCTGTCGGTAACGTCAAAACAATCACGTATTAGGTAACTGCCCTTCCTCCCAACTTAAAGTGCTTTACAATCCGAAGACCTTCTTCACACACGCGGCATGGCTGGATC…
+
GGGGGGGGGGGGGGGGGGGGGGGGGGGGGGGGGGGGGGGGGGFGGGGGGGGGGGGGGGGGGGGGGGGGGGGGGGGGGGGGGGGGGGGGGGGGGGGGGGGGGGGGGGGGGGGGGGGGGGGGGGGGGGGGGGGGGGGGGGGGGGGGGGGGDGGGFFGDGGGGGFGGGGFGGGGFGGGGDGGGGGGGGGGFGGGGGGGGGFFFFFFFFFFF>EEFFGGGGGEFFFFFGDFFFFFBFFFDDFBFFFFFFFB0:GFCFFFFFBGDFF6FFAACC1F?GGGGFGGGDCGGEGGFFF?GGGGECGGFGGGGGGGGF9EFEF?GGGFGGGGGGFGGGGGGGGGFGGFGGGGGGFEFFGGDGGGGGGGGGGGGGGGGGGGGGFGGGGGGGGGGGGGGGGGGGGGEGGG…
@M02825:110:000000000-BHBHG:1:1101:19327:6866 1:N:0:1
CCTGTTTGCTCCCCACGCTTTCGTGCCTCAGTGTCAGTGTTGGTCCAGGTAGCTGCCTTCGCCATGGATGTTCCTCCCGATCTCTACGCATTTCACTGCTACACCGGGAATTCCACTACCCTCTACCACACTCTAGTCGCCCAGTATCCACTGCAATTCCCAGGTTGAGCCCAGGGCTTTCACAACAGACTTAAACAACCACCTACGCACGCTTTACGCCCAGTAATTCCGAGTAACGCTTGCACCCTTCGTATTACCGCGGCTGCTGGCACGAAGTTAGCCGGTGCTTATTCTTTGGGTACCGTCAGAACAACCGAGTATTAATCGACTGCTGTTCTTTCCCAACAAAAGGGCTTTACAACCCGAAGGCCTTCTTCACCCACGCTGTATGGCTGGATC…
+
GGGGGGGGGGGGGGGGGGGGGGGGGGGGGGGGGGG<FGGGGGGGFFGGGG9FGGGGGGGGGGGCCFG8FEFGGFGGGDGGGGGGGGGGGGGGGGGGGGGGGGGGGD@F+CGGGGFGGGFFGGGGGGGGGGGGGGGGGGGGGCEGGGDDGFGGGGGGGGGGGFGDDG68FFGFGGGDGGF7+;CGFDGFFGGGG7FGFFFA@FFFFFDBDEDFFGG77C>;>5;;<GFFFCGCGEDAFFBFD?:<5?BB:A6DCGC<DCCF>64FAFFF?*:>?CCF>CECCCCCAC77FGGGFGGDGFGFEDGGFDFGGGGECC69BE,FFEFFGFGFFGGF?,FGGFFE7GGFGFFEGFFEF<<DGGGFEFCGGGGDGGGGGGGGGGGGGFFCE,E,GGGGGGGGGGG…
@M02825:110:000000000-BHBHG:1:1101:12094:6874 1:N:0:1
CCTGTTTGCTCCCCACGCTTTCGCACCTGAGCGTCAGTCTTTGTCCAGGGGGCCGCCTTCGCCACCGGTATTCCTCCAGATCTCTACGCATTTCACCGCTACACCTGGAATTCTACCCCCCTCTACAAGACTCTAGCTTGCCAGTTTCAAATGCAGTTCCCACGTTAAGCGCGGGGATTTCACATCTGACTTAACAAACCGCCTGCGTGCGCTTTACGCCCAGTAATTCCGATTAACGCTTGCACCCTCCGTATTACCGCGGCTGCTGGCACGGAGTTAGCCGGTGCTTCTTCTGCGAGTAACGTCAATCACCACACGTATTAAGTGTGATGCCTTCCTCCTCGCTGAAAGTGCTTTACAACCCTAAGGCCTTCTTCACACACGCGGCATGGCTGCATC…
+
GGGGGGGGGGGGGGGGGGGGGGGGGGGGGGGGGGGGGGGGGGGGGGGGGGEGGGGGCGGGGGGGGGGGGGGGGGGGGGCFGGGFFGEGGEGGGGGGGGGGGGGFGGGGGFGGGGGGGGGECGGGGGG9FGGGGFFGGGGFGGFFFGGGCFGGGGGGGGGGGGGGGGGG,BC5BEGGDEFFGFGGFG7@CDGGFGGGGFFFF>FBFFEE>@BFFCGFGGFFEDF:AA4BF9*79-DCAF:GFGBDGGGDEE>B?CGDDGGGFDFFFFFGGFGGC@8C45>C4GFFC7F?D:88>BDEGGEFGEEECCFDCEDB+E?FGFCGCGGGGGGGGGGGGGGDGGEGDDGGGGGGGGGGGEGGGGGGGGGFDGGGGFGGGGFCFFGGGGFGGGGGGGGF@AGFGGG…
@M02825:110:000000000-BHBHG:1:1101:23811:6886 1:N:0:1
CCTGTTTGCTCCCCACGCTTTCGCACCTCAGTGTCAGTATCAGTCCAGGTAGTCGCCTTCGCCACTGGTGTTCCTTCCTATATCTACGCATTTCACCGCTACACAGGAAATTCCACTACCCTCTACCATACTCTAGCTTGCCAGTTTTGGATGCAGTTCCCAGGTTGAGCCCGGGGATTTCACATTCAACTTAACAAACCACCTACGCGCGCTTTACGCCCAGTAATTCCGATTAACGCTTGCACCCTCTGTATTACCGCGGCTGC
+
GGGGGGGGGGGGGGGGGGGGGGGGGGGGGGGCGGGGGGGGGGGGGGGGGGGGGGGDGGGGGGGGGGGGGGGGGGGGGGGGGGGGGGGGGGGGGGGGGGGGGGGGFFECGCFGGGGGGGFGGGGGGGGGGGGGGGGGGGGGGGGGGGGGGGFGGGGGFGGGGGGGGGGGGFGGGEGGG7>FGGGGGGGFGGGGGFGGGFFFFFFBAFDFBF:AEGGGGGEF*FFEF>=F?FGGF6DC;DGFFFF=<D6@=<DFFFADDDC>F6)A??
@M02825:110:000000000-BHBHG:1:1101:27246:6919 1:N:0:1
CCTGTTTGCTCCCCATGCTTTCGTACCTCAGCGTCAGTATTAGGCCAGATGGCTGCCTTCGCCATCGGTATTCCTCCAGATCTCTACGCATTTCACCGCTACACCTGGAATTCTAC
+
FGF9CEEFGGAFFGF,,@F<EFEGDCF96C<EC@,6BEECC<E,C:C@FFFFB<@,@CAF<CF7FE@FGEDFAE9<9A,9FFEF?,C?FBFE?FFCG7F::C?FE<EFDFGFGGGG
@M02825:110:000000000-BHBHG:1:1101:23270:6925 1:N:0:1
CCTGTTTGCTCCCCATGCTTTCGTACCTCAGCGTCAGTATTAGGCCAGATGGCTGCCTTCGCCATCGGTATTCCTCCAGATCTCTACGCATTTCACCGCTACACCTGGAATTCTACCATCCTCTCCCATACTCTAGCTTCCCAGTATCGAATGCAATTCCTAAGTTAAGCTCAGGGATTTCACATCCGACTTAAGAAGCCGCCTAC
+
GGGGGGGGGGGGGGGGGGGGGGGGGGDAFGGGGGGGGGGGGGGFGGGGFGCFGGGGGGGGGGGEGGGGGGGGGGGGGGGGGGGGGGAEGGGGGGGGGGGDGGGGGGGGFGGGGGGGGGGGGGGEGGGGGGGAFGFFGFFGGGGGGGFFE?DGFGAEFGGGGDGGGGGGGA,@DFFGFGGGGGFFFGG?DGGEGFGGDFFFFFF?FF
@M02825:110:000000000-BHBHG:1:1101:22242:6998 1:N:0:1
CCTGTTCGCTCCCCATGCTTTCGCTCCTCAGCGTCAGTAAATGCCCAGAGACCTGCCTTCGCCATCGGTGTTCCTCCTGATATCTGCGCATTTCACCGCTACACCAGGAATTCCAGTCTCCCCTACATCACTCTAGTCTGCCCGTACCCACCGCAGATCCGAGGTTGAGCCTCGGACTTTCACGGCAGACGCGACAAACCGCCTACGAGCTCTTTACGCCCAATAAATCCGGATAACGCTTGCGCCCTACGTATTACCGCGGCTGCTGGCACGTAGTTAGCCGGCGCTTCTTCTGCAGGTACCGTCACTTTCGCTTCTTCCCTACTGAAAGAGGTTTACAACCCGAAGGCCGTCATCCCTCACGCGGCGTCGCTGCATCAGGCTTTCGCCCATTGTGCA…
+
GGGGGGGGGGGGGGGGGGGGGGGGGGGGGGGGGGGGGGGGGGGGGGGGGGGGGGGGGGGGGGGGGGGGGGGGGGGGGGGGGGGGGGGGGGGGGGGGGGGGGGGGGGGGGGGGGGGGFG=FFGGGGGGGGGGGGGGGGFGGGGGGGGGGGGGGGGGGDFGGGGGGGGGGGGGGFGGGGGGGGGGGGGGFGGGGGGGGGFF>C@@FFFF=FF>@?FG?G?FFFFFFFFFBFFFFFCFFFFCCFGB>>BFB<BF@<C?FD=7DGGFDGGFGGGGGGFBFFEDGGEC>5GGGFGE9GGGGGGGGGGGGFGGGGGGGGGGEGGFGGGGGGGGGGGGFGFFGGGGGFGGGGGGGGGGGGGGGGGGGGFGGGGGGGGGGGGGGGGGGGGGGGGGGGGGGGGGGGFG…
@M02825:110:000000000-BHBHG:1:1101:18187:7027 1:N:0:1
CCTGTTTGCTCCCCATGCTTTCGTACCTCAGTGTCAGTATTCGGCCAGATGGCTGCCTTCGCCATCGGTATTCCTCCAGATCTCTACGCATTTCACCGCTACACCTGGAATTCTACCATCCTCTCCCA
+
G9FEFGGGGF9FFFDEEGGFGGCFCFG,FF<FACCAFFAAE,6@BFF@EFF8FGEEGFEGGGGGGGGECGG<FE@F8<F9FGEFDFF@F?CFFFBFG7F@FFGGGC4,F,,E;EFGGEGGG9EECFG8
@M02825:110:000000000-BHBHG:1:1101:23328:7107 1:N:0:1
CCTGTTTGCTCCCCATGCTTTCGCACCTCAGCGTCAGTGTTAGGCCAGATGGCTGCCTTCGCCATCGGTATTCCTCCAGATCTCTACGCATTTCACCGCTACACCTGGAATTCTACCATCCTCTCCCATACTCTAGCTTCCCAGTATCGAATGCAATTCCTAAGTTAAGCTCAGGGATTTCACATCCGACTTAAAAAGCCGCCTACGCACGCTTTACGCCCAGTAAATCCGATTAACGCTCGCACCCTCTGTATTACCGCG
+
GGGGFGGGGGGGGGFGGGGGGG7@FFGFGGGGCFG@@FEGGG,EE,CCEGGFFGGGGGGGFGFGFDCEGFGFEGGGBEFDFFGGGCB<FCGGGG<FGDGGGEDFFGG?FDGFFGFG,AFCGEDGGGFFD8=DECEC9EFGFGEEBBAFECGGGDGBEBAFGGGGCE;DGG9,DFDF79CDEF;ECGGFGDDEGFDGGBAA>B?DFFFF:BFEFGGGGDFFDFFFECCFFFFD<1<4<?;3.;GEDC89?9;.7>=<AC:78
@M02825:110:000000000-BHBHG:1:1101:8797:7119 1:N:0:1
CCTGTTTGCTCCCCACGCTTTCGTGCCTCAGTGTCAGTGTTGGTCCAGGTAGCTGCCTTCGCCATGAATGTTCCTCCCGATCTCTACGCATTTCACTGCTACACCGGGAATTCCACTACCCTCTACCACACTCTAGTCGCCCAGTATCCACTGCAATTCCCAGGTTGAGCCCAGGGCTTTCACAACAGACTTAAACAACCACCTACGCACGCTTTACGCCCAGTAATTCCGAGTAACGCTTGCACCCTTCGTATTACCGCGGCTGCTGGCACGAAGTTAGCCGGTGCTTATTCTTTGGGTACCGTCAGAACAACCGAGTATTAATCGACTGCTTTTCTTTCCCAACAAAAGGGCTTTACAACCCGAAGGCCTTCTTCACCCACGCGGTATGGCTGGATC…
+
GEFFGGGAGAFGGGG7FGGGFGGGGGGGGGGF,CEGGGFGGGFGGGGGGCGFGGFGGGGGGGG7F@FEGGGGGGFGCB=?>FGGGGFFGGDCGGCFGDGGFEGFG7FGGGFGGGCGGFFGGGGGGGFFGGGFGGGGGGGCEGGGFFCA9,@A3EFFGGGG9DEGEF6D6DCFGFGGDCFDGGGG4DFF*/?CF:DC7?AD>BB@FFAB3>AB>C3FGCEE582=FDF?FFF19:77<:C:06:FB93DFF;:CFGGGGGGF<FFFAADECGEFC87;*7D?*5CGGGEGGFCD5CE9GECEGECF;GFF>GGEC6>;GGGFCFCC:GFGGGF@FDCGFDGGGGGFFF=FCGGGFDGGEGGGGGGFGCDGGGEGGGGEGDGEFCGGGFGGGGGGGFGFFG…
@M02825:110:000000000-BHBHG:1:1101:27516:7126 1:N:0:1
CCTGTTTGCTCCCCACGCTTTCGTGCATGAGCGTCACTACAGGCCCAGGGGATTGCCTTCGCCATTGGTGTTCCTCCGCATATCTACGCATTTCACTGCTACACCTGGAATTCCAT
+
GGGFFFGGGCGFFGGGGGGCCCEGDCFFGG,EFCEG,CAEGFFF:,=E=::+BF?9?<,:,BCCCEGF,F=+5@,?<C@788FA<F5FFF+@FEFG9E9?<?<BFGGGF:FFGD;=
@M02825:110:000000000-BHBHG:1:1101:21108:7206 1:N:0:1
CCTGTTTGCTCCCCACGCTTTCGCACCTGAGCGTCAGTCTTTGTCCAGGGGGCCGCCTTCGCCACCGGTATTCCTCCAGATCTCTACGCATTTCACCGCTACACCTGGAATTCTACCCCCCTCTACAAGACTCTAGCTTGCCCGTTTCGAATGCAGTTCCCAGGTTGAGCCCGGGGATTTCACATCCGACTTGACAAACCGCCTGCGTGCGCTTTACGCCCAGTAATTCCGATTAACGCTTGCACCCCC
+
GGGGGGFEGFGGGEGEFGGGGGGGGGGGGFFGGGGDGGGGGGFGGGGFFGCCCFGGGEGGFGCGGGGCGGGGGGGGGGF9FFGGGGGFGGGGGGGGGGGGGGGGGGGGGFGGGGGGGFGGGGGDGGGGFGGFGFGGGFGFGGGGCFGGGFGGGGGFGGGCFFGGFCEFGGGGGGGEGDFGGFGGCDFEDDGCCCGFGF>561DF5>EF3>>:@31CFD@?DD17FFGDDCBFC5?2:*CF?5.)=GCC9
@M02825:110:000000000-BHBHG:1:1101:16685:7214 1:N:0:1
CCTGTTCGCTCCCCATGCTTTCGCTCCTCAGCGTCAGTAGTGGCCCAGTGACCTGCCTTCGCCATCGGTGTTCCTCCTGATATCTGCGCATTCCACCGCTACACCAGGAATTCCAGTCACCCCTACCACACTCTAGTCTGCCCGTACCCGATGCAAGCCCAAGGTTGAGCCTTGAGTTTTCACACCAGACGCGACAAACCGCCTACGCGCTCTTTACGCCCAATAATTCCGGACAACGCTTGCGCCCTACGTATTACCGCGGCTGCTGGCACGTAGTTAGCCGGCGCTTCTTCTGCAGGTACCGTCACTTTCGCTTCTTCCCTACTGAAAGAGGTTTACAACCCGAAGGCCTTCATCCCTCACGCGGCGTCGCTGCATCAGGCTTTCGCCCATTGTGCA…
+
GGGGGGGGGGGGGGGGGGGGGGGGGGGGGGGGGGEGGGGGD<8FGGGGGCGFGGGGGGAFEGGGGGGGGGGGGF,EFFFGGGGGGGGGGGGGGGGFFGGGGGGGGGGGGFFGGGGGGGGFGGGGFGG8FGGGGGGGGGGGGFGCEGGGGGEEGGGFCG:@7DFFFGGGGGGGG8CFBCFGGGGGGGGFC<4=<CCD<FFFFFFDDF2#<>9FFGDFF<>EFFFFBFFF?FFBFFF?B9>>E<B9EB4=CGFC;<DFF0GGFGFGFGCFE:FE>;;6FCGEE:EGEF?FFF@GGDGGGGDGFEGGFGGGGEGGFF88FFCGFGFFDFFFFFGGGGGGFFDGFFCGGF<8CCFFE?GGGGGEF@GGGGGGGEGGGGFFCGGGGGGGDFEGFGGGFGGGGGG…
@M02825:110:000000000-BHBHG:1:1101:21973:7278 1:N:0:1
CCTGTTTGCTCCCCACGCTTTCGCACCTCAGTGTCAGTCTCAGTCCAGGTGGTCGCCTTCGCCACTGGTGTTCCTTCCTATATCTACGCATTTCACCGCTACACAGGAAATTCCACCACCCTCTACTGTACTCTAGCTTGCCAGTTTTGGATGCAGTTCCCAGGTTGAGCCCGGGGCTTTCACATCCAACTTAACAAACCACCTACGCGCGCTTTACG
+
FGDGCEFF9EDGDFGGGG7FGGGCCGGGGGGGGGGGGD,C9CFGFGGGGGFGGFDGGDGCFGCFGGF@FEAFF9FEFFGGGEEDFEF=F+@FEEGGE7FGGGGGGGCFGCFGFGFFF8DE88DFCGE8DFDDFFGFGGG8DGGCDFFDEE,,@D8DEGFF9BCFCFEG6?DDEEECDEF*;+9CFC>FFFDGFCFGGFF?9BE@;FA5))8>BDGDGC
@M02825:110:000000000-BHBHG:1:1101:26304:7296 1:N:0:1
CCTGTTTGCTCCCCATGCTTTCGTACCTCAGCGTCAGTATTAGGCCAGATGGCTGCCTTCGCCATCGGTATTCCTCCAGATCTCTACGCATTTCACCGCTACACCTGGAATTCTACCATCCTCTCCCATACTCTAGCTTCCAAGTATC
+
E<EFEGF,FFFDEECF,8CF9EFFGFC@FGGC@@BC:6CECAFEFGFGGG<FGC@,,@FFFGF:CFFGFEF9DA9FGGDEEFGGGFFDECC:FCGGGDG@CEG<=F<FF898EEFGDFGGGFC;,6DDGFGADDFFGG9DF,@FGGA;
@M02825:110:000000000-BHBHG:1:1101:9274:7324 1:N:0:1
CCTGTTCGCTACCCATGCTTTCGAGCCTCAGCGTCAGTAACAGACCAGAGAGCCGCCTTCGCCACCGGTGTTCTTCCATATATCTACGCATTTCACCGCTACACATGGAGTTCCACTCTCCTCTTCTGTACTCAAGCTCGACAGTTTCTGATGCAATTCTCCGGTTGAGCCGAAGGCTTTCACATCAGACTTATC
+
GGGGFFFFEEG:FG<,C,C@ECGGGGGGF@EFGGEFCGFGGFEFG7ECFCFGGFCFGGGGDFFGGGGGCCFGGGGGGF9FFFCFGGGGGEFGFBEGFGCGGG<FEFBFCGFFGGF9FGGGFFGGGCAFFGGGGGFDGD@EDEGGGGGGG9;D;F,>FGGFGFEEGC>>:EGGDEDCFGGGGGCGGFFACDFCFFC
@M02825:110:000000000-BHBHG:1:1101:11478:7401 1:N:0:1
CCTGTTCGCTCCCCATGCTTTCGCTCCTCAGCGTCAGTAAATGCCCAGAGACCTGCCTTCGCCATCGGTGTTCCTCCTGATATCTGCGCATTTCACCGCTACACCAGGAATTCCAGTCTCCCCTACATCACTCTAGTCTGCCCGTACCCACCGCAGATCCGAGGTTGAGCCTCGGACTTTCACGGCAGACGCG
+
FGGGGGGGGGGGCFGCGGFEGGGGDGGFGGGGGGGGGGGGFGGGGFDGGGGGGGGGGGGGFCFGGFCDGCFGDGGGGGGFFFEGGGGEGDCE<,EFGDGE7FGGFGGGGGGGGFGDECFFG?EGFFFGFEFGGGFFGGGGGGGGEGGGF,3@CGGEGEC9DEEGCFFFGGGFE=/:DCFGGGGG47DB52<=D
@M02825:110:000000000-BHBHG:1:1101:21873:7477 1:N:0:1
CCTGTTTGATCCCCACGCTTTCGTGCATCAGCGTCAATACTAACTTAGTGAGCTGCCTTCGCAATCGGAGTTCTAAGACATATCTATGCATTTTACCGCTACTTGTCTTATTCCGCCCACTTCAAATAGATTCAAGTCCTACAGTATCAAAGGCACTGCGACAGTTAAGCTGCCGTCTTTCACCACTGACTTATAGGACCGCCTACGCACCCTTTAAACCCAATAAATCCGGATAACGCTTGGATCCTCCGTATTACCGCGGCTGCTGGCACGGAGTTAGCCGATCCTTATTCTTCAGGTACATTCAGCTTTCTACACGTAGAAAGGTTTATTCCCTGACAAAAGCAGTTTACAACCCATAGGGCAGTCATCCTGCACGCGGCATGGCTGGTTCAGAGT…
+
GGGGGGGGGGGGGGGGGGGGGGGGGGGGGGGGGGGGGGGGGGGGGGGGGGGGGGGGGGGGGGGGGGGGGGGGGGGGGGGGGGGGGGGGGGGGGGGGGGGGGGGGGGGGGGGGGGGGGGGGGGGGGGGGGGGGGGGFGGGGGGGGGGGGGGGGGGGGGGGGGGGGGGGGGGGGGGDGGGGGFGGGGGGFGGGGGGGGGFFFFFFFEFE?EFF5AGGGGGFFGGFFFECFFFCCDDDADD;DF?C?EC=AADC7GEGBGED>FFF?@,CDC6FDFC?F?GGGGGGED8GGGGFA??GFGGFGGGGGF=CGGGGDF?FFEGGGGGGGGGGGGGFCGFGGGGGGGGGGGGGGGGGGGGGGGGGGFGGGGGGGGGGGFGGDGDGGGGFGGGGGFCGGGGGGGGF…
@M02825:110:000000000-BHBHG:1:1101:22251:7517 1:N:0:1
CCTGTTTGCTCCCCATGCTTTCGCACCTCAGCGTCAGTATTAGGCCAGAAGGCTGCCTTCGCCATCGGTATTCCTCCAGATCTCTACGCATTTCACCGCTACACCTGGAATTCTACCTTCCTCTCCCATACTCTAGCTTGCCAGTATCGAATGCAATTCCCAGGTTGAGCCCGGGGATTTCACATCCGACTTAACAAACCGCCTAC
+
DDFFEGGGGCEFGGGGGGFGGFGDGGG<FGGGGGEGGGGGGGGGGGGGFGGGGGAFGGFFGGGGGGGGG8FFFGGGFGGGEG9FGGGGGFGG9FGGGGGGGDGGG@DFDGGFGGCGGGFGGFGGGGGEF,@=EGFAFFGFGGCFGGGFGFGGGGGGGFFG,EDGGFGFGG?FGGGC*4?4CFGGGDFDDGDGCEG7>4AFB>ED:F
@M02825:110:000000000-BHBHG:1:1101:20748:7603 1:N:0:1
CCTGTTTGCTCCCCACGCTTTCGCACCTCAGTGTCAGTATTAGTCCAGGTGGTCGCCTTCGCCACTGGTGTTCCTTCCTATATCTACGCATTTCACCGCTACACAGGAAATTCCACCACCCTCTACCATACTCTAGTCAGTCAGTTTTGAATGCAGTTCCCAGGTTGAGCCCGGGGATTTCACATCCAACTTAACAAACCACCTACGCGCGCTTTACGCCCAGTAATTCCGATTAACGCTTGCACCCTCTGTATTACCGCGGCTGCTGGCACAGAGTTAGCCGGTGCTTATTCTGTCGGTAACGTCAAAACAGCAAAGTATTAATTTACTGCCCTTCCTCCCAACTTAAAGTGCTTTACAATCCGAAGACCTTCTTCACACACGCGGCATGGCTGGATC…
+
GGGGGGGGGGGGGGGGGGGGGGGGGGGGGGGGGGGGGGGGGGGGGGGGGGGGGGGGGGGGGGGGGGGGGGGGGGGGGGGGGGGGGGGGGGGGGGGGGGGGGGGGGGGGGGGGGFGGGGGGGGGGGGGGFFGGGGGGGGGGGGGGGGGGGGGFDFGFGGGGGGGGGGGGGGFEGGGGDGGGGGGGGGGFGGGGGGGGGFFFDFF=6ABFFFFFFGGGGGFFFFFFCFFFDFB?=FFBFGGDFCFFGGFFFCFGFCA14<EDFGFAFFFGGGGGF?CFCG>GGGGGFFFFGGGGGGGE>GGGGGGGE8GGGGGGGFGGGGGGGGFCGGGGGGGGDGGGGGGGGGFGFECCGGGGGGGGGGGGEGGGGGGGGGGGGGGGGGGGEGGGGFGGGGGGGGGGGGG…
@M02825:110:000000000-BHBHG:1:1101:17219:7675 1:N:0:1
CCTGTTCGCTCCCCATGCTTTCGCTCCTCAGCGTCAGTAGTGGCCCAGTGACCTGCCTTCGCCATCGGTGTTCCTCCTGATATCTGCGCATTCCACCGCTACACCAGGAATTCCAGTCACCCCTACCACACTCTAGTCTGCCCGTACCCGATGCAAGCTCAAGGTTGAGCCTTGAGTTTTCACACCAGACGCGACAAACCGCCTACGAGCTCTTTAC
+
GFG,CCF@@FGDFC@CFFF9C,@FFGFFFGEFDGGGE<FGE<CFCF@CE,CEF,B<FCEFGG:CFF:FF?=FFEFGF<@<<EEGGDFEDFEEE9AF,8@@CFFGGG8?B?FGFGFA,@FG8EEFGGGEGF=,,8=FFFFDEBFC3+3>9:8C>EFA;@BCFGGGB,>:8EFGGF7FD7B9CGGFFD7AFFD=)C?7CF:>69B(8;AB3>=;A07>D
@M02825:110:000000000-BHBHG:1:1101:25989:7684 1:N:0:1
CCTGTTTGCTCCCCACGCTTTCGCACCTCAGTGTCAGTATTAGTCCAGGTGGTCGCCTTCGCCACTGGTGTTCCTTCCTATACCTACGCATTTCACCGCTACACAGGAAATTCCACCACCCTCTACCATACTCTAGTCAGTCAGTTTTGAATGCAGTTCCCAGGTTGAGCCCGGGGATTTCACATCCAACTTAACAAACCACATACGC
+
GG9FFF9C@,,CCC<CEFEEC9F:CGGCFGGGGA@F<CCCEFGG<EGFF<FGGGGGGCEGGD7:FGGG<FG7FEFF9FGCFG,,CEAFFGEEG,EFGGDGGEFFGFGEFGGGGGGFC=DE88>D9@FGGEFGGCGGCFDFGGGGDGGGGD>EGFGGGGGG99EFCFG@FFGFGDED;:9CCF+=@FGA**;:CFGGCF;?=B)>FFFB
@M02825:110:000000000-BHBHG:1:1101:9144:7758 1:N:0:1
CCTGTTTGCTCCCCACGCTTTCGCACCTGAGCGTCAGTCTTTGTCCAGGGGGCCGCCTTCGCCACCGGTATTCCTCCAGATCTCTACGCATTTCACCGCTACACCTGGAATTCTACCCCCCTCTACAAGACTCTAGCCTGCCAGTTTCAAATGCAGTTCCCAGGTTAAGCCCGGGGATTTCACATCTGACTTGACAGACCGCCTGCGTGCGCTTTACGCCCAGTAATTCCGATTAACGCTTGCACCCTCCGTATTACCGCGGC
+
FGGGGGGFFCEC<FFGDEG@F,CCEGGGGGDGEGGGGGGFGGFGGGGFGGGGGFGGGGGGGEGDEGEEGGGGGG9AFEGGGGGGGGGGGGGGGGGGECEGGGGGGGGGG8FFGGGEGGGGGGGGGGFGCGG,DEF=CFFFGGFFGGGEGFF??EGGGGGGGFFGGGFDGGCGGGGDDGGFGGGF+CDFGGGGGG4;6;FF9>F?FF>E@@EBEGGGGDDBEFF>A<FFFF><>?:A<F9EB0,4>FC3=FF<6?>92<:3@F5
@M02825:110:000000000-BHBHG:1:1101:18602:7778 1:N:0:1
CCTGTTTGCTCCCCACGCTTTCGCACCTCAGTGTCAGTATTAGTCCAGGTGGTCGCCTTCGCCACTGGTGTTCCTTCCTATATCTACGCATTTCACCGCTACACAGGAAATTCCACCACCCTCTACCATACTCTAGTCAGTCAGTTTTGAATGCAGTTCCCAGGTTGAGCCCGGGGATTTCACATCCAACTTAACAAACCACCTACGCGCGCTTTACGCCCAGTAATTCCGATTAACGCTTGCACCCTCTGTATTACCGCGGCTGCTGGCACAGAGTTAGCCGGTGCTTATTCTGCCGGTAACGTCAAAACAATCACGTATTAGGTAACTGCCCTTCCTCCCAACTTAAAGTGCTTTACAATCCGAAGACCTTCTTCACACACGCGGCATGGCTGGATC…
+
GGGGGFGGGGGCFEFGGGGGGGGGGGGGGFGFGGGGGGFGGGGGGGGGGGGGGGGGGGGGGGGGGGGGGGGGGGGGGGGGGGGGGGGFDGGGGGGGGGDGGGGGGGGGG@FFGFGGGGGGGGGGGGGGGFFGCFGGGGFFGGGGGGGGGGAEAFGGGGGGGGGGGGGGGGGGGGGGGGGGGGFGFFFAC4CFGGFGFFFFFF4@;F>4ADAEEGGG@DFFFFF?9AFFFC:1FEDCB8BBDFFFFC?6:@?FGGDC>FGGF4AFFFFB779GGCFFCGCDCGFCFFGGGGGE>E>+GGGGGGEB83?GGGGGFFFDCDGGGFDGFGGGGGE>GGFF@CAF8FBFF?FE<GGGGGGGGGFGGEGGGGGGGGGGGGGGGGGCGFGEGFGGGGGGGGGGFFE…
@M02825:110:000000000-BHBHG:1:1101:19149:7782 1:N:0:1
CCTGTTTGCTCCCCACGCTTTCGCACCTCAGTGTCAGTATCAGTCCAGGTGGTCGCCTTCGCCACTGGTGTTCCTTCCTATATCTACGCATTTCACCGCTACACAGGAAATTCCACCACCCTCTACCATACTCTAGCTTGCCAGTTTTGGATGCAGTTCCCAGGTTGAGCCCGGGGATTTCACATCCAACTTAACAAACCACCTACGCGCGCTTTACGCCCAGTAATTCCGATTAACGCTTGCACCCTCTGTATTACCGCGGCTGCTGGCACAGAGTTAGCCGGTGCTTATTCTGTCGGTAACGTCAAAATTGCAGAGTATTAATCTACAACCCTTCCTCCCAACTTAAAGTGCTTTACAATCCGAAGACCTTCTTCACACACGCGGCATGGCTGGATC…
+
GGGGGGGGGGGGGGGGGGGGGGGGGGGGGGGGGGGGGGGGGGGGGGFEGGGGGGGGGGGGFGGGGGGGGGGGGGFGGGGGGGGGGGGGGGGGGGGGGGGGCGGGGGFGGGGGFGGGGGGGGGGGGGGGGGGGGGGCDGGGGGGGGGGGDCFGGGGGGGGGGGF?FGGGGGGGGGGGGGGGGGGGGGGFCFGFGGGGGFAFDD?DFFFFFFFFFGGGDDEEFB?BFFFFFFFFFF?DFFFFFBFFFF?@CFF:FGDAEFEBFGF?;AFGC9GFCFFGDECCCGGGEGFGGGFFGGGCGGEFDDGGEEGFDF>GGGGGFFDGGFCCGGGGGGFGGGDGEF?GFFFFF<FGCGGGGFGFGGGGFCGGGFAGGGGFGGCGFFGFCCGFCGGGGFGGGGGGFGG…
@M02825:110:000000000-BHBHG:1:1101:4955:7816 1:N:0:1
CCTGTTTGCTCCCCACGCTTTCGTGCATGAGCGTCAATCTTGACCCAGGGGGCTGCCTTCGCCATCGGTGTTCCTCCACATATCTACGCATTTCACTGCTACACGTGGAATTCTAACCCCCTCTGCCAGATTCTAGCCTTGCAGTCTCCAATGCAATTCCCAGGTTGAGCCCGGGGATTTCACATCAGACTTACAAAA
+
EFFGAFDDF,,CFEF@@:CEF,BF,@6CDGGGEFG7FEFGGG<E9FFDF,@7BEC7A<A9DGGGF8=FFEFC9FE94,9EFFEEFEA+CFCFE=FCGF9FEF=8+AFC7,AF9E;,66@E+CEFF89FD8>3,,@@D8FF8BBEFC,@DD8>?,73@FE>@C6:DF,337D5CEGGGGC*=::F:?;66?DF:<::CF
@M02825:110:000000000-BHBHG:1:1101:4050:7829 1:N:0:1
CCTGTTTGCTCCCCACGCTTTCGCACCTCAGTGTCAGTATTAGTCCAGGTGGTCGCCTTCGCCACTGGTGTTCCTTCCTATATCTACGCATTTCACCGCTACACAGGAAATTCCACCACCCTCTAACATACTCTAGTCAGTCAGTTTTGAATGCAGTTCCCAGGTTGAGCCCGGGGATTTCACATCCAACTTAACAAACCACCTACGCGCGCTTTA
+
FFGG<CCEF<,C@FFCCE,BFGFFG7BEF<FCEF<FFFFFGGGGGFCAFFGFGCEGGGG<=FGEGG8FF4<FFEDEEEDCFGAEFFGDGGFGD9<AF:FEC:FF<=EB:FG;CFDFE8=CEFE89,@EGC@FFGGGGGAAEDFAFGGG8EGGGGGGGGGGGFG+@@DCFGFGGG>C>*AC9=CC9DF6CFGGGGGG=FAFBB?BFAB>>A338C<:
@M02825:110:000000000-BHBHG:1:1101:25993:7915 1:N:0:1
CCTGTTTGCTCCCCATGCTTTCGTACCTCAGCGTCAGTATTAGGCCAGATGGCTGCCTTCGCCATCGGTATTCCTCCAGATCTCTACGCATTTCACCGCTACACCTGGAATTCTACCATCCTCTCCCATACTCTAGCTTCCCAGTATCGAATGCAATTCCCAAGTTAAGCTCGGGGATTTCACATACGACTTAAAAAGCCGCCTACGCACGCTTTACGCCCAGTAAATCCGATTAACGCTCGCACCCTC
+
CDFGGGGGGGAECGGFGGGGGGGGGGDGGGGCEEC@CCCFFGAG?FFFDGAD<FFEFEE=CC6F=AF,@<FEED9,E<AFBC5C?EA+>?@7<AEF9++8@:EFGFGGE:FGACGGG8DF8ECEDFGGGEF=EGGGGGGGC8EFFFGGDGGFFGGGG>=;FFGCEFF,@D9,88CC7EFCFFGF7+;6>D>9C<:DCA4?(-?=>;)>>DF>>*7CC<3;>>9.@76:944<1>0CBB6EC<903:8?B
@M02825:110:000000000-BHBHG:1:1101:13499:7937 1:N:0:1
CCTGTTTGCTCCCCACGCTTTCGCACCTCAGTTTCAGTATCAGTCCAGGTGGTCGCCTTCGCCACTGGTGTTCCTTCCTATATCTACGCATTTCACCGCTACACAGGAAATTCCACCACCCTCTACCATACTCTAGCTTGCCAGTTTTGGATGCAGTTCCCAGTTTGAGCCCGGGGATTTCACATTCAACTTAACAAACCACCTACGCGCGCTTTAC
+
GGGGGGGGGFGGGGGGGGGGGGGGGGGGGGGGGGGGGFFGGFGFGFGGGG?FGGG>EGGGGGGGGGGGGGFGGGFGGGGGG9FGGGGGGGGGGGFGGGGFEGGGDG8FFGGGGGGGGGGCGFFFD8@EGGGFFGGCDF9FDFGCDFFGGGGGDG7;DFFGGGFEGGGFEFGGGGG5CG*;CGGGGGGFGC=CD?CG8AAFDDAFFF5A)83:><C7F
@M02825:110:000000000-BHBHG:1:1101:18214:7989 1:N:0:1
CCTGTTTGCTCCCCATGCTTTCGTACCTCAGCGTCAGTATTAGGCCAGATGGCTGCCTTCGCCATCGGTATTCCTCCAGATCTCTACGCATTTCACCGCTACACCTGGAATTCTACCATCCTCTCCCATACTCTAGCTTCCCAGTATCGAATGCAATTCCTAAGTTAAGCTCAGGGATTTCACATCCGACTTAAGAAGCCGCCTACGCACGCTTTACGCCCAGTAAATCCG
+
DGFGGGGGGFGGGGGGGGGGGGEGGGFFGGGGDEGGGGFFGGEGGGFGGGGGGGGGGGGGGGGGGGGGGDFGGGGAFGGGGGGGGGGGGGGEDGGGG>FGCGGGFGGFBFAFCFA>9FFCFGGGGGC?ECFGGGGGFGGFG?9BFDGGGGGGD8FGGGGGGGFGFGGFFGGGFGGGGGGGGGGGDCCBDGDG7CFGCFF>=AB=*@5;D4)?DCFGGGAEDFFE37EA7A7
@M02825:110:000000000-BHBHG:1:1101:9729:8035 1:N:0:1
CCTGTTTGCTCCCCACGCTTTCGCACCTCAGCGTCAGTAATGGACCAGTAAGCCGCCTTCGCCACTGGTGTTCCTGCGAATATCTACGAATTTCACCTCTACACTCGCAATTCCACTTACCTCTTCCATACTCAAGATACCCAGTATCAAAGGCAGTTCCAGAGTTGAGCTCTGGGATTTCACCCCTGACTTAAATATCCGCCTACGTGCGCTTTACGCCCCGTAATTCCGAACAACGCTAGCCC
+
GGFFGGGGGGGF?FFGEGGGGGDGGGG8FFFEFFGGGCFCFGGGGGFGGFFGGFGGGGEGFGG7FFGFGGDGGGGFFGGGGGFGGGGGGGGFFGGGGGGGGGGGDGBECFGGGGGFGGGGGGFF9DGAFGGDFGG,=D=FGFGGFGGGEGGFFFFCFFFGGFGGGGFGGGFGGGGCFFGCC7=CGGGF4DGGFFCFG2FFD;D>>FEFAFFA>DGFGCDF<):BE?F?FF7?:+>?BFFFF>?B7
@M02825:110:000000000-BHBHG:1:1101:21685:8121 1:N:0:1
CCTGTTCGCTCCCCATGCTTTCGCTCCTCAGCGTCAGTAGTGGCCCAGTGACCTGCCTTCGCCATCGGTGTTCCTCCTGATATCTGCGCATTCCACCGCTACACCAGGAATTCCAGTCACCCCTACCACACTCTAGTCTGCCCGTACCCGATGCAAGCTCAAGCCTGAGCCTTG
+
GFFCCFGGDECFF:CEGGG<FEFG:FEGFGGG@CFGCFA@F88FFGDFEEAEFEEFGF9CDFEFC=C7FE??,,CE<F8EFAFGG?FCFDEEGGGGG7@FE:FF87E:F,A3=FC;E9FGCEGGGGGG8DCGGDG,@CFBFFFE:BEDFEG5>CE9C7>FEF:,*?>BFGGGGG
@M02825:110:000000000-BHBHG:1:1101:12395:8133 1:N:0:1
CCTGTTTGCTCCCCACGCTTTCGCACCTCAGCGTCAGTAATGGACCAGTAAGCCGCCTTCGCCACTGGTGTTCCTGCGAATATCTACGAATTTCACCTCTACACTCGCAATTCCACTTACCTCTTCCATACTCAAGATACCCAGTATCAAAGGCAGTTCCGCAGTTGAGCTGCGGGATTTCACCCCTGACTTAAATATCCGCCTACGTGCGCTTTACGCCCAGTAATTCCGAACAACGCTAGCCCCCTTCGTATTACCGCGGCTGCTGGCACGAAGTTAGCCGGGGCTTCTTCTCCGACTACCGTCATTATCTTCATCGGTGAAAGAGCTTTACAACCCTAAGGCCTTCATCACTCACGCGGCATGGCTGGATCAGGCTTGCGCCCATTGTCCAATATT…
+
GGGGGGGGGGGGGGGGGGGGGGGGGGGGGGGGGGGGGGGGGGGGGGGGGGGGGGGGGGGGGGGFEGGGGGGGGGGGGGGGGGGGFGGGGGGGGGGGGFGGGGGGGGFGGGGGGGGGGGGGGFGGGGAGDFGFGGGFGGGGGGGGGGGGGGGFGFGGGGGGGGGDGGGGGGGGGGGGGEGGCGGFFDGFGGCFGGGFGAAFFDGFAFEF58FFFGFCGGD>EEDGFBFF=FB=>BFBFFFAEECCC=GGFFFCFED4GGGGGGFGGGGFCDD>;CFFD+GGGGGGFCDDFCF@C>GGFC+CGGGGGGGFDGGFCDGCGGFGFE9CGFGGGGGFEGGGGGF9CFGFGGGGFGDFFDGGGGGFEECGGGGGGGGFGGGGGGGGGFGDFGGGGGGGFGF9GGG…
@M02825:110:000000000-BHBHG:1:1101:8385:8176 1:N:0:1
CCTGTTTGCTCCCCACGCTTTCGCACCTCAGTGTCAGTATCAGTCCAGGTAGTCGCCTTCGCCACTGGTGTTCCTTCCTATATCTACGCATTTCACCGCTACACAGGAAATTCCACTACCCTCTACCATACTCTAGCTTGCCAGTTTTGGATGCAGTTCCCAGGTTGAGCCCGGGGATTTCACATTCAACTTAACAAACCACCTACGCGCGCTTTACGCCCAGTAATTCCGATTAACGCTTGCACCCTCTGTATTACCGCGGCTGCTGGCACAGAGTTAGCCGGTGCTTATTCTGTCGGTAACGTCAAGACAATCACGTATTAGGTAACTGCCCTTCCTCCCAACTTAAAGTGCTTTACAATCCGAAGACCTTCTTCACACACGCGGCATGGCTGGATC…
+
GGGGGGGGGGGGGGGGGGGGFGGGGGGGGGGGGGGGGGGGGGGGGGGGGFGGGGGGGGGGGGGGGGGGGGGGGGGFFGGGGGFFDGGGGGGGGGGGGGGGGGGGGFGFGGGGGFGGGGGG?EGGFDGGGGGGGFGGGGGGGGGGGGGGGGGCGGGGGGGGGGGGGGGGGGGGGGGGGGGFGFGGGGGFGGGGGGGGGFFFFFDBFFB48BEEFGGGFFAEFFFFGFFGFFF?FFFBF<FFFCFGGGGGGGGGGDA9DDGGFGFFFFFGF>FGGGGGGGCGGGFGGGGFGFGGDGGGGFECGGGGGGGGGGGGGGFGGGGGGGGGGGGGGGGGGGGGGEE7GGFAGGGGGDGGFGGGGGGGGGGGGGCGGGGFGGGGGGGGGGGGGGGGGGGGGGGGFGG…
@M02825:110:000000000-BHBHG:1:1101:7994:8186 1:N:0:1
CCTGTTCGCTCCCCATGCTTTCGCTCCTCAGCGTCAGTAAATGCCCAGAGACCTGCCTTCGCCATCGGTGTTCCTCCTGATATCTGCGCATTTCACCGCTACACCAGGAATTCCAGTCTCCCCTACATCACTCTAGTCTGCCCGTACCCACCGCAGATCCGAGGTTGAGCCTCGGACTTTCACGGCAGACGCGACAAACCGCCTACGAGCTCTTTACGCCCAATAAATCCGGATAACGCTTGCGCCCTACGTATTACCGCGGCTGCTGGCACGTAGTTAGC
+
GGGGGGGDGGFGGGGGGGGGGGG:,FFGGGGGGGGGGGFGAFGGGGGGGGGGGGGGGGGGGGGGGGGGGGEGGGGGGF8BFGGGGFGGGGGDGGGGGGGFGEGGGGFEGCGGGGGGGFGGGGGGGGGDGGGGGGGGGFGGGGGGGGGEFCCE>EC*@CGG>@EGGGGGFGGFGGG5?CCCFGF<CDGFFGCGGE<DGFFFFF<B>F5@7>:FFGGGGD<FEE:B0<F1F:9BF<BFF5>B>9458479F<A?BFFF>FGD>;**A68=FCGGGGGGGE5E>
@M02825:110:000000000-BHBHG:1:1101:12072:8186 1:N:0:1
CCTGTTCGCTCCCCATGCTTTCGCTCCTCAGCGTCAGTAAATGCCCAGAGACCTGCCTTCGCCATCGGTGTTCCTCCTGATATCTGCGCATTTCACCGCTACACCAGGAATTCCAGTCTCCCCTACATCACTCTAGTCTGCCCGTACCCACCGCAGATCCGAGGTTGAGCCTCGGACTTTCACGGCAGACGCGACAAACCGCCTACGAGCTCTTTACGCCCAATAAATCCGGATAACGCTTGCGCCCTACGTATTACCGCGGCTGCTGGCACGTAGTTAGCCGGCGCTTCTTCTGCAGGTACCGTCACTTTCGCTTCTTCCCTACTGAAAGAGGTTTACAACCCGAAGGCCGTCATCCCTCACGCGGCGTCGCTGCATCAGGCTTTCGCCCATTGTGCA…
+
GGGGGGGGGGGGGGGGGGGGGGGGEGGGGGGGG@EGGGFGGGGGGGGGFGGGGGGGGGGGGGGGGGEGGGGGFGFGGGGGGGGGGGGGGEGGGGGGGDGGGGGGGGGGFGGGGGGGGGGGGGGGGGGGGGGGGGGGGGGGGGGGGGGGGGGGGGGGCGGGGDGGGGGGGGGGGCGGGGGGGGGGGGGEGGGGGDGCDFFFBFFFGFFEFF3;FDF9:5BEFE=B?GFGGECBFGGDFFGGFGDFFFFGFGGGCCF<DCDGGGGFCFGGGGGGGFGGGEGGGGGECGD6GFEDGGGGGGE?GGGGECFEDGGGGGGFGGGGGGGFGFGGGGGGGGGGGGGGGGGGGGGGGGGGGGGGGGGGGGGGGGGGGGGGGGGFFGGGGGGGGGGGFFGGDGGGGGG…
@M02825:110:000000000-BHBHG:1:1101:10701:8225 1:N:0:1
CCTGTTTGCTCCCCACGCTTTCGCACCTCAGTGTCAGTATTAGTCCAGGTGGTCGCCTTCGCCACTGGTGTTCCTTCCTATATCTACGCATTTCACCGCTACACAGGAAATTCCACCACCCTCTACCATACTCTAGTCAGTCAGTTTTGAATGCAGTTCCCAGGTTGAGCCCGGGGATTTCACATCCAACTTAACAAACCACCTACGCGCGCTTTACGCCCAGTAATTCCGATTAACGCTTGCACCCTCTGTATTACCGCGGCTGCTGGCACAGAGTTAGCCGGTGCTTATTCTGTCGGTAACGTCAAAACAATCACGTATTAGGTAACTGCCCTTCCTCCCAACTTAAAGTGCTTTACAATCCGAAGACCTTCTTCACACACGCGGCATGGCTGGATC…
+
GGGGGGGGGGGGGGGGGGGGGGGGGGGGGGGGGGGGGGGGGGGGGGGGGGGGGGGGGGGGGGGGGGGGGGGGGGGGGGGGGGGGGGGGGGGGGGGGGGGGGGGGGGGGGGGGGGGGGGGGGGGGGGGGGGGGGGGGGGGGGGGGGGGGGGGGGGGFGG9DFGGGGGGGGGFFGGGGGGGGGGGGGGGFGGGGGGGGGFFFFFFDFFFFA:5>BGGGGGFFFBF?>FCFFFC:@DD@B<BEGEFFDFFCGDCAFFD>CCCFFAAFFFCFB,FFGGGGGGGDC55FAFA=,DFDDGGGGGGGGEDGC8GGFBEGGF=FGGFE,GGGGFGGFGGGGGGEDGGGGGGGFGGGGGFGGFGGGFFGEGGGFGGGGGGGGGGGGGGGGGEGEGGGGGGGGGGGGGG…
@M02825:110:000000000-BHBHG:1:1101:6652:8261 1:N:0:1
CCTGTTTGCTCCCCATGCTTTCGTACCTCAGCGTCAGTATTAGGCCAGATGGCTGCCTTCGCCATCGGTATTCCTCCAGATCTCTACGCATTTCACCGCTACACCTGGAATTCTACCATCCTCTCCCATACTCTAGCTTCCCAGTATCGAATGCAATTCCTAAGTTAAGCTCAGGGATTTCACATCCGACTTAAAAAGCCGCCTACGCACGCTTTACGCCCAGTAAATCCGATTAACGCTCGCACCCTCTGTATTACCGCGGCTGCTGGCACAGAGTTAGCCGGGGCTTATTCTGCGAGTAACGTCCACTATCCAAGAGTATTAATCTCGGTAGCCTCCTCCTCGCTTAAAGTGCTTTACAACCAAAAGGCCTTCTTCACACACGCGGCATGGCTGGAT…
+
GGGGFGGGGAFGGGFGGGFGGCCGGGGFGGGGGGGGGAFGGA9EGGGCEDE@FCDGGGGGGGGCFFEDFFGGGGGGFD8,FCGGGGGGD7FE,,CFGGGGDGGEGGGGGFDGFGGGGGGGGGGGG8EFGGGGGGGGGGGGGGGGGFFGGGGGDDGEGGGFDFGGGFFGGG,DDFFGFE?CFFGGGCGFGDDGGGFGD*@A9A5AAF>AFFFE5DFGG==?BEF2=CFFFC>:<<FGFFGGDBFBGGGGFB?F<>AAC5DEGFF;66+AGBCB7GGCDGCCC9;:*,?CAE:E@@*5CCCGGGCD?EFE@;9CCFGD9FE9ECGGFFCEGDGFD=+B7EGDGGFFFE9EF<GGEDGFFDGGGGGFGGFAFF?GEECCGGGEC7GGFF8GCFDCGFFCGGG…
@M02825:110:000000000-BHBHG:1:1101:7925:8459 1:N:0:1
CCTGTTCGCTCCCCATGCTTTCGCTCCTCAGCGTCAGTAAATGCCCAGAGACCTGCCTTCGCCATCGGTGTTCCTCCTGATATCTGCGCATTTCACCGCTACACCAGGAATTCCAGTCTCCCCTACATCACTCTAGTCTGCCCGTACCCACCGCAGATCCGAGGTTGAGCCTCGGACTTTCTCGGCAGACGCGACAAACCGCCTACGAGCTCTTTACGCCCAATAAATCCGGATAACGCTTGCGCCCTACGTATTACCGCGGCTGCTGGCACGTAGTTAGCCGGCGCTTCTTCTGCAGGTACCGTCACTTTCGCTTCTTCCCTACTGAAAGAGGTTTACAACCCGAAGGCCGTCATCCCTCACGCGGCGTCGCTGCATCAGGCTTCCGCCCATTGTGCA…
+
GGGGGFGGGGG@FCDFFFGD<FGGCFGCFFGGGGGGGGGGGGGGGGGGGGGGGGFGGGGFGGGGFGGEGGGGGFAFGGFGGGGGGGFGGCCGGGFGGGGGGGGGFGFGDGGGGGGGGGGGGGGGGGGGGGGGGGGGGGGGGGGGGGGGGGGGDGGGGGGGFCCEGGGGGGGGGGEEDGGGGCG4FDGFFF4ED=DGGFFF;BEB5?D5:DBF1F?GGGFFDF77E<FFFFFF0C<4<<>FF?BF@:>B:GC?7>?DDEGDGC67=?CCC6C=GC9A+E>GGEGCCFGFD,D9GGGGGD:7GGEF9GGFCEFGGGGCC8FGDGCFDBDGFFF<GGFFGGGGGEGFGGGGGGGGGGGGGGGGGGGGGGGGGGGGGGGGGFFGGFCGGGCGGGFGFCGGF<E…
@M02825:110:000000000-BHBHG:1:1101:25330:8508 1:N:0:1
CCTGTTTGCTCCCCACGCTTTCGCACCTCAGTGTCAGTATCAGTCCAGGTAGTCGCCTTCGCCACTGGTGTTCCTTCCTATATCTACGCATTTCACCGCTACACAGGAAATTCCACTACCCTCTACCATACTCTAGCTTGCCAGTTTTGGATGCAGTTCCCAGGTTGAGCCCGGGGATTTCACATTCAACTTAACAAACCACCTACGCGCGCTTTACGCCCAGTAATTCCGATTAACGCTTGCACCCTCTGTATTACCGCGGCTGCTGGCACAGAGTTAGCCGGTGCTTATTCTGTCGGTAACGTCAAAACAATCACGTATTAGGTAACTGCCCTTCCTCCCAACTTAAAGTGCTTTACAATCCGAAGACCTTCTTCACACACGCGGCATGGCTGGATC…
+
GGGGGGGGGGGGDECGDGGGGGGDGGGCFGGGGGGGGGFGGGGGGGGGGGGGGGGGGGGGGGGGGGGFGGGGGGGGGGGGGGGGGGFGGGGGGGGGAEGFGGGGGCFFFGGGGGFGGGFGFGFGGCFGGGGGGFGGFGFGGGGGGGG;CGCEFGFFGGCFEGGGGGGGGG6FEEEEG>449:BCD::BCFGGGFGFGFFFFDFFFFFFDBA>><CGGGFFF6@?CFBF?FB:<FDDBFB@FFFBEC7@<C@DE>CFFGF76FAFFFCC,7GEDD7DFE@4GGFGFFGGFFGGEEDGEGGGFGGGC88GFFGGGGGGGGGFDDDGGGF<@7B>GGGGGGFGGGFGGFGGGFGGGGGGGGGGGGFCFFGGEGEGGGGGGGGGGGGDFGGGGGGGGGGGFGG…
@M02825:110:000000000-BHBHG:1:1101:27489:8567 1:N:0:1
CCTGTTTGCTCCCCACGCTTTCGTGCCTCAGTGTCAGTGTTGGTCCAGGTAGCTGCCTTCGCCATGGATGTTCCTCCCGATCTCTACGCATTTCACTGCTACACCGGGAATTCCACTACCCTCTACCACACTCTAGTCGCCCAGTATCCACTGCAATTCCCAGGTTGAGCCCAGGGCTTTCACAACAGACTTAAACAACCACCTACGCACGCTTTACGCCCAGTAATTCCGAGTAACGCTTGCACCCTTCGTATTACCGCGGCTGCTGGCACGAAGTTAGCCGGTGCTTATTCTTTGGGTACCGTCAGAACAACCGAGTATTAATCGACTGCTTTTCTTTCCCAACAAAAGGGCTTTACAACCCGAAGGCCTTCTTCACCCACGCGGTATGGCTGGATC…
+
GGGGGGGGGGGGGGGGGGGGGGGGGGGGGGGGGGGGGGGGGGGGGGGGGGGGGGGGGGGGGGGFGGG?DGGGGGGGGGGGEGGGGGGGGGGGGGGGFGGGGGGGGGGGEGGGGGGGGGDFGFCFGGFFGGGGGGGGGFGGGGGGGGGGGGGGFGGGGGGGDCC>FGGGFGGGGGGGGGGFGGGG>DGFGGGGGFGGFFFFFBFFFFFFFFFFFGGGFGFFFF?9D<FFFF?FFFFFFFFEFFFFF>70=8><<,C<EGGCA<6AFFC<:4FGCGGGFECGDD>5DFGGFDFDGGGGGGGGGEEGFAGGGEGGGGGGFGFCGGF7C>A9GGGGGGGGGGGGGGGGGGF=8GGGGGGGFECEGGGGGCECCFGFGGGGGGGGGGGGGGGGGGGFGGGGGGG…
@M02825:110:000000000-BHBHG:1:1101:23827:8604 1:N:0:1
CCTGTTTGCTCCCCATGCTTTCGTACCTCAGTGTCAGTATTAGGCCAGATGGCTGCCTTCGCCATCGGTATTCCTCCAGATCTCTACGCATTTCACCGCTACACCTGGAATTCTACCATCCTCTCCCATACTCTAGCCAACCAGTATCGAATGCAATTCCCAAGTTAAGCTCGGGGATTTCACATTTGACTTAATTGGCCACCTACGCACGCTTTACGCCCAGTAAATCCGATTAACGC
+
GGGGGFGGGFGGGGFG8FEFEGGGGGGGGGFGGGGGGG9EFGGAFFF@8F<F?FCGGDEG?CEGGGEDGG<EFFEFFB8CCE9FFADCGGGFGGGGGGGGGGGGGGGFGGFEEGGGGFGGGGGDGGG=FGG;FFGGGGGDFGGGFGGG6DFDFFGCDGD,,@EGBDFGF9,,BCEDDECGGFGGGGGFD89CCC@FFA43;9FD;F4;>DAFE:CFGG>BBF6B97A++;9?798>D@7
@M02825:110:000000000-BHBHG:1:1101:25604:8650 1:N:0:1
CCTGTTTGCTCCCCATGCTTTCGTACCTCAGTGTCAGTATTAGGCCAGATGGCTGCCTTCGCCATCGGTATTCCTCCAGATCTCTACGCATTTCACCGCTACACCTGGAATTCTACCATCCTCTCCCATACTCTAGCCAACCAGTATCGAATGCAATTCCCAAGTTAAGCTCGGGGATTTCACATTTGACTTATTTGGCCACCTACGCACGCTTTACGCCCAGTAAATCCGATTAACGCTCGCACCCTCTGTATTCCCGCGGCTGCTGGCACAGAGTTAGCCGGTGCTTATTCTGCGAGTAACGTCCACTATCCCTAGGTATTAACTAGAGTAGCCTCCTCCTCGCTTAAAGTGCTTTACAACCAAAAGGCCTTCTTCACACACGCGGCATGGCTGGAT…
+
FGGGGGCEGGGFGGGGGGGGFFGGGGGEGGGGGGGGGEGGGFGFGGG,EFEFFFGGGGDFFECCF@FGEEFGGF9F<A=D<FFGGAC@FFGGGGGGFCFCFGFGGDGFGGGGGGEGGGGGGFGCFGFGGGGDFFC>FECDGGGGGGFGDF?FFGGEGGGGFCGGGGCDFG,DC>ECDCFFGGG>FGDF9CFFFFFGC9FF=BFD>>?>)?46?DFGG6BFFFFFF96DCFC;FD?GD>:3G:>8GGD?:4CF7=:#DE<FFA>FFFBB7:@D,<,C4GCCGGGGFE9+FGGGEGDGGGGGGGE@?DFFFGFFFD99ECGGGFFFGGGGCGGGGGGGGGGGGGFGFC,GGGGGGFEFEFGGGGGDDGGFFGGFDGFDGGGFGGFC:@@CGGE@CGGFF<G…
@M02825:110:000000000-BHBHG:1:1101:14590:8657 1:N:0:1
CCTGTTCGCTACCCATGCTTTCGAGCCTCAGCGTCAGTAACAGACCAGAGAGCCGCCTTCGCCACCGGTGTTCTTCCATATATCTACGCATTTCACCGCTACACATGGAGTTCCACTCTCCTCTTCTGTACTCAAGCTCGACAGTTTCTGATGCAATTCTCCGGTTGAGCCGAAGGCTTTCACATCAGACTTATCGAGCCGCCTGCACTCGCTTTACGCCCAATAAATCCGGACAACGCTTGCCACCTACGTATTACCGCGGCTGCTGGCACGTAGTT
+
GGGGGGGGC@FGCCFCFDEFFGGGDGFFGGG@@FGDFE<EEGGGFFFCFFFGDFGGGFGEFG7FEG7=FGBFFCGGGGGGEF99FEFB@:FDCCGGGGGGGGGECGE=FFFFGGGGGFGGGCDFFGGCDDGAFGG9DD,BCEGGGGGGFG9EAE,EFGCCG9C8EG*81>C51:75D?<FGFGFGFCFFGDGG9;*>FE>@;>?>F5AF4:>3D<F>3@>,71?FC=9B:196DCBBC>5>?B5>:::/C;<$:DB<9C>8<4A8FFGGC:1,EGC;7
@M02825:110:000000000-BHBHG:1:1101:18752:8670 1:N:0:1
CCTGTTCGCTCCCCATGCTTTCGCTCCTCAGCGTCAGTAAATGCCCAGAGACCTGCCTTCGCCATCGGTGTTCCTCCTGATATCTGCGCATTTCACCGCTACACCAGGAATTCCAGTCTCCCCTACATCCCTCTAGTCTGCCCGTACCCACCGCAGATCCGAGGTTGAGCCTCGGACTTTCACGGCAGACGCGACAAACCGCCTACGAGCTCTTTACGCCCAATAAATCCGG
+
<FGGFGGGG;@EDGEF?FFAEGGDB876CEEEFG,CFFFDEDFGGAFGFFGGGGCGGGG99,CFGGGGGEGGGGCA,AFCFGGF99C=4C@FEFE@?FCCEFGFGGCEF:FCEGGGF?,,@FEFFGGGG,33DFAECB;EFCDEEGEGDB>>8EGE8CFFG>E5C7>:?DF,>>ECDG*=F7CFCDD:5FDG35D<<AA:(4B?DFE3>)>FFF*:?DB>@BFB998CD?:>
@M02825:110:000000000-BHBHG:1:1101:20341:8717 1:N:0:1
CCTGTTTGCTCCCCATGCTTTCGCACCTCAGCGTCAGTATTAGGCCAGAAGGCTGCCTTCGCCATCGGTATTCCTCCAGATCTCTACGCATTTCACCGCTACACCTGGAATTCTACCTTCATCTCCCATACTCTAGCTTGCCAGTATCGAATGCAATTCCCAGGTTGAGCCCGGGGATTTCACATCCGACTTAACAAACCGCCTACGCGCGCTTTACGCCCAGTAATTCCGATTAACGCTCGCACCCTCTGTATTACCGCGGCTGCTGGCACAGAGTTAGCCGGTGCTTATTC
+
GGGGGGGGGFGGGGGGGGGGGGGGGGGGGGGGGG>CCEFGGGGG?FFGGGGGGGGGGGGGGGGGGGGEFGCEGGGGGGGGGGGGGGGGGGGGGGGGGGGGGEGGGGGGF8EFGGGGFGGGGAE;FADFGGGGGGGGGGGGGGGGGDGGGFGGGGGGGGGG,DDGFFGGGGGGGGCCGEFGGGGFFGFFGGGGGGGGGFFFB=EFFFF>>DADA597CDFEFFFFFFGEFFF16<BFF>FFD>5<7;9<?F?:AFFCFFFFFFC7)6=47GF7FC9GC*5E<C>GGGF>99CE8
@M02825:110:000000000-BHBHG:1:1101:11701:8726 1:N:0:1
CCTGTTTGCTCCCCACGCTTTCGCACCTCAGTGTCAGTATCAGTCCAGGTAGTCGCCTTCGCCACTGGTGTTCCTTCCTATATCTACGCATTTCACCGCTACACAGGAAATTCCACTACCCTCTACCATACTCCAGCTTGCCAGTTTTGGATGCAGTTCCCAGGTTGAGCCCGGG
+
FCFFGGFEGC@CFEFGGGGGGFGGDGGGGGGGFGGCGGACFGAFEDGGGG9EFGGGGGGGDGGGGGF4EFFGGGGGGGGGGGCAEEGFFCBFGGGGGGG7FGGGGG?CEGGGGG9FGGGGGGG8=DFGG@EGG,AEGGGFFGGGFFDG>8FFFGGFFGFGF9DCB>:@63@DEG>
@M02825:110:000000000-BHBHG:1:1101:22043:8765 1:N:0:1
CCTGTTTGCTCCCCACGCTTTCGCACCTCAGTGTCAGTATTAGTCCAGGTGGTCGCCTTCGCCACTGGTGTTCCTTCCTATATCTACGCATTTCACCGCTACACAGGAAATTCCACCACCCTCTACCATACTCTAGTCAGTCAGTTTTGAATGCAGTTCCCAGGTTGAGCCCGGGGATTTCACATCCAACTTAACAAACCACCTACGCGCGCTTTACGCCCAGTAATTCCGATTAACGCTTGCACCCTCTGTATTACCGCGGCTGCTGGCACAGAGTTAGCCGGTGCTTATTCTGTCGGTAACGTCAAAACAATCACGTATTAGGTAACTGCCCTTCCTCCCAACTTAAAGTGCTTTACAATCCGAAGACCTTCTTCACACACGCGGCATGGCTGGATC…
+
GGGGGGGGGGGGGGGGGGGGGGGGGGGGGGGGGGGGGGGGGGGGGGGGGGGGGGGGGGGGGGGGGGGGFGGGGGGGGGGGGGGGGGGGGGGGGGGGFGGGGGGGGGGGGGGGGGGGGGGGGGGFGGGGGGGGGFGGGGGGGGGGGGGGGGGGGGGGGGGGFFGGGGGGFGGGGGGGGGGGGGGGGGGFGGGGGGGGGFFFFFFFFFAE>AFFBGFFF7>FGFBFFFFGGGFBC:GGEFFFFGFGFGGGGGGGGGGGFFFFFGFFFFFC9CD,FGGGGGGGGGGGGGGGFA@FEGGDGGGFGE7GGGGFCAGGGGFEGGGGGGGGGGGGGGGGGFCEDGGGGGFGGGGFECGFGGGGGGGGGGGGGGGGGGGGGGGGGGGGGEDGGGGGGGFGGGGGGGG…
@M02825:110:000000000-BHBHG:1:1101:15197:8784 1:N:0:1
CCTGTTTGCTACCCACGCTTTCGAGCCTCAGTGTCAGTATGATGCCAGAAGGCTGCCTTCGCCATCGGTATTCCTCCAGATCTCTACGCATTTCACCGCTACACCTGGAATTCTACCTTCCTCTCACCTACTCTAGCCTGACAGTATCAGATGCAGTTCCCAGGTTAAGCCCGGGGATTTCACATCTGACTTATCAAGCCACCTACGCTCGCTTTACGCCCAGTAATTCCGATTAACGCTTGCACCCTCTGTATTACCGCGGCTGCTGGCACAGAGTTAGCCGGTGCTTATTCTGCAGCTAATGTCATCGTCTCCGGGTATTAACCGAAGAGTCTTCTTCACTGCTTAAAGTGCTTTACAACCAAAAGGCCTTCTTCACACACGCGGCATGGCTGGATC…
+
GGGGGGGGGGGGGGGGGGGGGGGGGGGGGGGGGGGGGGGGGGGGGGGGGGGGGGGGGGGGGGGGGGGGGGGGGGGGGGGGGGGGGGGGGGGGGGGGGGGGEGGGGGGGGGGGGGGGGGGGGGGGGGGGGGGGGGGGGGGGGGGGGGGGGGGGFGGFGGGGGGGGGGGGGGGGGGGG4CFGGGGGGGGF+8CGGCCFFAFFBBFFA4?BBFFEEFGGGGFFFFFFFFFFGFF@DDGFBBFFFGDFFF?FF??CDGFFGGGGFGFFFFFGGFGGGGCD4GGGGCGFCGGGGGGGGGGGGGGGGGGGFFCCCD@+8GGGGGGGGECGGGGGGGGGGGFGGGGGGFCGGGGGGFGGGGGGGGGGGGGGGGGGGGGGGGGGGGGGGGGGGGFFGGGGGGGGGGG…
@M02825:110:000000000-BHBHG:1:1101:20865:8784 1:N:0:1
CCTGTTTGCTCCCCACGCTTTCGCACCTCAGCGTCAGTAATGGACCAGTAAGCCGCCTTCGCCACTGGTGTTCCTGCGAATATCTACGAATTTCACCTCTACACTCGCAATTCCACTTACCTCTTCCATACTCAAGATACCCAGTATCAAAGGCAGTTCCAGAGTTGAGCCCTGGGATTTCACCCCTGACTTAAATATCCGCCTACGTGCGCTTTACGCCCAGTAATTCCGAACAACGCTAGCCCCCTTCGTATTACCGCGGCTGCTGGCACGAAGTTAGCCGGGGCTTCTTCTCCGACTACCGTCATTATCTTCATCGGTGAAAGAGCTTTACAACCCTAAGGCCTTCATCACTCACGCGGCATGGCTGGATCAGGCTTGCGCCCATTGTCCAATATT…
+
FFGGGGGGGGGFGGGGGGGGGGGGCFFEF,CDFGGCEFFGGGG9FEGGGG<FEG:+@CFGFDGGGGGFGGGEDGGGGGD7FFGGFGGGDEGFGGFGFDGGGGGGFGGGGEG:EEFGGGGGDGF@DFGGGGGC@FGGCEFGGGGCGCAFFGGCGEGEFFGGGFECFGGGGC,6DFF5*@FGFFGFGDC>9@FFDF@D@=FB22C@6ABFAF47>CFGG@DEFF@;49CFCF7;06>:8095>3::3:>B:8@:7=,DA<443C6:88;>EDD8FFD8FC>6EGGED3,CGGFECEFGFFGFGDCFC,GF9FGFE9E@7EGE,GGFEEAFGFAGGGFEFFFDFFFFGFFFFFFGGF7EFGGGGFFDFCGF?GFFFGGCGCCC@+8F8F<,EF<CC<FFE:C…
@M02825:110:000000000-BHBHG:1:1101:15467:8807 1:N:0:1
CCTGTTTGCTCCCCACGCTTTCGCACCTCAGTGTCAGTATCAGTCCAGGTGGTCGCCTTCGCCACTGGTGTTCCTTCCTATATCTACGCATTTCACCGCTACACAGGAAATTCCACCACCCTCTACCATACTCTAGCTTGCCAGTTTTGGATGCAGTTCCCAGGTTGAGCCCGGGGATTTCACATCCAACTTAACAAACCACCTACGCGCGCTTTACGCCCAGTAATTCCGATTAACGCTTGCACCCTCTGTATTACCGCGGCTGCTGGCACAGAGTTAGCCGGTGCTTATTCTGTCGGTAACGTCAAAATTGCAGAGTATTAATCTACAACCCTTCCTCCCAACTTAAAGTGCTTTACAATCCGAAGACCTTCTTCACACACGCGGCATGGCTGGATC…
+
GGGGGFF@FFGGFGGGGGGEGGDGGGGFGGGGFGGDGGCFGGGGGGGGGGGGGGGGGDFGF@F?FGCCGFFFGGCGGFGDGFGGGGGGGGGGGGGGGGGCFGGGGGCFGGFGGGFGGGGGGGGGGGFGGGGGGGGFGGGCDGGGGGGGGGGGGGGGGGGGGGGGGGGFGGGFEGGGGGG=@GFGFGGFGGGGGFF:8FFFDFEDFFFF>;EFFGGGGCEE<B4F>ADFFFC:C>CD<BFFF?BDECC?BCDFFGGGGDC>64FAFFB7B2D7GD:4>EDGDGGGFC>GFGG?>+GDGF@EDGCFGDGGGGFGGGFGGGGGGGFFFDFEGFGGFEECEF=EFGFFGF?FFGGGFGGFGGFEF@GGFGFDFGGGGGGGGGGGGGGGGGGGGGGGGGGGFDG…
@M02825:110:000000000-BHBHG:1:1101:18269:8811 1:N:0:1
CCTGTTCGCTCCCCATGCTTTCGCTCCTCAGCGTCAGTAAATGCCCAGAGACCTGCCTTCGCCATCGGTGTTCCTCCTGATATCTGCGCATTTCACCGCTACACCAGGAATTCCAGTCTCCCCTACATCACTCTAGTCTGCCCGTACCCACCGCAGATCCGAGGTTGAGCCTCGGACTTTCACGGCAGACGCGACAAACCGCCTACGAGCTCTTTACGCCCAATAAATCCGGAGAACGCTTGCGCCCTACGTATTACCGCGGCTGCTGGCACGTAGTTAGCCGGCGCTTCTTCTGCAGGTACCGTCACTTTCGCTTCTTCCCTACTGAAAGAGGTTTACAACCCGAAGGCCGTCATCCCTCACGCGGCGTCGCTGCATCAGGCTTTCGCCCATTGTGCA…
+
GGGGGGGGGDGGGGGGGGGGGGDGFGGGGGGGGGGGGGGGGGGGGGGGGGGGGGGFGGFGGGGGGGEEGGGGGGGFGFGGFFGGGGGGGGGGGGGGGGGGDGGGFGGGGGGGGGGGFGGGGGGGGGGGFDFGGGGGFGGGGGGGGGGEGGGGGGGGEGGCFCEGGFCFDCFFGG5??EGGGFGGDGGFFG<55EGGCF>597D?)7;2>ED=F?GGFGCFEF?FFF=FFFFB:#99::5F:DFBDEFC9CFCFF7>ACE<FFCGGGGGGGGDFC<1,GEC>GEGGGGGGFD9@FGGGGGDGGGGFFGF@GFC8FGGCAGFAGFFFCGGGGGGGGGGGGGGGGGGGGECGGGGGFGF:FDF@FGGGGECFGGGGGGGGGGGGGGGGGGGGGGGGGGGGGG…
@M02825:110:000000000-BHBHG:1:1101:23068:8860 1:N:0:1
CCTGTTTGCTCCCCACGCTTTCGCACCTGAGCGTCAGTCTTTGTCCAGGGGGCCGCCTTCGCCACCGGTATTCCTCCAGATCTCTACGCATTTCACCGCTACACCTGGAATTCTACCCCCCTCTACAAGACTCTAGCTGGACAGTTTTAAATGCAATTCCCAGGTTGAGCCCGGGGCTTTCACATCTAACTTATCCAACCGCCTGCGTGCGCTTTACGCCCAGTAATTCCGCTTAACGCTTGCAC
+
GGGFGGGGFGGFGGE7@FCGGGGGGGGGGGGGEGGCFGGGGGFGGGGGGGE@CFGGGGGGFGFGGEGE:CFGGGGGGGCFFGGGGGABFDG@GGDGGGGG:FFGFFDGEGGGGGGGFGGGGGGFGGGDFGFGGFGGGGFFCFGB@BCGDGGGGGGDGGGF@FD>8CBCCCEFGDGCDGGGGGGG+9CFGGGGGGGFGFFF@>BFFF>E077D)>C::G@E:<:49<DGDFD,::B<41>F>??6F
@M02825:110:000000000-BHBHG:1:1101:19047:8866 1:N:0:1
CCTGTTTGCTCCCCACGCTTTCGCACCTCAGTGTCAGTATTAGTCCAGGTGGTCGCCTTCGCCACTGGTGTTCCTTCCTATATCTACGCATTTCACCGCTACACAGGAAATTCCACCACCCTCTACCATACTCTAGTCAGTCAGTTTTGAATGCAGTTCCCAGGTTGAGCCCGGGGATTTCACATCCAACTTAACAAACCACCTACGCGCGCTTTACGCCCAGTAATTCCGATTAACGCTTGCACCCTCTGTATTACCGCGGCTGCTGGAACAGAGTTAGCCGGTGCTTATTCTGTCGGTAACGTCAAAACAATCACGTATTAGGTAACTGCCCTTCCTCCCAACTTAAAGTGCTTTACAATCCGAAGACCTTCTTCACACACGCGGCATGGCTGGATC…
+
GGGFGGGGGCFGGGGECFGGGGGGGGGFGGDFDGGGGGFDGGGGGGGFGGGFGGFFGGGGGGGGGGGGFGGCFFGGGGGGDGFGFGEGGGGGGGGGGDEEGGGGGGGGGGGGGGGGGGG8EFFGFGGGCDCGGGGGGGGGGGCFGGGGGGGGGGFDDGGG?F?FFGGCGFGGGGDEDEGGF9DGG>FFFGF?0CGDFFFFFFFFFFAE>>AD5DFFGCEFFF9F>5FGGFD?GEC4>79GFGDCFB?:<CCCGGDGGGGGFGA6;11>=+C<,>FF4:C>DDGGGGC=3,GGGGGGGGGGGGE@8CGGFGGGCF?DGGDAGGGGGGGFF+EFDFDGDGGGFE<<FGFE,DF8CCFGGGFFF47GGFE<E=CGGGGGGGGGGEDGFEF8AGGGGGGGGGG…
@M02825:110:000000000-BHBHG:1:1101:9562:8905 1:N:0:1
CCTGTTCGCTCCCCATGCTTTCGCTCCTCAGCGTCAGTAAATGCCCAGAGACCTGCCTTCGCCATCGGTGTTCCTCCTGATATCTGCGCATTTCACCGCTACACCAGGAATTCCAGTCTCCCCTACATCACTCTAGTCTGCCCGTACCCACCGCAGATCCGAGGTTGAGCCTCGGACTTTCACGGCAGACGCGACAAACCGCCTACGAGCTCTTTACGCCCAATAAATCCGGACAACGCGTGCGCCCTACGTATTACCGCGGCTGCTGGCACGTAGTTAGCCGGCGCTTCTTCTGCAGGTACCGTCACGTCTGAGAGAACCCAGTCGCTTCTTCCCTACTGAAAGAGGTTTACAACCCGAAGGCCTTCATCCCTCACGCGGCGTCGCTGCATCAGGCTT…
+
GGGGGGGGGGGGGGGGGGGGGGGGGGGGGGGGGGGGGGGGGGGGGGGGGGGGGGGGGGGGGGGGGGGCCGGGGGGGGGGGGGGGGGGFGGGGDFGGGGGGGGGGGGGGGGGGGGGDFGGGEDCFGGGGGGGGGGGGGGGGFGGGGGGGGGGGGGG6CDGGGDC5CFGGGGGGGGEGGGGGDCCFGCCDDFCEDGC)9AF8>;B?FFF>)5:?FGGGFGFF>:D??B5>@F096BFF?B=(GGE@3C:>?717FDED>5>D;FE45GGGGGCECFGGECDGGGGGGF:>,:C;GFFCGGGGGGC*87FEGGGGGGFAGCFGGFCDGGGGF?DGFGGGGFGGGGFCGGFGF,GGGGGGGGGFDFFGGGFEGGGGGGGGGGDGGGGF@FCDGF9GGGGGGGG…
@M02825:110:000000000-BHBHG:1:1101:14325:8973 1:N:0:1
CCTGTTTGCTCCCCACGCTTTCGTGCCTCAGTGTCAGTGTTGGTCCAGGTAGCTGCCTTCGCCATGGATGTTCCTCCCGATCTCTACGCATTTCACTGCTACACCGGGAATTCCACTACCCTCTACCACACTCTAGTCGCCCAGTATCCACTGCAATTCCCAGGTTGAGCCCAGGGCTTTCACAACAGACTTAAACAACCACCTACGCACGCTTTACGCCCAGTAATTCCGAGTAACGCTTGCACCCTTCGTATTACCGCGGCTGCTGGCACGAAGTTAGCCGGTG
+
GGGGGGGGGGGGGGGGGGGGGGGGGGGGGGGGGGGGGGGGGGFGGGGGGGGGGGGGGGGGGGGGGGGGGGGGGGGGFGGGGGGGGGGGGGGGGGGGGGGGGGGGG>FGGGGGGGGGGGGFGGGGFGGGGGGGGGGCFGEGGGGGGGGGGGGGFGGAFFGGGGGGGGFGGGGGGGGGG>FFFFGGFGGFGGGGGGFGGFFFFFEFFFED>DFE7DGGGGFFFGFFGGFFFGF@E=GGGGFGFGFFFFFGGFFFGGDDFEGGGFGGGGGGGGGGFEGFCEEGGGFEE7
@M02825:110:000000000-BHBHG:1:1101:6578:9042 1:N:0:1
CCTGTTTGCTCCCCACGCTTTCGCACCTCAGTGTCAGTATCAGTCCAGGTGGTCGCCTTCGCCACTGGTGTTCCTTCCTATATCTACGCATTTCACCGCTACACAG
+
CCFGFFE8FCCF<FC:6@F@DFED,8+CEF,CFFEDCDFGGC9<<CFG,9@,BF@7::,C@FC7CFF8?EEFFGFFE<F9FGFCEF<,@:FCE9?FFGGGGGDFFF
@M02825:110:000000000-BHBHG:1:1101:26182:9055 1:N:0:1
CCTGTTTGCTCCCCATGCTTTCGTACCTCAGTGTCAGTATTAGGCCAGATGGCTGCCTTCGCCATCGGTATTCCTCCAGATCTCTACGCATTTCACCGCTACACCTGGAATTCTACCATCCTCTCCCATACTCTAGCCAACCAGTATCGAATGCAATTCCCAAGTTAAGCTCGGGGATTTCACATTTGACTTAATTGGCCACCTACGCACGCTTTACGCCCAGTAAATCCGATTAACGCTCGCACCCTCTGTATTACCGCGGCTGCTGGCACAGAGTTAGCCGGTGCTTATTCTGCGAGTAACGTCCACTAGCCCTAGGTATTAACTAGAGTATCCTCCTCCTCGCTTAAAGTGCTTTACAACCAAAAGGCCTTCTTCACACACGCGGCAGGGCTGGAT…
+
CFEFGGDFGFGGG:FGFGGFAFGGGFGGGGFG<FG@DFFGFFGFGGFC,C,E<FGGGGGEGE7BFCC4@E7F<E?FGGFGDF9EE9,AFECGCFGGGGE@CEGGFGEBFFGFGCGFFGGGGGGFGDDFGGGDEGGDG?E,@E6DEGGGEFFGFFAECD;B9DEF>@FFFGGF+@E7D@GGGGGGGGGFGG>EGEFGCF4FEBABFFE;DBED3CFGG+>D>??@;CC@GGF>FDD9><6>7>:GGD8<DC::#CD<EC>5777@54=CC:C<+FCC<55C95:*CGGFE7GGEGGGEBGGGGECFF9C;*:7GGGC;CGF@FCCBC<;:FFC<*GDGDGGFCF<CGFGFD@7,9DGFFF:<BGFGGFCGFFBB9GGGFF@@F>>:@FFD=+F8FGGGFC…
@M02825:110:000000000-BHBHG:1:1101:10643:9059 1:N:0:1
CCTGTTTGCTCCCCATGCTTTCGTACCTCAGCGTCAGTATTAGGCCAGATGGCTGCCTTCGCCATCGGTATTCCTCCAGATCTCTACGCATTTCACCGCTACACCTGGAATTCTACCATCCTCTCCCATACTCTAGCTTCCCAGTATCGAATGCAATTCCTAAGTTAAGCTCAGGGATTTCACATCCGACTTAAAAAGCCGCCTACGCACGCTTTACGCCCAGTAAATCCGATTAACGCTCGCACCCTCTGTATTACCGCGGCTGCTGGCACAGAGTTAGCCGGTTCTTATTCTGCG
+
CGGGGGG8DCCA,BC@EGGGGF7F<FF9<EFGFEGGGGGGGGGF8FFDGGGGDG:F,EEGF@EEF,84CFEFGE<EGFFGFF9FCFGGGGGGGGGGDEFGGD9EG?FGGGGGCGGFFCFGGGG9DDGGGCFFGAGBFGGCGGFGG9DFEF,DCFGGGGGGA=;FGGFGCC<DGG77DEGGGGGGGGG*<9DEGAF>CAFF9:?>DFEFFFFFFGF7C8;DF:4?CEACCFB@F0396?C>5>DB6F?AB??BFFAC><:>>)*FF?9*>7:<+<:<9*E5CC5:*+7C7FFCC888>
@M02825:110:000000000-BHBHG:1:1101:13999:9083 1:N:0:1
CCTGTTCGCTACCCACGCTTTCGTCCATCAGCGTCAATAAATTAGTAGTAACCTGCCTTCGCAATTGGTATTCCATGTAATCTCTAAGCATTTCACCGCTACACTACATATTCTAGTTACTTCCTAATAATTCAAGTCTAGCAGTATCAATGGCCGTTCCACCGTTGAGCGATGGGCTTTCACCACTGACTTACTAAACCGCCTACGGACCCTTTAAACCCAATGATTCCGGATAACGCTTGGATCCTCCGTATTACCGCGGCTGCTGGCACGGAGTTAGCCGATCCTTATTCTTACGATACCGTCAAGACATTACACGTAATGTTGTTTCTTCTCGTACAAAAGCAGTTTACAATCCATAGGACCGTCATCCTGCACGCGACATGGCTGGTTCAGACT…
+
GGGGGGGGGGGGGGGGGGGGGGGGGGGGGGGGGGGGCFGGGGGGGGGFGGGGGFGGGGGGGGGFGGGGFEGGGGGGEFGGGGGGGGGGGGGGGGGGGGGGGGGGGGGGGGGGGGGGGGGGGGGGGGFGGGGGGGGGGGGGGGGFGGGGGGGGGGGGGGGGGGGGGGGGGGD>EGGGFEGGGGGGGGGFFGGGFFGGGFFF>BFFBFF>DFEAFGGFGCFFEFFFFFCFFAD@?DFFFFFFFFFFAFGDGGGGGEFBFF?FAFGGGDGGEFCCCE8FGGFGCGFFGGGFGGGGFFFEGFFGGGEFDCGGGGGGGGGGGGGGGGGGGGFGGGGDECGGGGGGGGGGFFGGGGGGGGFFGGGGGGGGGGGGGGGGGGGGGGGGGGGGGGGGGGGGGGGGGGG…
@M02825:110:000000000-BHBHG:1:1101:10197:9183 1:N:0:1
CCTGTTTGCTCCCCACGCTTTCGCACCTCAGTGTCAGTATCAGTCCAGGTGGTCGCCTTCGCCACTGGTGTTCCTTCCTATATCTACGCATTTCACCGCTACACAGGAAATTCCACCACCCTCTACCATACTCTAGCTTGCCAGTTTTGGATGCAGTTCCCAGGTTGAGCCCGGGGATTTCACATTCAACTTAACAAACCACCTACGCGCGCTTTACGCCCAGTAATTCCGATTAACGCTTGCACCCTCTGTATTACCGCGGCTGCTGGCACAGAGTTAGCCGGTGCTTATTCTGTCGGTAACGTCAAAACACTAACGTATTAGGTTAATGCCCTTCCTCCCAACTTAAAGTGCTTTACAATCCGAAGACCTTCTTCACACACGCGGCATGGCTGGATC…
+
GGGGGGGGGGGGGGGGGGGGGGGGGGGFGGGGGGGGGGGGGGGGGGGGGGGGGGGGGGGGFGGGGGGGGGGGGGGGGGGGGGFGGGGGGGGGGGGGGGGGGGGG@FGGGFGGGGGGGGGGGGGGGGGGGGGGGGGGGGGGGGGFGGGGGGFFFGGGGGGGFFFGGGGGGGGGGGGGDEGFGFGGGD8AFGGGFFGGG4?ADFEB)?DB5=>>BCC7@FFBGFFBFC?GGD?:?DFFFGGGA58<CDGG?A;6GGDFFFGGFGFFFAFGF7GGGGGGGGGGDGGGGFGFGCFGGGEE8CEFGGGGGGGGGGGGGGGEGGFCGGGGGGGGDGGGDGF@7GGGGGGFFGGGGGFGGGGFGGGGGGGGGGGGGGGGGGGGGGGGGGGGGGGFFGGGGGGGGFG…
@M02825:110:000000000-BHBHG:1:1101:7294:9189 1:N:0:1
CCTGTTTGATCCCCACGCTTTCGTGCATCAGCGTCAATACTAACTTAGTGATCTGCCTTCGCAATCGGAGTTCTAAGACATATCTATGCATTTCACCGCTACTTGACTTATTCCGCCCACTTCAAATAGATTCAAGTCCTACAGTATCAAAGGCACTGCTACAGTTAAGCTGCCGTCTTTCACCACTGACTTATAGGACCGCCTACGCACCCT
+
@<C<CAFDG9CFCCAFD+6F@<FECFDFGGGFFGG:@,<C<FGGGGG<E9<,C,ECG9EFGGEDGE7B,+7AEFAE@?<F<A@?FGGGGCFGFGGGCCCFGGGGAAEGEC9FGG86C=EE?EFG=;,=EFGDFC9BFEF3E>DDG9AD;3@D,@DFFCF,8>D?C;DCFF,@6EEE?CF+CF7C7*;9FGGF8@C9?*3::A>5?A5?):6BF
@M02825:110:000000000-BHBHG:1:1101:15848:9220 1:N:0:1
CCTGTTTGCTCCCCACGCTTTCGCACCTCAGTGTCAGTATCAGTCCAGGTGGTCGCCTTCGCCACTGGTGTTCCTTCCTATATCTACGCATTTCACCGCTACACAGGAAATTCCACCACCCTCTACCATACTCTAGCTTGCCAGTTTTGGATGCAGTTCCCAGGTTGAGCCCGGGGATTTCACATTCAACTTAACAAACCACCTACGCGCGCTTTACGCCCAGTAATTCCGATTAACGCTTGCACCCTCTGTATTACCGCGGCTGCTGGCACAGAGTTAGCCGGTGCTTATTCTGTCGGTAACGTCAAAACACTAACGTATTAGGTTAATGCCCTTCCTCCCAACTTAAAGTGCTTTACAATCCGAAGACCTTCTTCACACACGCGGCATGGCTGGATC…
+
GGGGGGGGGGGGGGGGGGGGGGGGGGGFGGFGGGGGGGG9<EFGGGGFEGCGEFGGGGGGGGGDGGGGGGGGGGGGGCGGGEDFGGFFGEGGGGGGGEGDFCFCFDFFDFGFGGGFFGFGGGGGGGGGFFGGGGGGGGGFFFFDFGFGFGGGGG9BFDFFGGCCGGED?EGGGGG5/;C;CFGBCFGFGGGGGGGDDAFFFFDFFFFE>B>DDGGG8GFF>FFFDDFFFFF?B7:DA<9@>B?FFFFBB@DECCCCA9<GFGFFFFFGCGGFDGCDFGGC7CC97G>AFEFGGGGGEEGGGGGGGGGGFCGGGGGEFFGGGGFFFGGGFGGGGGGGGGGDGFCFFFFF@GGGGFFEFGGGGEGGGGGGGFFCGGGFGFFGGGGGGDGGGGGGGFGF@8G…
@M02825:110:000000000-BHBHG:1:1101:16252:9242 1:N:0:1
CCTGTTTGCTCCCCACGCTTTCGCACCTGAGCGTCAGTCTTTGTCCAGGGGGCCGCCTTCGCCACCGGTATTCCTCCAGATCTCTACGCATTTCACCGCTACACCTGGAATTCTACCCCCCTCTACAAGACTCTAGCTTGCCCGTTTCGACTGCAGTTCCCAGGTTGAGCCCGGGGATTTCACATCCGA
+
FGGCFFGGG9FCFG<6:B@FGFEEGGFGGG?FDGCCEFCEF,6EDFFCE@:CGCCEFG@DFDGGGGDEF=FGGGGDFGFFA8FFCEFEE+@FFF,FCEFDGCFGG=F,@,CFGGF;E@+@EGGGG9;6EFFGFA9DFDFFEFGGGFGGGF**=6D8DC,@C98BFGF,,?ED>87EC7CGFGF+1;F>8
@M02825:110:000000000-BHBHG:1:1101:27541:9328 1:N:0:1
CCTGTTTGCTACCCACGCTTTCGAGCCTCAGTGTCAGTATGATGCCAGAAGGCTGCCTTCGCCATCGGTATTCCTCCAGATCTCTACGCATTCCACCGCTACACCTGGAATTCTACCTTCCTCTCACCTACTCTAGCCTGACAGTATCAGATGCAGTTCCCAGGTTAAGCCCGGGGATTTCACATCTGACTTATCAAGCCACCTACGCTCGCTTTACGCCCAGGAATTCCGATTAACGCTTGCAC
+
ECC<CE,@@@FF,EDEDEGDGGGGGCD<FF@FGGFFFFFGGGAFGGDFE,C,BEFGGFGCD7FEGG7FFGGGGAF9EF8EFFBFDFG7E@:F,CECGGG++=AFCFC8,,AEAFGGGGGGGFDCGGG?>DGGF9FDDFC,DDDGFFFCFGFFGGDAFG9FFGGG8DCC<@DB>EC>>CF*=9CC>CFADFGGGGFCCAFFDFFBFFEF38BB>7FFG#3F::/#C<FC968:64?D>:2GAC>78
@M02825:110:000000000-BHBHG:1:1101:5916:9359 1:N:0:1
CCTGTTTGCTCCCCACGCTTTCGTGCCTGAGCGTCAGTCTTTGTCCAGGGGGCCGCCTTCGCCACCGGTATTCCTCCAGATCTCTACGCATTTCACCGCTACACCTGGAATTCTACCCCCCTCTACAAGACTCTAGTTCGCCAGTTCGAAATGCAATTCCCAGGTTGAGCCCGGGGCTTTCACATCTCGCTTAACAAACCG
+
GGGGGGGG,@@EFFAF>FCFFFCEGG@FEGFGDGGGGGGGAFGGGFG?FGGG7CCGGGECGGGGGGGGGGGCFGGGEFEGGFEEGGFGGGGGC@FGGGG>FDDCCDFFFAFBFFGFF,@CGGGG7AA6BFFGGCDFBCFEGGGGGGCGGGECEFGGGGGGGGGBF@6EGGFFEEEGD5CGG7:FFGGFGGGGGDFFG:;>6
@M02825:110:000000000-BHBHG:1:1101:13525:9428 1:N:0:1
CCTGTTTGCTCCCCACGCTTTCGTGCCTGAGCGTCAGTCTTTGTCCAGGGGGCCGCCTTCGCCACCGGTATTCCTCCAGATCTCTACGCATTTCACCGCTACACCTGGAATTCTACCCCCCTCTACAAGACTCTAGTTCGCCAGTTCGAAATGCAATTCCCAGGTTGAGCCCGGGGCTTTCACATCTCGCTTAACAAACCGCCTGCGCACGCTTTACGCCCAGTAATT
+
GGGGGGDDGDGDGEGEGGDGGGGGFE8FFFGCFFC7@FFGGGFFGGCF?@CFGFEGEGEEGGFFCG@ECCCD@BEEF<EAFDFFCFGGG7FCGGGGGCGDEGGGGGGF@AD8BDGGEC8CEGG7EGG9:CFDGGGGFBC*BEEEGCFGCFGGCD9E;FFF9FGFC9CFFFFFGCG=C*8DFGGFCFGFG3*57EGGCFFFBFF?>FB:E@>E>*>DFC38:79B<9F6
@M02825:110:000000000-BHBHG:1:1101:18288:9446 1:N:0:1
CCTGTTTGCTCCCCATGCTTTCGCACCTCAGCGTCAGTATTAGGCCAGAAGGCTGCCTTCGCCATCGGTATTCCTCCAGATCTCTACGCATTTCACCGCTACACCTGGAATTCTACCTTCCTCTCCCATACTCTAGCTTGCCAGTATCGAATGCAATTCCCAGGTTGAGCCCGGGGATTTCACATCCGACTTAACAAACCGCCTACGCGCGCTTTACGCCCAGTAATTCCGATTAACGCTCGCACCCTCTGTATTACCGCGGCTGCTGGCACAGAGTTAGCCGGTGCTTATTCTGCGAGTAACGTCCACTACTCCTGAGTATTAGTCAGGGTAGCCTCCTCCTCGCTTAAAGTGCTTTACAACCAAAAGGCCTTCTTCACACACGCGGCATGGCTGGAT…
+
GGGGGGGGGGGGGGGFGGGGGGDGGGGFFGFFGGGGEEFCGFGGGGGGGGGGGGGGGGGGGGGGGGGGGFGGGGGGGGGGGGGGGGGGGGGGGGGGGGGGGGGGGGGGGGGGGGGGGGGGGGGGGGGGGGGGGGGGGGGGGGGGGFGGGGFGGGGGGGGGGAFGGGGGGGGGDGC9DCGGFFGGGGGFGGDGFGGG8FFFFFFFFF>E:DFFBDGCG?>BD@9:24@FFF?:D?BFFDF>D7>F9C6:CFECAB:AFEGC?62)AFFFD?FE?94<D:GEC4GGGGFFFA8EC@*5F9C?GGGGGGGGGEDE8FGGGFGGGGGGFCFFFEGFGFEFEGFCEF7DGGFGGGFFFGGGGGCGGGGGFGGGGGFFAGGGGGGFGGGGEGGGGGGGGGGGGFG…
@M02825:110:000000000-BHBHG:1:1101:6994:9504 1:N:0:1
CCTGTTTGCTCCCCACGCTTTCGCACCTCAGTGTCAGTATCAGTCCAGGTAGTCGCCTTCGCCACTGGTGTTCCTTCCTATATCTACGCATTTCACCGCTACACAGGAAATTCCACTACCCTCTACCATACTCTAGCTTGCCAGTTTTGGATGCAGTTCCCAGGTTGAGCCCGGGGATTTCACATTCAACTTAACAAACCACCTACGCGCGCTTTACGCCCAGTAATTCCGATTAACGCTTGCAC
+
DFCFCFEFGGGG,CFG77F@@FGGGGEDGFGGGG9EGGGFGAFFFGGGGGGGGGGGGGGGGDC,BF<FGGGGCEGGGGGGD9?FFFFCECEGGGGGGCBCFEGGGGEFGFGFGGFFG@FFGGGGEFAFF==>FC9;DFG,DFGG?FEFFCGEFGGAEGGCFGFFGF@@E,4DBEGC9EFC>C8DGFGFFFGCDFGGGFFFFBD1);8B353>BGFDF<>3>:F:<<=FCFF*5FGGED;4FC?<<
@M02825:110:000000000-BHBHG:1:1101:11929:9582 1:N:0:1
CCTGTTTGCTCCCCACGCTTTCGCACCTGAGCGTCAGCCTTTGTCCAGGGGGCCGCCTTCGCCACCGGTATTCCTCCAGATCTCTACGCATTTCACCGCTACACCTGGAATTCTACCCCCCTCTACAAGACTCTAGCTTGCCCGTTTCGAATGCAGTTCCCAGGTTGAGCCCGGGGATTTCACATCCGACTTGACAAACCGCCTGCGTGCGCTTTACGCCC
+
FFE9EFCAFFGG88CFECF:FGGEE+@,;C,FCFCCG,CFECF@,CFGCF>E>+@FFEGFDBC?CFGG:B@<F<F<FCFGGGG9EEGGGCFEFFCFGGGGGG?F@F@FC,CFGDEG9DG6EGGGGGGEG,@EGFFGGGGFGG?E:DEGG>FCGFFGGGDGGFGGFGCCFF6CCCEGGE*CFGG=7;<:CG3*2:>FFFFF>0BFFFEFB>>EDDG*2>>B>
@M02825:110:000000000-BHBHG:1:1101:20238:9636 1:N:0:1
CCTGTTTGCCCCCCACGCTTTCGCACCTCAGCGTCAGTAATGGACCAGTAAGCCGCCTTCGCCACTGGTGTTCCTGCGAATATCTACGAATTTCACCTCTACACTCGCAATTCCACTTACCTCTTCCATACTCAAGATACCCAGTATCAAAGGCAGTTCCGCAGTTGAGCTGCGGGATTTCACCCCTGACTTAAATATCCGCCTACGTGCGCTTTACGCCCAGTAATTCCGAACAACGCTAGCCCCCTTCGTATTACC
+
G<FGFGGDG,F@CFCCEG@FCGGGFGG<F@<FEGCFG9FFGGGGGGGGGFD<FFCEG7FGFGGEEF<AE=FFA@FE@FFD=FGFAB9=E<A<AFFGGDGEEFFFCFFCF:FAFFFG9=FFGFGGGGGGADDGGFDFF=FG?FFF>D,@;EFGG?ECCGGFE7CEEGFGCGGGFGGDD5CCFG>0CDGADCF:6=B;D6@=?DB;FFFCBD>A5CCDGDDC?388<CF=C=?FBC>FD;B>@DBE??CE8:187?4<<<
@M02825:110:000000000-BHBHG:1:1101:15323:9641 1:N:0:1
CCTGTTTGCTCCCCATGCTTTCGTACCTCAGCGTCAGTATTAGGCCAGATGGCTGCCTTCGCCATCGGTATTCCTCCAGATCTCTACGCATTTCACCGCTACACCTGGAATTCTACCATCCTCTCCCATACTCTAGCTTCCCAGTATCGAATGCAATTCCTAAGTTAAGCTCAGGGATTTCACATCCGACTTAAAAAGCCGCCTACGCACGCTTTACGCCCAGTAAATCCGATTAACGCTCGCACCCTCTGTATTACCGCGGCTGCTGGCACAGAGTTAGCCGGTGCTTATTCTGCGAGTAACGTCCACTATCCTAGAGTATTAATCCAAGTAGCCTCCTCCTCGCTTAAAGTGCTTTACAACCAAAAGGCCTTCTTCACACACGCGGCATGGCTGGAT…
+
GGGGGGGGGGGGGGGGGGGGGGGGGGGGGGGGGGGGGGGGGGGGGGGGGGGGGGGGGGGGGGGGGGGGGGGGGGGGGGGGGGGGG9EGGGGGGGGGGGGGGGGGGGGGGGGGGGGGGGGGGGGGGGGGGGGGGGGGGGGGGGGGGGGGGGGGGGGGGGGGGGGGGGGGGGDGDFGGGFGGGGGGGGGFGGGGGFCGGFFFBFFFFFFFEFFFFGGGGGFFFFFFCGFFGFF@GFGGFGDBFFFFFFBBGFGGGFDDFCGGFGFFFFFFGGGEFGFGD5DGCGGGGGGGGGGEGE6GGGEGGGGGGGGGGGGGGGGFGGGGGGGCFFGGGGGCFGGGGGGGGGGGGGGGGGGGGGGGGGGGGGGGGGFGGGGDFGGGGGGGGGGGGGGGGGGGGGGGGGG…
@M02825:110:000000000-BHBHG:1:1101:3524:9666 1:N:0:1
CCTGTTCGCTCCCCATGCTTTCGCTCCTCAGCGTCAGTAGTGGCCCAGTGACCTGCCTTCGCCATCGGTGCTCCTCCTGATATCTGCGCATTCCACCGCTACACCAGGAATTCCAGTCACCCCTACCACACTCTAGTCTGCCCGTACCCGATGCAAGCTCAAGGTTGAGCCTTGAGTTTTAACACC
+
GGGGGG9BGCFEEEGGG8CDA9FGCG@DDFFGGFGCCCEFA@AF@F@C@6CCFC8,BFGGGGGECE,FF@+CFFF<8AEA9FFGFEFEGGGGGGGGGDGGEGEFF<AFCEEFF,CFDFFEFFG7?FCFGGG8DBFAE9D;D9DECBC6DEG>>GGGFCF@9B?F3DC7<EC?CDFGF,59+;C@C5
@M02825:110:000000000-BHBHG:1:1101:20776:9706 1:N:0:1
CCTGTTTGCTCCCCACGCTTTCGCACCTCAGTGTCAGTATCAGTCCAGGTAGTCGCCTTCGCCACTGGTGTTCCTTCCTATATCTACGCATTTCACCGCTACACAGGAAATTCCACTACCCTCTACCATACTCTAGCTTGCCAGTTTTGGATGCAGTTCCCAGGTTGAGCCCGGGGATTTCACATTCAACTTAACAAACCACCTACGCGCGCTTTACGCCCAGTAATTCCGATTAACGCTTGCACCCTCTGTATTACCGCGGCTGCTGGCACAGAGTTAGCCGGTGCTTATTCTGTCGGTAACGTCAAGACAATCACGTATTAGGTAACTGCCCTTCCTCCCAACTTAAAGTGCTTTACAATCCGAAGACCTTCTTCACACACGCGGCATGGCTGGATC…
+
GGGGGGGGGGGGGGGGGGGGGGGGGGGFGGGGGGGGGGGGGGGGGGGGFGGGGGGGGGGGGGGGGGGGGGFGGGGGFFGGGGFGFFEFGGGGGGGGGGGEGGGGGGGGGGFGGGGGGGGGGGGGGGGGGGGGGGGGGGGFGGGGGGGGGGGGGGGGGGGGFGGFGGGFFFCCEEGGGGGGGGGFFG>+CFGGGGGGGFFFFFFFFFEF;>BFEGGGGCEFFF@FFFFFFFF;&>BA<C>GFGDFFB??B10?C<AAFGGGFGFFFAFDFFEC>,FGGGE4>C>D7FFAFGGFCCGGGGGGGGGGF9FGGGGGGGGGGGGGGGGGGGGGGFGGGGFGGEFGFE<FCEEEACGGGGGGGGGGGEGGGFGFGGFGGGGGGGGGGGGGGGGGGGGGGGGGDGG…
@M02825:110:000000000-BHBHG:1:1101:14333:9739 1:N:0:1
CCTGTTTGCTCCCCATGCTTTCGTACCTCAGCGTCAGTATTAGGCCAGATGGCTGCCTTCGCCATCGGTATTCCTCCAGATCTCTACGCATTTCACCGCTACACCTGGAATTCTACCATCCTCTCCCATACTCTAGCTTCCCAGTATCGAATGCAATTCCTAAGTTAAGCTCAGGGATTTCACATCCGACTTAAAAAGCCGCCTACGCACGCTTTACGCCCAGTAAATCCGATTAACGCTCGCACCCTCTGTATTACCGCGGCTGCTGGCACAGAGTTAGCCGGTGCTTATTCTGCGAGTAACGTCCACTATCCAAGAGTATTAATCTCGGTAGCCTCCTCCTCGCTTAAAGTGCTTTACAACCAAAAGGCCTTCTTCACACACGCGGCATGGCTGGAT…
+
GGGGGGGGGGGGGGGGCGFGGGGGGGGGGGFGGGGDEGGGFGEGGGGGGFGGGGGGGGGGGGGGGGGGGGGGG<FGGGGGGGGGGFFGGGGGGGGGGGGGGGGGGGGGGGGGGGGGGGGGGGGGGCF?FGF=FGGGGGGGGGGGGFGG>FDGGGGGG9FGDGCEGGGDGGADFFGGGGGGGGGGGGGFGGGGGG7DG>AA9=ADEFFFB>3)0>FGGDBBFD??FCGECFB@FF<GDEF>79B5DC??CAC>FEGGGF64764F?4FFC7>FFGCCFDECDGGGDFFFCFGGGGCCGFC>@8CGGGFECGE8GDGFEEE;=EFDECGGEGF:GGGGGCGF@C@FCGGGGGGGFFGGGGGGF?7GGFGGFEBCGDFEE@FGGGGGGGGGGFGGF9FFF<G…
@M02825:110:000000000-BHBHG:1:1101:7543:9794 1:N:0:1
CCTGTTTGCTCCCCATGCTTTCGTACCTCAGCGTCAGTATTAGGCCAGATGGCTGCCTTCGCCATCGGTATTCCTCCAGATCTCTACGCATTTCACCGCTACACCTGGAATTCTACCATCCTCTCCCATACTCTAGCTTCCCAGTATCGAATGCAATTCCTAAGTTAAGCTCAGGGATTTCACATCCGACTTAAAAAGCCGCCTACGCACGCTTTACGCCCAGTAAATCCGATTAACGCTCGCACCCTCTGTATTACCGCGGCTGCTGGCACAGAGTTAGCCGGTGCTTATTCTGCGAGTAACGTCCACTAGCCCTAGGTATTAACTAGAGTAGCCTCCTCCTCGCTTAAAGTGCTTTACAACCAAAAGGCCTTCTTCACACACGCGGCATGGCTGGAT…
+
GGGGGGGGGGGGGCEGGGGGGGDGGGGGGGGGGGGGFFGGGGGGFGFFEGFCFGGGGGGGFGGECGEDGGFGGGFGGCGGGGAFGGGFGGGGGGGGFDDFGGGGG,FGGGGGGGGGGGGGGGFFGGGGGFGBFGGGGGGGGGGCFFEF6DCGGGGGGGGGGFEGDGGDCGCFG6@CFDGFGFGDGGFFD>9C>ADCGFFFFAFDBF>D>BBEFGGG=CEDD>?@*DFE=FB>;?;EFFB35;FFDF6(?7F:<::ABA5*DF5FFFFFC9:<+9?F<C5GCGCFCFE:0++EEE:*5+5GGGGGC5FC==*+@8<;9<<9CCGFGFECGGGFCFC7GGFCCCECGFEGF7CFDFFFGGFC7FDGDGGGGFFFFCC<FCGGGGGGGF8D<DBBCBCFGGG…
@M02825:110:000000000-BHBHG:1:1101:14353:9809 1:N:0:1
CCTGTTTGCTCCCCATGCTTTCGTACCTCAGCGTCAGTATTAGGCCAGATGGCTGCCTTCGCCATCGGTATTCCTCCAGATCTCTACGCATTTCACCGCTACACCTGGAATTCTACCATCCTCTCCCATACTCTAGCTTCCCAGTATCGAATGCAATTCCTAAGTTAAGCTCAGGGATTTCACATCCGACTTAAAAAGCCGCCTACGCACGCTTTACGCCCAGTAAATCCGATTAACGCTCGCACCCTCTGTATTACCGCGGCTGCTGGCACAGAGTTAGCCGGTGCTTATTCTGCGAGTAACGTCCACTATCCCAGAGTATTAATCTCGGTAGCCTCCTCCTCGCTTAAAGTGCTTTACAACCAAAAGGCCTTCTTCACACACGCGGCATGGCTGGAT…
+
GGGFFGGGGGGGGEGGGGGGGGGGGGGGGGGGGGGGGGGGGGGGGGGGGGGGGFB@FGGGGGGGGGGGGGGGGGGGGGGGGGGGGGGGGGGGGGGGGGGGGGGGGGGGFGGGGFFGGGGGGGGGGGGGGGGGGGGGGGGGGGGGGGGGEFGFGGGGGGGGGGGGGGGGGGFGEFGGGGGGGCGG7*95DGGGGGGGGEFF@FEFFFE4)=BE>GFGFDFFFFFFFFF@:A::BFFFFFFDGFFFFFCBFCGFFFFFFF?BF60;A6=FGCC79GC8CC779;4GGFFDC7@*>EGEF;>B@+EGDFCDCCE@FGGFE9E9GFGCF=EGGGFGFF@+EGGEEFC>FEEEE@FGFEDAGGGGGGGCGF8FEGFDGGGFE8GGGDGFFCGGGGGGGGGGGGG…
@M02825:110:000000000-BHBHG:1:1101:21948:9909 1:N:0:1
CCTGTTCGCTCCCCATGCTTTCGCTCCTCAGCGTCAGTAAATGCCCAGAGACCTGCCTTCGCCATCGGTGTTCCTCCTGATATCTGCGCATTTCACCGCTACACCAGGAATTCCAGTCTCCCCTACATCACTCTAGTCTGCCCGTACCCACCGCAGATCCGAGGTTGAGCCTCGGACTTTCACGGCAGACGCGACAAACCGCCTACGAGCTCTTTACGCCCAATAAATCCGGATAACGCTTGCGCCCTACGTATTACCGCGGCTGCTGGCACGTAGTTAGCCGGCGCTTCTTCTGCAGGTACCGTCACTTTCGCTTCTTCCCTACTGAAAGAGGTTTACAACCCGAAGGCCGTCATCCCTCACGCGGCGTCGCTGCATCAGGCTTTCGCCCATTGTGCA…
+
GGGGGGGGGGGGCFGGGGGGGGGGGGGFFGFGGEGGGGFGGGGGGGGGGGGGGGGGGGGGGDDGGGGGGGGGGGGGGGGGGGGGGGGGGGGGGGGGGGGGGGGGGGGGGGGGGGGGGGGGGGGGGGGGGGG9>FGGGGGEFFGGGGGG9ECGGGGEECFGGGGGEFGGGGGGGGE5CEGGFGGG5?DEGGGGGGGGG;FFFFF7FFDDB@@FFGDGGDEFFFBBFA6DFDGEFA:A?6C@BCF9BFFFCFEC7EDGGFGCC<C71+DGFGFDGFFGCE>EE>CCE@CFGGGGGGGGGGGGGGFCBFCGEGGGGGFFCF=GGFFFGGFGGGGGGGEAGGGGGGGGGF7CGGGGGGGGGGGGGGGGGGGGGGGGGGGGGGGGGGGCGGGGGGGGGGGGGGG…
@M02825:110:000000000-BHBHG:1:1101:10039:9933 1:N:0:1
CCTGTTTGCTCCCCATGCTTTCGTACCCCAGCGTCAGTATTAGGCCAGATGGCTGCCTTCGCCATCGGTATTCCTCCAGATCTCTACGCATTTCACCGCTACACCTGGAATTCTACCATCCTCTCCCATACTCTAGCTTCCCAGTATCGAATGCAATTCCTAAGTTAAGCTCAGGGATTTCACATCCGACTTAAAAAGCCGCCTACGCACGCTTTACGCCCAGTAAATCCGA
+
EF9FFFFFGD@8FFFGFGF<AGGGGCF,CFC8FGEEECCFFEFGGGGGGGGGGGGGGGGG<CECFGGGDEGGGEGFEFGGGGFGFFEFGGGECFGGGEGDGGGGFGFGGGGGGGFFFGGFGGDCCGGG9@FE@FGGGCFFG8BEEFBDEFGGFGGGGAFGGFGGFGGGGFAEFGDFDE5FGGGGCGG>DC>EGGGGFBFFB>4>AAEEEA>D>DGGGD>7BD@;9?FFFFFB
@M02825:110:000000000-BHBHG:1:1101:26529:9950 1:N:0:1
CCTGTTTGCTCCCCATGCTTTCGTACCTCAGCGTCAGTATTAGGCCAGATGGCTGCCTTCGCCATCGGTATTCCTCCAGATCTCTACGCATTTCACCGCTACACCTGGAATTCTACCATCCTCTCCCATACTCTAGCTTCCCAGTATCGAATGCAATTCCTAAGTTAAGCTCAGGGATTTCACATCCGACTTAAAAAGCCGCCTACGCACGCTTTACGCCCAGTAAATCCGATTAACGCTCGCACCCTCTGTATTACCGCGGCTGCTGGCACAGAGTTA
+
GGGGGGCFGEG8DE8FFGDGGGGGGGG<EGGFGEGECC<FGFFDGFCD8FFCEGCGFGEF@FC7FGFG=EFGGGGGG,AEFGFGGFGCF7FCEGFGGEGGGEGGGFCCFGAFGGGGFCGFGGGGGGFFG8?9EF,@C9FFFGCEF;ADE+=DFFCAFGGAFFA8CFCAFGCF9:,;;E6CGGFFCFFEDGDEF,+=?>AAAFFFFFEAADDFEDFGFGF?DE17EC@=FFF<@6DDC@CDFFFFF>??BBF4C>>9AA?;68*A5;FF@7;+@FFF<?5
@M02825:110:000000000-BHBHG:1:1101:12659:9977 1:N:0:1
CCTGTTTGCTCCCCATGCTTTCGTACCTCAGCGTCAGTATTAGGCCAGATGGCTGCCTTCGCCATCGGTATTCCTCCAGATCTCTACGCATTTCACCGCTACACCTGGAATTCTACCATCCTCTCCCATACTCTAGCTTCCCAGTATCGAATGCAATTCCTAAGTTAAGCTCAGGGATTTCACATCCGACTTAAAAAGCCGCCTACGCACGCTTTACGCCCAGTAAATCCGATTAACGCTCGCACCCTCTGTATTACCGCGGCTGCTGGCACAGAGTTAGCCGGTGCTTATTCTGCTAGTAACGTCCACTATCCAAGAGTATTAATCTCAGTAGCCTCCTCCTCGCTTAAAGTGCTTTACAACCAAAGGCCTTCTTCACACACGCGGCATGGCTGGATC…
+
GGGGGGGGGGGGGGGGGGFGGGGGGFGDGGGGGGGGGGGGGGCGFGGGFGGGGGGGGGGGGGGGGGGGGGGGFFGFGGGGGGGGFEFFEGGDGGGGGGGGGGGGGGGGGGEGGGGGAEDGGGGGGGFGGGGGFGGGGGFGGFFGGGGGGGGGGGGGDCGFGDAFGGGGGGDFGGGGGGGGGGGD7CFFGG*@FFFGGFFFFFDDFF?BFEFD;DGGG>:>>5=EFEFFGGGFGECDBD>7B>,7CC:'@ECCFEDDGD7C?0;FFFFGGFC?CGGGGGGDDDEGGGGGCE??FGGDFGGD:+GGGGGGGFECD,,GGDGGDGGGGGGGGGGGGGEGGEEGFEDGGGGGGGGGGGGGGGGEGFGGGF=FGGGGGGGGFFFCGGGGGGGGEECCGGGGGGG…
@M02825:110:000000000-BHBHG:1:1101:25537:9990 1:N:0:1
CCTGTTTGCTCCCCACGCTTTCGTGCCTGAGCGTCAGTCTTTGTCCAGGGGGCCGCCTTCGCCACCGGTATTCCTCCAGATCTCTACGCATTTCACCGCTACACCTGGAATTCTACCCCCCTCTACAAGACTCTAGTTCGCCAGTTCGAAATGCTATTCCTAGGTTGAGCCCAGGGCTTTCACATCTCGCTTAACAAACCGCCTGCGCACGCTTTACGCCCAGTAATTCCGATTAA
+
CFGGGGGGGGGGGGFFGGGGGGGFGGCFFGGFEGGGGGGGGGGCFGGGGGGGGEG::FCFCGDGGGGGGGGDGGGGGGFFGGGGGGGFGGGGFGGGFGGGGGGGGFGGGGGGGGGGGGFGGGDGGGGGGGGFGGGGGG9EGGGGGDFGFFGGFGGGGGGGGFGGGGGGDCGGGGGED67CFGGG>CC=FGGGGGGCDFF>@F3?:FEEFFFB@<7>FDEFFB:5>AF=F=9??BBD
@M02825:110:000000000-BHBHG:1:1101:21983:10003 1:N:0:1
CCTGTTTGCTCCCCATGCTCTCGTACCTCAGTGTCAGTATTAGGCCAGATGGCTGCCTTCGCCATCGGTATTCCTCCAGATCTCTACGCATTTCACCGCTACACCTGGAATTCTACCATCCTCTCCCATACTCTAGCCAACCAGTATCGAATGCAATTCCCAAGTTAAGCTCGGGGATTTCACATTTGACTTAATTGGCCACCTACGCACGCTTTACGCCCAGTAAATCCGATTAACGCTCGCACCCTCTGTATTACCGCGGCTGCTGGCACAG
+
GGFE@F9,@,FGFCFDEGF,CC@FCGGFGGGGGGGFFF9EFGGGGGGG8@E@FCGGGFGF776BCF=@F8=,C<FC<<BFFF<FFFGGG:BFDGFGGEGGGGGGGEFGFGFDGGFGD8F?FFG;D=DDEEG,=DGAEFFGG>>DEFDFDGFGFFG=FFFGGFDE@@CGAFGEEGCGGG>FFGGDFGFFCGGGG,:D7AF6BFFBFFDFFDFB)9<7CGDF8>@FF<ACFFF-FD<CDFFGD:BB5F?:CF??<>A<C6C=>8*.FFFFGGFCC;
@M02825:110:000000000-BHBHG:1:1101:16327:10009 1:N:0:1
CCTGTTTGCTCCCCATGCTTTCGTACCTCAGCGTCAGTATTAGGCCAGATGGCTGCCTTCGCCATCGGTATTCCTCCAGATCTCTACGCATTTCACCGCTACACCTGGAATTCTACCATCCTCTCCCATACTCTAGCTTCCCAGTATCGAATGCAATTCCTAAGTTAAGCTCAGGGATTTCACATCCGACTTAAAAAGCCGC
+
GGGGAFGGGGGGGGFGGGGGGGEGGGGGGGGGGGGGGFFGFGGGGGFFDGGGDFEG<FCGGGGEGECFFFGG9FGA<DFGGEEECGGCFGGDF9FG9FCCEGGFGGGGGGGGGGGFF?=D8EF9DEGFGGGGGGGGGGCGEGFGFGCFGGGGGGGGGGFGGGGGADFGGGFEGGGGGGGGFGFGGGFFDGGGFGFGGFFA9A
@M02825:110:000000000-BHBHG:1:1101:22443:10013 1:N:0:1
CCTGTTTGATCCCCACGCTTTCGTGCATCAGCGTCAATACTAACTTAGTGAGCTGCCTTCGCAATCGGAGTTCTAAGACATATCTATGCATTTCACCGCTACTTGTCTTATTCCGCCCACTTCAAATAGATTCAAGTCCTACAGTATCAAAGGCACTGCGACAGTTAAGCTGCCGTCTTTCACCACTGACTTATAGGACCGCCTACGCACCCTTTAAACCCAATAAATCCGGATAACGCTTGGATCCTCCGTATTACCGCGGCGGCTGGCACGGAGTTAGCCGATCCTTATTCTTCAGGTACATTCAGCTTCCCACACGTGGAAAGGTTTATTCCCTGACAAAAGCAGTTTACAACCCATAGGGCAGTCATCCTGCACGCGGCATGGCTGGTTCAGAGT…
+
GGGGGGGGGGFGGGGGGGGGGGGGGGGGGGGGGGGGGGGGGGGGGGGGGGGGGGGGFGFGGGGGGGGGGGGGGGGGGGGFCGFGGGGGEGGGGGGGGGGGGGGGGGGGGGGGGGGGECEGGGGGGGGGGFGGGGGGGGGGGGGGGGGGGGGGGGGGGGGGGGGGGGGGGGGGGGGGGGGFGGGGGGFAFGGCFGGGGFFA=BDDFFFFFFFFFGGGGGFFFFDFFFFFFGGFFGGFDFF@FBB?CD5CFF>?@EDDC>B??90*5GGFGGGD9F?GGGGGGGF?8DCGFGGGDGGGGGGGGGGGGFGGE8GGGE:@GGGGGGGGGGGGGGGGGGGGGGGGGGGFGGGGGGGGGGGGGGGGGGGGGGGGGFFCFGGGGGGGFGEFGGGGGFGGGGGGGGG…
@M02825:110:000000000-BHBHG:1:1101:14243:10057 1:N:0:1
CCTGTTCGCTACCCATGCTTTCGAGCCTCAGCGTCAGTAACAGACCAGAGAGCCGCCTTCGCCACCGGTGTTCTTCCATATATCTACGCATTTCACCGCTACACATGGAGTTCCACTCTCCTCTTCTGTACTCAAGCTCGACAGTTTCTGATGCAATTCTCCGGTTGAGCCGAAGGCTTTCACATCAGACTTATCGAGCCGCCTGCACTCGCTTTACGCCCAATAAATCCGGACAACGCTTGCCACCTACGTATTACCGCGGCTGCTGGCACGTAGTTAGCCGTGACTTTCTAATTGATTACCGTCAAACAAAGGTCAGTTACTACCCCTGTCCTTCTTCACCAACAACAGAGCTTTACGAGCCGAAACCCTTCTTCACTCACGCGGCGTTGCTCCATC…
+
GGGGGGGGGGGGGGGGGGGGGGGGGGGGGGFGGGGGGGGGGGGGGGGGGGGGGGGGGGGGGGGGGGGGGGGGGGGFGGGGGG?FGGFGGGGGGGGGGEGGGGGGGGGGFGGGGGGGGGGGGGGGGGGAFGGGGGGGGGGGGGGGGGGGGGFC7FGGFEFFGGGGGGGGGGGGGDDDFFGGFGGGGGCFGGGGGGGFG>DEFFFFFFFFFFFFDGGGGGFFFBFF:D=FFFFB:1BBBCFFF:?:ADEFFF>C<CDFGGFGFFAFFFFGGGE5GGGGFGGGGGF7CAGFGGGGGGGGGGGGGE7GGGGFDAD99D89GGGGFF@>GGGGGFFFAA8DGCGFGGGGGFEGGGGGGGGGGGGFFDGGFGCGGGGGGGGGGGGGGGGGGGGGGGGGGGGGGGF…
@M02825:110:000000000-BHBHG:1:1101:12175:10085 1:N:0:1
CCTGTTCGCTCCCCATGCTTTCGCTCCTCAGCGTCAGTAAATGCCCAGAGACCTGCCTTCGCCATCGGTGTTCCTCCTGATATCTGCGCATTTCACCGCTACACCAGGAATTCCAGTCTCCCCTACATCACTCTAGTCTGCCCGTACCCACCGCAGATCCGAGGTTGAGCCTCGGACTTTCACGGCAGACGCGACAAACCGCCTACGAGCTCTTTACGCCCAATAAATCCGGATAACGCTTGCGCCCTACGTATTACCGCGGCTGCTGGCACGTAGTTAGCCGGCGCTTCTTCTGCAGGTACCGTCACTTTCGCTTCTTCCCTACTGAAAGAGGTTTACAACCCGAGGGCCGTCATCCCTCACGCGGCGTCGCTGCATCAGGCTTTCGCCCATTGTGCA…
+
GGGGGFFGE7E:DFEFGGGGGGGDGF@,CFGFGGGGEGFGGGEGGGGGDGGGGGGGGGCFGCGDFGGCFGGEFGCCEGGGAFGFAEFEGGGGDGGGGEGGGGGGGCFGGGGGGGGGGGFG8DCGGGGGFGFGGGGFGFGGGGDGEGC8:DGGGGGDECFGFEBEGFFCCFGCF/:CGGFFGGGFCDGFGCCEDE:5-/FF>9EFFFDDEE>FFGGG>DD9>>::?F=FF:FE<=C>EGED@GEB6BB>6<:<>C8<AE53?;0<:?7C@*:;>9FCC*8C=*@EEE>,FB:,>C>D;=E<@+GGGCDC<:+:D=FGGFECGFDGFDFC9C3<CFF<FEGFGE?C<B+FDDDGGFD:FA:C:EF@>7F=FGGGGGGGGGGGGGGGGEGEECFFEE@EECA…
@M02825:110:000000000-BHBHG:1:1101:12278:10140 1:N:0:1
CCTGTTTGCTCCCCACGCTTTCGTGCCTGAGCGTCAGTCTTTGTCCAGGGGGCCGCCTTCGCCACCGGTATTCCTCCAGATCTCTACGCATTTCACCGCTACACCTGGAATTCTACCCCCCTCTACAAGACTCTAGTTCGCCAGTTCGAAATGCAATTCCCAGGTTGAGCCCGGGGCTTTCACATCTCGCTTAACAAACCGCCTGC
+
GGGGGGGGGCF,FCEGGGGGGGGGFGCEFGCGCGCCEFFG9FFC<FCFGGCCGEG@CCFGFGGGGGGGGDFGFGFFGF?C,<AFDDEFGDECEGGGG>FFCE9EFBDE:FF8DEGFGG+BC>BFGGGFF,DFGFGGGGGEGGGGGGG4>DGGFDCFFGGDCCGGGGCGFCGGG=CCDCCGGFCC7CCCDD375AFGGFFFFB>:>>
@M02825:110:000000000-BHBHG:1:1101:6466:10212 1:N:0:1
CCTGTTTGCTCCCCACGCTTTCGCACCTCAGTGTCAGTATCAGTCCAGGTAGTCGCCTTCGCCACTGGTGTTCCTTCCTATATCTACGCATTTCACCGCTACACAGGAAATTCCACTACCCTCTACCATACTCTAGCTTGCCAGTTTTGAATGCAGTTCCCAGGTTGAGCCCGGGGATTTCACATCCAACTTAACAAACC
+
EGEFCEGGGGGGFGCEGGGGGGGGGG>EGG?CCEFGGGG99FG<FGFFFCDFEFEDGCEG7CGCDDFDEFFFGGGFFECGGGEFGGC@FGE:<FFFAFGE+@<<?F=:F8:FAFGDFGGDFFGGADFCFEFFGADFGG,3D,9FDD9ED69,@8EFA;EFGGCFGF@FFGG?8*;@7C499@CGGFCFDG4C;EFGGFF:
@M02825:110:000000000-BHBHG:1:1101:8205:10292 1:N:0:1
CCTGTTTGCTCCCCATGCTTTCGTACCCCAGCGTCAGTATTAGGCCAGATGGCTGCCTTCGCCATCGGTATTCCTCCAGATCTCTACGCATTTCACCGCTACACCTGGAATTCTACCATCCTCTCCCATACTCTAGCTTCCCAGTATCGAATGCAATTCCTAAGTTAAGCTCAGGGATTTCACATCCGACTTAAAAAGCCGCCTACGCACGCTTTACGCCCAGTAAATCCGA
+
EFGGFGGCFGGFCFFFDGGCFFBFC@C,C@:FE@F7FF,@DEFAFGFE@AC,AF@FFGFFGEC@FGFEBFCCFGG<FFGGGGFFGCF@FGGGGGGGGG7>FFD8FAEGDFGFFGFGFGAFFGGADFFGDED@EGFCCGD9FGGGGGCFEGGCCCDGGGFGGG,BFFGG7EECEGGGGCFGGGGFFGG>DD>EGGCGDDFFFBFF>A5;)?)=8C8C>>FF>=BB6GE6CDB7
@M02825:110:000000000-BHBHG:1:1101:18655:10325 1:N:0:1
CCTGTTTGCTCCCCACCCTTTCGCTCCTCAGCGTCAGTTACGGCCCAGAGATCTGCCTTCGCCATCGGTGTTCCTCCTGATATCTGCGCATTCCACCGCTACACCAGGAATTCCAATCTCCCCTACCGCACTCTAGTCTGCCCGTACCCACT
+
GGGGGGGGGFAGGGGGGECFGGGGGGGGGGGGEECGGFGGFGGD@CGF8EDGFEAFGGGGGGD7FABCFC@BFCGFEGCFC<EGG,A=++@BFEFGGGGEEEGGGFGGC8F,CEFGGGFGFGGDCEGG>8+@FFGGFGF9;F6C8EEEC9C8
@M02825:110:000000000-BHBHG:1:1101:21095:10377 1:N:0:1
CCTGTTCGCTACCCATGCTTTCGAGCCTCAGCGTCAGTAACAGACCAGAGAGCCGCCTTCGCCACCGGTGTTCTTCCATATATCTACGCATTTCACCGCTACACATGGAGTTCCACTCTCCTCTTCTGTACTCAAGCTCGACAGTTTCTGATGCAATTCTCCGGTTGAGCCGAAGGCTTTCACATCAGACTTATCGAGCCGCCTGCACTCGCTTTACGCCCAATAAATCCGGACAACGCTTGCCACCTCCGTATTACCGCGGC
+
GGGGGGFGGDGGGGGGGGGGGGGGGDGGGGGGGGGGGGGGGGGGGGGGGGGGGFEGCGEGGGGGGGGGGGGGGGGGGGGGGGCFFGGGGDCGGEGGGGGGGGGGGFGGG@FGGGGFGGGFGGGGGGGFGGGGFGG9DDFGGGEEGGGGGGGGGGGGGGGCFGGEGCGGGGGGGDGDCFGGGFGGG4?AGGFGFGGCG4?B@@FDFFFFAFFDB3F?G?FFFFFFFA6*>?9CFFFF?BFFF0:?4>CC&<<?FACFFE?;B4A
@M02825:110:000000000-BHBHG:1:1101:11392:10495 1:N:0:1
CCTGTTTGCTCCCCATGCTTTCGCACCTCAGCGTCAGTATTAGGCCAGAAGGCTGCCTTCGCCATCGGTATTCCTCCAGATCTCTACGCATTTCACCGCTACACCTGGAATTCTACCTTCCTCTCCCATACTCTAGCTTGCCAGTATCGAATGCAATTCCCAGGTTGAGCCCGGGGATTTCACATCCGACTTAACAAACCGCCTACGCGCGCTTTACGCCCAGTAATTCCGATTAACGCTCGCACCCTCTGTATTACCGCGGCTGCTGGCACAGAGTTAGCCGGTGCTTATTCTGCGAGTAACGTCCACTACTCCTGAGTATTAGTCAGGGTAGCCTCCTCCTCGCTTAAAGTGCTTTACAACCAAAAGGCCTTCTCCACACACGCGGCATGGCTGGAT…
+
GGGGGGGGGGGGGGGGGGGGGGGGGGGGGGGGGGGGGFGGGGGGGGGGGGGGGGGGGGGGGGGGGGGGGGGGGGGGGGGGGGGGGGGGGGGGGGGGGGGGGGGGGFGGGGGGGGGGGGGGGGGGGGFGF?FGGGGGGGGGGGGGGGGGGGFGGGGGGGGGGGGGGGFGGGGGDDCEGGGGGGGGGGGFGGGGG?FFGFFF>BE?3;AEBEBFFGGGGGFFFEF=FFGFGFF?F@GGFDGDD<>FFF:;GGGGGGDDEDGDFGFFF;FFGCGGEGGGCGGDCCC97GGGGGGEGGGGGGGGGGGGGGGGGFBCDFGFGGGCGGGGGGGGGGGGGGGDEGGGGGGGGGGGGGFFGGGGGGGGGGGGGGGGGGGFFGGF7GGGGGGGGGGGGGGGGGGGGGG…
@M02825:110:000000000-BHBHG:1:1101:10269:10501 1:N:0:1
CCTGTTTGCTCCCCACGCTTTCGCACCTCAGTGTCAGTATCAGTCCAGGTAGTCGCCTTCGCCACTGGTGTTCCTTCCTATATCTACGCATTTCACCGCTACACAGGAAATTCCACTACCCTCTACCATACTCTAGCTTGCCAGTTTTGGATGCAGTTCCCAGGTTGAGCCCGGGGATTTCACATTCAACTTAACAAACCACCTAC
+
FFFEFGGGG9FEFGGGGG,@FGGGECFGG8FGGGC,@FEFGGGGCGGGGGDCC@CFGGCFFFFCFGGGG8=FFCFG9EFGGGGF?@FDFGGEDFFAFEGGGGG8A=C8FCFGDGGGF?CDGF+4DF=@FF?9EEA9DGDDFC9>@DFGGG?EEFGEAEDFFGGGGF6:D,@F6CC>DECCFFGFC:+9EFFFGGG7C62?@B>(AF
@M02825:110:000000000-BHBHG:1:1101:9842:10552 1:N:0:1
CCTGTTCGCTACCCATGCTTTCGAGCCTCAGCGTCAGTAACAGACCAGAGAGCCGCCTTCGCCACCGGTGTTCTTCCATATATCTACGCATTTCACCGCTACACATGGAGTTCCACTCTCCTCTTCTGTACTCAAGCTCGACAGTTTCTGATGCAATTCTCCGGTTGAGCCGAAGGCTTTCACATCAGACTTATCGAGCCGCCTGCACTCGCTTTCCGCCCAATAAATCCGGACAACGCTTGCCACCTACGTATTACCGCGGCTGCTGGCACTTAGTTAGCCGTGACTTTCTAATTGATTACCGTCAAACAAAGGTCAGTTACTACCCCTGTCCTTCTTCACCAACAACAGAGCTTTACGAGCCGAAACCCTTCTTCACTCACGCGGCGTTGCTCCATC…
+
GGGGGGGGGGGGGGGGGGGGGGDGGGGFGGGGGGGGEFGGGGGFGGGGCGGEGCFGGGGGGGGGGGGGGGGDGGGGGGGGFFFGGGGGGGGGFFGGGGGGGGGGGGFGFE:FE9BFGGGGGC8FCGGGGGGDEDEFDGGGEEGGEFGGGFCF9CCCFFGGGGGGGGGGGCGGGEGEGGGGGGGGGDFFDC<:DFDG4?DDF9EFFFAFFF:DBFG+46BFED=1.DC:FFB>:;>FD:CD@?F;4<=:6FF@?F:DECGGFCFA;F8:=+A<,F>D7CEGD;9+7GFGGCEADGCEFGGCEGGFFFF8AA9=DCFGE;,DFGGCCGGGGGGFGGGGGFEF:GF8FGCFEEEEFGCGGGGGGEDFAGGGGGGGGGGFFGFCGGGGGGGGFCGGGGGGGGG…
@M02825:110:000000000-BHBHG:1:1101:12736:10553 1:N:0:1
CCTGTTTGCTCCCCATGCTTTCGTACCTCAGCGTCAGTATTAGGCCAGATGGCTGCCTTCGCCATCGGTATTCCTCCAGATCTCTACGCATTTCACCGCTACACCTGGAATTCTACCATCCTCTCCCATACTCTAGCTCACCAGTATCGAATGCAATTCCTAAGTTAAGCTCAGGGATTTCACATCCGACTTAATAAGCCGCCTACGTACGCTTTACGCCCAGTAAATCCGATTAACGCTCGCACCCTCTGTATTACCGCGGCTGCTGGCACAGAGTTAGCCGGTGCTTATTCTGCGAGTAACGTCCAAACATCTAGGATATTAGCCTAGAGTTCCTCCTCCTCGCTTAAAGTGCTTTACAACCATAAGGCCTTCTTCACACACGCGGCATGGCTGGAT…
+
GGGGGGGGGGGGGGGGGGGGGGGGGGGGGGGGGGGGGGGGGGGGGGGGGGGGGGGGGGGGGGGGGGGGGGGGGGGGGGGGGGGGGGGGGGGGGGGGFFGGGGGGGGGGGGGGGGGGGGGGGGFGGGGGGGGGGGGGGGGGGGGGGGGG6FGGGGGGGGGGGGGGGGGGGGFGGGGGGGGGGGGGGGGFGGGGFGFGGFFFBFFFFFFFFFFFFGGGGGFFFDFFFGGGGGFCFDFGFFGGF6CFFFFGGGGFGGFFFFFF9>CFFFFFGGGGGF9GGGGEDDFGGGGFGGGGGGGDGGGGGEGGGGGFGGGGGGGFCGDGGGGGGGGFGGGGGGGGGGGDGGGGCGGGGGGGGGGGGFGGGGGGGGGDGGGFGGGGGGGGGGGGGGGGGGGGGGGGGGG…
@M02825:110:000000000-BHBHG:1:1101:18241:10555 1:N:0:1
CCTGTTCGCTACCCATGCTTTCGAGCCTCAGCGTCAGTAACAGACCAGAGAGCCGCCTTCGCCACCGGTGTTCTTCCATATATCTACGCATTTCACCGCTACACATGGAGTTCCACTCTCCTCTTCTGTACTCAAGCTCGACAGTTTCTGATGCAATTCTCCGGTTGAGCCGAAGGCTTTCACATCAGACTTATCGAGCCGCCTGCACTCGCTTTACGCCCAATAAATCCGGACAACGCTTGCCACCTACGTATTACCGCGGCTGCTGGCACGTAGTTAGCCGTGACTTTCTAATTGATTACCGTCAAACAAAGGTCAGTTACTACCCCTGTCCTTCTTCACCAACAACAGAGCTTTACGAGCCGAAACCCTTCTTCACTCACGCGGCGTTGCTCCATC…
+
GGGGGGGGGGGGGGGGGGGGGGGGGGGGGGGGGGGGGGGGGGGGGGGGGGGGFGGGGGGGGGGGGGGGGGGGGGGGGGGGGFFGGGGGGGGGGGGGGDGGGGGGFGFGGGGGGGGGGGGGGGGGGGGGGGGGGDFGGGFGEGGDFFGFCCFGGGGGGGGGGGGGGGGGFFGGGDDGGFFDFGGC=FDFGGGGGGGGGFFDBFDDFFFFFF>DFGG:FFEEDBF??FCCGFF7:BGDFBFGFFB0C?BF?GFGFCDGDGGGFGAFFFAGGCGE8?GD?;*;4GFCGGGGGGF@ACC9GGE?GDGFE,FGGGGGGGGDACGGFGGGGDGGGGGGGGGFGFGGEGFGGGGFGFEAGGGFGGGGFEGGGGGGGGGFGGGGGGGEGGGGGGGDGGGGGGGGGGG…
@M02825:110:000000000-BHBHG:1:1101:11063:10600 1:N:0:1
CCTGTTTGCTCCCCATGCTTTCGTACCTCAGTGTCAGTATTAGGCCAGATGGCTGCCTTCGCCATCGGTATTCCTCCAGATCTCTACGCATTTCACCGCTACACCTGGAATTCTACCATCCTCTCCCATACTCTAGCCAACCAGTATCGAATGCAATTCCCAAGTTAAGCTCGGGGATTTCACATTTGACTTAATTGGCCACCTACGCACGCTTTACGCCCAGTAAATCCGATTAACGCTCGCACCCTCTGTATTACCGCGGCTGCTGGCACAGAGTTAGCCGGTGCTTATTCTGCGAGTAACGTCCACTATCCCTAGGTATTAACTAGAGTAGCCTCCTCCTCGCTTAAAGTGCTTTACAACCAAAAGGCCTTCTTCACACACGCGGCATGGCTGGAT…
+
GGGGGGGGGGGGGGGGGGGGGGGGGGGFGGGGGGGGGFGGGGGGGGGGGGEFGGGGGGGGGGGGGGGGGGGGGGGGGGGGGGGGGGGGGGGGGGGGGGGGGGGGGGGFGGFGGGGGGGGGGGGGGGGGGGGGGGGGGGGGFGGGGGCGCGGGGGGGGGGGGGGGGCDD9BDFGGGGDEGGGGGG7CFFGGGGGGGGFAFFBBFFFFFBEFEFDDGGGGFF=A@=C5C@@FB<F;EFEFGDEFF>D9?:<?B<FCB>CFGFFFF7)F?F><*77FGGGGDGGGGGFDCF?FEE85GGGGGGGGGGGGGGFGGGFGGGCFGGGGGGGGF9FFGGGGEGGGGFCGGGGGGFGGGGEFCCGGGGGGGGGGGFGGDCFGGGGGGGGGGGDGGGGGGFGGGGFFG…
@M02825:110:000000000-BHBHG:1:1101:15642:10649 1:N:0:1
CCTGTTTGCTCCCCACGCTTTCGTGCCTGAGCGTCAGTCTTTGTCCAGGGGGCCGCCTTCGCCACCGGTATTCCTCCAGATCTCTACGCATTTCACCGCTACACCTGGAATTCTACCCCCCTCTACAAGACTCTAGCCTGCCAGTTTCAAATGCAGTTCCCAGGTTAAGCCCGGGGATTTCACATCAGACTTGACAGACCGCCTGCGTGCGCTTTACGCCCAGTAATTCCGATTAACGCTTGCACCCTCCGTATT
+
FGE9CFFFGGGGGGGGEGGGGGDGFGDG9EGGEFGGGGGGGGFFFGGFGGCCGGG@FGEFGGGGGGDDF@FGF<AFF=?ECFGGFGGGGEGGGGFGGGGE7:D8FGFDCFGGGGGGFFGGGDGGGGG9CFGGFCFGGFGDGG?FCFGG9E;EGGGGFFFGC9DFGGGFGGG*B=C55CFGC7CC@CFAGGGC:CDDFFAF9>D?@FFFEE>3>GGCCCEFF66?*:B?FFF:<?F0>97FF91>FFF+BFBF??>
@M02825:110:000000000-BHBHG:1:1101:13432:10661 1:N:0:1
CCTGTTCGCTACCCATGCTTTCGAGCCTCAGCGTCAGTAACAGACCAGAGAGCCGCCTTCGCCACCGGTGTTCTTCCATATATCTACGCATTTCACCGCTACACATGGAGTTCCACTCTCCTCTTCTGTACTCAAGCTCGACAGTTTCTGATGCAATTCTCCGGTTGAGCCGAAGGCTTTCACATCAGACTTATCGAGCCGCCTGCACTCGCTTTACGCCCAATAAATCCGGACAACGCTTGCCACCTACGTATTACCGCG
+
GGGCEFGG7C@@CEC@EFFGFFDGGGGGGGFFCCFGGGGFGEAFGFA@,EFGGGGGGGDFGEEGGGGGGGGGGGFGFGGGGG,9C<EGG@CGG=FCFF:C=+CFCFFFDAGGGGGCDF9D=9DFFCGGFGGGBEFDDGCEGGGGGGGGGGGFAD7EFFGFGGGDGGG@CCD>EGGGFE><F>CDD4;ADFFFCGCFFFEDF9BDFFFFFF>BA>C@<5>DD311DBB$>FB9?>991C5C>BF:<FF:=>B<F8:AFD<6:
@M02825:110:000000000-BHBHG:1:1101:14571:10664 1:N:0:1
CCTGTTTGCTCCCCACGCTTTCGTGCCTCAGTGTCAGTGTTGGTCCAGGTAGCTGCCTTCGCCATGGATGTTCCTCCCGATCTCTACGCATTTCACTGCTACACCGGGAATTCCACTACCCTCTACCACACTCTAGTCGCCCAGTATCCACTGCAATTCCCAGGTTGAGCCCAGGGCTTTCACAACAGACTTAAACAACCACCTACGCACGCTTTACGCCCAGTAATTCCGAGTAACGCTTGCACCCTTCGTATTACCGCGGCTGATGGCACGAAGTTAGCCGGTGCTTATTCTTTGGGTACCGTCAGAACAACCGAGTATTAATCGACTGCTTTTCTTTCCCAACAAAAGGGCTTTACAACCCGAAGGCCTTCTTCACCCACGCGGTATGGCTGGATC…
+
GGGGGGCFFGGGGEGGGGGGGGGGGGGGGGGGGGGGGGGGGGGGGGGGGGGGGGGGGGGGGGDGGGGGGGGGGGGGGGGGGGGGGGGGGGGGGGGGGGGGGGGGGGGGGDGGGGGGGGGGGGGGGGGGGGGGGGGGGGGGGGGGGGGGGGGGGGGFGGGGGGEGGFFDGGGFFFGGGGGF7CGGGGGFGGGGC9=FGFF/9BDBFA5?>43>5CGGGDEEBD8EFGEAAC@0GB?<<FFFECFFFFB?FFFFAF?>BBF69C;6;+FGECGGGFGGGEE>4GGGGGGGE7GDGGGGGGGGGGGGFFGGGGGGGGGGGGGGGGGGGGGGGGGDFDCGGGF<GGFGGDGGFGGGFCFGGGGGGCEGGGGFGGGCFGFGGGGGGGGGGGGGGGGGGGGGGGG…
@M02825:110:000000000-BHBHG:1:1101:24636:10710 1:N:0:1
CCTGTTTGCTCCCCACGCTTTCGTGCATGAGCGTCAGTCTTTGTCCAGGGGGCCGCCTTCGCCACCGGTATTCCTCCAGATCTCTACGCATTTCACCGCTACACCTGGAATTCTACCCCCCTCTACAAGACTCTAGTTCGCCAGTTCGAAATGCAATTCCCAGGTTGAGCCCGGGGCTTTCACATCTCGCTTAACAAA
+
FCGGGFGGGFCGCEGCEECEDFCGGGGGGGFGGDEFGGGFGG<CEFFFGDEFGFEEFGGGGGGECAFGECGGFGGG<FGFEEFFEGGFGFGGGGGGGEDGGGCGGGFGGGGGGGFG9FDEGGGFGGGGGGFFGGGFGGGDCBCEFFGGFGDGGGCDFGG@EF6CFDC8CGGGGGGGGGGGFGGGFF:AFG<FD?GGD5
@M02825:110:000000000-BHBHG:1:1101:9283:10740 1:N:0:1
CCTGTTTGCTCCCCACGCTTTCGTGCATGAGCGTCAGTCTTTGTCCAGGGGGCCGCCTTCGCCACCGGTATTCCTCCAGATCTCTACGCATTTCACCGCTACACCTGGAATTCTACCCCCCTCTACAAGACTCTAGTTCGCCAGTTCGAAATGCTATTCCTAGGTTGAGCCCAGGGCTTTCACATCTCGCTTAACAAACCGCCTG
+
FGFGGFGEGGGEFGGGGGGGF9FGGGGFFCFFGGGGGGG<FGAEFGF@FEFE7:FGGGGGGGGBFGGDGGCFGGGGGGGGGGGGGGG7FGGGGGGGGDDEEGGGGGFDFFFDFGGGFEEGDGEGGGGC,DFGGFGGGGGEGGGGGGGGFGCGGGGFGGGGGGGFFEBCFGFGGGGGGCCFGFGC>FGFGGGGGFGGGFFF6>3<=
@M02825:110:000000000-BHBHG:1:1101:13808:10747 1:N:0:1
CCTGTTTGCTCCCCACGCTTTCGCACCTCAGCGTCAATATCGGGCCAGGGGGCCGCCTTCGCCACTGGTATTCCTCCAAATCTCTACGCATTTCACCGCTACACTTGGAATTCTACCCCCCTCTCCCGTATTCTAGTTGGCCAGTTTTGAATGCAATTCCCAGGTTGAGCCCGGGGCTTTCACATCCAACTTAACCAACCGCCTACGTGCGCTTTACGCCCAGTAATTCCGATTAACGCTTGCACCCTCTGTATTACCG
+
GGGGGGGGGGGGGGDGGGGGGGGGGGG@FGGGGGGGGCGGGEGDCGGGGGGGGGGGGGDFGGGEGFGGGGGGGFEGGGGGGGGGGGG@EGGGGGGGGDGGGGGGGGFEGFFGGGGGGGFE8EGGG?FGGGGGGGGGGGGGFGGGGGGFDEGGGGGGGGGFG,CFEEEFGGGGGGGGGDGGGGFGGGGFGGGFF?FDGFFBF>FFFFFF5<>EFGGF7<7>EEFFA<ECFFF<BFCGEFGDEDBFFC:1?::CDFCDFDF
@M02825:110:000000000-BHBHG:1:1101:21418:10801 1:N:0:1
CCTGTTCGCTCCCCATGCTTTCGCTCCTCAGCGTCAGTAAATGCCCAGAGACCTGCCTTCGCCATCGGTGTTCCTCCTGATATCTGCGCATTTCACCGCTACACCAGGAATTCCAGTCTCCCCTACATCACTCTAGTCTGCCCGTACCCACCGCAGATCCGAGGTTGAGCCTCGGACTTTCACGGCAGACGCGACAAACCGCCTACGAGCTCTTTACGCCCAATAAATCCGGATAACGCTTGCGCCCTACGTATTACCGCGGCTGCTGGCACGTAGTTAGCCGGCGCTTCTTCTGCAGGTACCGTCACTTTCGCTTCTTCCCTACTGAAAGAGGTTTACAACCCGAAGGCCGTCATCCCTCACGCGGCGTCGCTGCATCAGGCTTTCGCCCATTGTGCA…
+
GGGGGGGGGGGGGGGGGGGGGGGGGGGGGGGGGGGGGGGGGGGGGGGGGGGGGGGGGGGGGGGGGGGGGGGGGGGGGGGGGGGGGGGGGGGGGGGGGGGGGGGGGGGGGGGGGGGGGGGGGGGGGGGGGGGGGGGGGGGGGGGGGGGGGGGGGGG>CDGGGDGCGGFFGGGFGEGGGGGGGGGGGGGBCFCGDGGGGFFFFFFFFFFEBEFFFGGGGGFFFFFDFFFFGGGEFFCGGGGFFDFFFFF8F<C?DF<GD=ECB7GFDEGF=DFGGGFC<=*EGEGEEGECF8F9GGGGGGGGEDGGGGGGGGDGFGGGGGGGGGF?FDGGGGGGGGGGGGGGGGGGGGGGGGGGGGGGGGGGGGGGGGGGGGGGFFGCGGGGGGGGGGGGF?GGGGGGFGG…
@M02825:110:000000000-BHBHG:1:1101:27050:10808 1:N:0:1
CCTGTTCGCTCCCCATGCTTTCGCTCCTCAGCGTCAGTAAATGCCCAGAGACCTGCCTTCGCCATCGGTGTTCCTCCTGATATCTGCGCATTTCACCGCTACACCAGGAATTCCAGTCTCCCCTACATCACTCTAGTCTGCCCGTACCCACCGCAGATCCGAGGTTGAGCCTCGGACTTTCACGGCAGACGCGACAAACCGCCTACGAGCTCTTTACGCCCAATAAATCCGGATAACGCTTGCGCCCTACGTATTACCGCGGCTGCTGGCACGTAGTTAGCCGGCGCTTCTTCTGCAGGTACCGTCACTTTCGCTTCTTCCCTACTGAAAGAGGTTTACAACCCGAAGGCCGTCATCCCTCACGCGGCGTCGCTGCATCAGGCTTTCGCCCATTGTGCA…
+
FGGGGGGGDGGGGGGGGGFGGGGEFGGGGGACEGGGGGGFGGGGGGGGGGGGCFFGGGFGGGDGGCCEEGGG9FCCGFGGCCFC<FGEFGGGGGGGG>FEGGGGGGGGGGGGGGGGGGGFGFGFDFGGGDGFGGGGGGGFGEGGGGDE?FGGGGGGGGGGG7CEEFECGFGFGGGDGGGGFG><49<EGGG5)=5DG>FFBF>:9CCBEE>FFD7:C5>>*56?0:@5EDF?<?BEDA>BE<BF47>FFBGGEAGDBCCDD=CCFFGFCFFECGEFGCCC>1C5E::@,FD,GGGC@,C7FC>9GGGGGGFEFFCGGGFEGFFDFEC9FGFGFFCGFCFCE@GFGFECCGGFFGGGEFGGGFGGEGGGGDGGF9GEGGEFCGGGF>GFEFGGGFGFCCF…
@M02825:110:000000000-BHBHG:1:1101:4982:10845 1:N:0:1
CCTGTTCGCTCCCCATGCTTTCGCTCCTCAGCGTCAGTAGTGGCCCAGTGACCTGCCTTCGCCATCGGTGTTCCTCCTGATATCTGCGCATTCCACCGCTACACCAGGAATTCCAGTCACCCCTACCACACTCTAGTCTGCCCGTACCCGATGCAAGCTCAAGGTTGCGCCTTGAGTTTTCACACCAGACGCGACAAACCGCCTACGAGCTCTTTACGCCCAATAATTCCGGACAACGCTT
+
FFDGGGFGGEGEFGGGGGG,FGGGEGGFFGGGGGGGDGGDFGGGGGGEFGGGGGGGGGGG<FGGGGGGFGGFFFFCGFFDDEGGGGDEGGGGFGFGGGGGGGGGGG<:C@FGGGGGGGGGGGGGGGGGGGGGFGG93BEFGFFGGEEEGDG66CF9DG7:DFFF;=E,@ECBGGGC:<:FFFGGGDGFGGGGG5C3DAFA@>EFEFF;BE36BBF<C<7>9<<?>FFFFFF0?9>0=9>95
@M02825:110:000000000-BHBHG:1:1101:25370:10877 1:N:0:1
CCTGTTTGCTCCCCACGCTTTCGCACCTCAGTGTCAGTATTAGTCCAGGTGGTCGCCTTCGCCACTGGTGTTCCTTCCTATATCTACGCATTTCACCGCTACACAGCAAATTCCACCACCC
+
6C,CFE9@FCGG<6;CFG7@F<FFFBCFFGGG9FEFCGCG<CGCA<CCEFFGGGGGGCGFFG?C79<4AF47@FGFFGGGGDCFAFF<C@CEEBFFGCGGGGG8BF,4AEFAEEG4B8DGG
@M02825:110:000000000-BHBHG:1:1101:20811:10906 1:N:0:1
CCTGTTTGCTCCCCACGCTTTCGCACCTCAGTGTCAGTATCAGTCCAGGTGGTCGCCTTCGCCACTGGTGTTCCTTCCTATATCTACGCATTTCACCGCTACACAGGAAATTCCACCACCCTCTACCATACTCTAGCTTGCCAGTTTTGGATGCAGTTCCCAGGTTCAGCCCGGGGATTTCACATTCAACTTAACAAACCACCTAC
+
FGG<EFFCG<F,CFFGG@E:<E@F@F@FCF8@@CFGFEGEE,C@C,CCFGFC:B@EFGGGFC7FE<F,C===EEAFEF<<<C,E9BFG::F:FDEE<:FF7CFFFFEE@=F,CE9B>E8C8>DEGGADG8EE9D;DDFBFGGDEGGDGGGGGGG93EB@DEFFFFG,3@CE688E59*97CDF7=CF69:+<F7:C0AAF(6BD6?
@M02825:110:000000000-BHBHG:1:1101:27158:10950 1:N:0:1
CCTGTTCGCTCCCCATGCTTTCGCTCCTCAGCGTCAGTAGTGGCCCAGTGACCTGCCTTCGCCATCGGTGTTCCTCCTGATATCTGCGCATTCCACCGCTACACCAGGAATTCCAGTCACCCCTACCACACTCTAGTCTGCCCGTACCCGATGCAAGCTCAAGGTTGAGCCTTGAGTTTTCACACCAGACGCGACAAACCGCCTACGAGCTCTTTACGCCCAATAATTCCGGACAACGCTTGCGCCCTACGTATTACCGCGGCTGCGGGCACGTAGTTAGCCGGCGCTTCTTCTGCAGGTACCGTCACGAATGAGAGAACCCAATCGCTTCTTCCCTACTGAAAGAGGTTTACAACCCGAAGGCCTTCATCCCTCACGCGGCGTCGCTGCATCAGGCTT…
+
GGGGGFGGGEGGGGGGGGGGGGGGGGGGGGGGGGGGEGGFGGFGGGGGGGGGGGGGGGGGGGGGGGGGGGGGGCFGGGGGGGGGGFGGGGGGGGGGGGGGGGGGFGGGGGGGGGGGGGGGFGEGGGGEFFGFGGGGGGGGGGGEGEGCFGGGGGGGFGCGGGGGGGGGGGGGGGGGGGGGGGGGGGGFFGGGDEGGGFFF0>DFFFFEEFFFFGGGGDFFEDCCFF>FFGFGFFFFBFFF<FF@78>BFFF?DFBFD<EDFDGGC7*FFCF5FCCFE55EC7DGGFDGGGGGGGECGGGGGGDGGGGFCFGFCCGFGEGFFGGGGGGGGGGGGDFGFFFCF??6=,AA?CGEGGGGGGGFFGFEAGGGFCDGGGGGGGGGGGGGGGFFGFDGGGGGGGD…
@M02825:110:000000000-BHBHG:1:1101:23089:10979 1:N:0:1
CCTGTTCGCTACCCATGCTTTCGAGCCTCAGCGTCAGTAACAGACCAGAGAGCCGCCTTCGCCACCGGTGTTCTTCCATATATCTACGCATTTCACCGCTACACATGGAGTTCCACTCTCCTCTTCTGTACTCAAGCTCGACAGTTTCTGATGCAATTCTCCGGTTGAGCCGAAGGCTTTCACATCAGACTTATCGAGCCGCCTGCACTCGCTTTACGCCCAATAAATCCGGACAACGCTTGCCACCTACGTATTACCGCGGCTGCTGGCACGTAGTTAGCCGTGACTTTCTAATTGATTACCGTCAAACAAAGGTCAGTTACTACCCCTGTCCTTCTTCACCAACAACAGAGCTTTACGAGCCGAAACCCTTCTTCACTCACGCGGCGTTGCTCCATC…
+
FFGGGGGGGGGGGGGGGGGGGGGGGGGGGGGGGGGGGGGGGGGGGGGGGFGGGGGGGGGGGGDEGGGGGGGGGGGGGGFGGGGGGGGGGGGGGGFGGGGGGGGFGGFEGGGGGGGGGGGGGGGGGGGGGCEAEFFGDEGGGGGGGGGGGGGGGGGGGGGFGGGGGGGGDGGG5EGGGGGGGGFGGGGFGGGGGGGGGFB>@FFFFFFFFFFD>DGG@GFEFEB??FF>FFFC969??F>FFFFBFFCBFFFBFFFADA:>F?AFFFFFE4GGF?C;;:CD75E7FAGGFDGGGGECGGGGGGGFCGFEDCCGGGGGDGGGGFDGGGGGGGGGGGFFGGGFFFFC@GGGFDFCGFDE7F@B+EDEGDGFDFFFFGGGGFC:GFEGGGGGGGGGGFFGFFE…
@M02825:110:000000000-BHBHG:1:1101:13211:10985 1:N:0:1
CCTGTTTGCTCCCCACGCTTTCGTGCCTGAGCGTCAGTCTTTGTCCAGGGGGCCGCCTTCGCCACCGGTATTCCTCCAGATCTCTACGCATTTCACCGCTACACCTGGAATTCTACCCCCCTCTACAAGACTCTAGTTCGCCAGTTCGAAATGCAATTCCCAGGTTGAGCCCGG
+
CFGGFGGFGGGGCGF:CFGEGGGGCCC,FC@FEFFEEGFGEEFGDGCGC,7@FCEGGFBD7FCEBFG7+@FDGGGGAFFCGGCFFGAFG7FEGD@AFGGGBFGGGGDC8,CBF9EGGEGDG7:@FGF6BCFGGGCAFGGGEE:CCFF8D,:DFGDFCGGGGFCCGF>BFFGGG=
@M02825:110:000000000-BHBHG:1:1101:19113:10985 1:N:0:1
CCTGTTCGCTCCCCATGCTTTCGCTCCTCAGCGTCAGTAGTGGCCCAGTGACCTGCCTTCGCCATCGGTGTTCCTCCTGATATCTGCGCATTCCACCGCTACACCAGGAATTCCAGTCACCCCTACCACACTCTAGTCTGCCCGTACCCGATGCAAGCTCAAGGTTGAGCCTTGAGTTTTCACACCAGACGCGACAAACCGCCTACGAGCTCTTTACGCCCAATAATTCCGGACAACGCTTGCGCCCTACGTATTACCGCGGCTGCTGGCACGTAGTTAGCCGGCGCTTCT
+
FFGGGGGGG;EFDGGGGGGGGGGGEFGGGGGGGG>FGGGGGGFGFFGGGGGGGGFGGGFFGGGGGGDGGEGGGGGAFFGGGGGGGGGGGGGBFGGGFEEEDGGGGGGDGCGGGDGFGGGGGGGGGGGGGGGGGGGFFGGGFGGGGGGGGGGGGGEGGG7CFEGGGGF:DGGGGFGGGGGGFGGGGGGFCGDGGGG<GFFFFFFFFFFED3<FFGFGG<<D>@B:76FFF?BFFFB??>BE<6?>FFC>FFFCAA?2BA:BFFEGECGFGDCE?:8CGGCEDCCDCC:BEF@
@M02825:110:000000000-BHBHG:1:1101:22277:11020 1:N:0:1
CCTGTTTGCTCCCCACGCTTTCGCACCTCAGTGTCAGTATTAGTCCAGGTGGTCGCCTTCGCCACTGGTGTTCCTTCCTATATCTACGCATTTCACCGCTACACAGGAAATTCCACCACCCTCTACCATACTCTAGTCAGTCAGTTTTGAATGCAGTTCCCAGGTTGAGCCCGGGGATTTCACATCCAACTTAACAAACCACCTACGCGCGCTTTACGCCCAGTAATTCCGATTAACGCTTGCACCCTCTGTATTACCGCGGCTGCTCGCACAGAGTTAGCCGGTGCTTATTCTGTCGGTAACGTCAAAACAATCACGTATTAGGTAACTGCCCTTCCTCCCAACTTAAAGTGCTTTACAATCCGAAGACCTTCTTCACACACGCGGCATGGCTGGATC…
+
FGGGGFGGG9FGCFGGGGGGGGGGGGGFGGGGGGFGGGGFGGGGGGGGFGFGGFGGCEGGGGGEGGGFFGEFDFFGGGGGGCGFFG9FEFEGFGGGGGGDFGGGGGGGGGGFAEFGGGGGGGGCFGFGFFGGGGGGGGGGGFFFGFGGGGGGGGGGGFAADFFFGGFG6FFFEGGGGCCGFGGGFGGFCDGG>EFFFFFFFFFFFF838A>A:5CGGDFFFE?FA2FGDB>7<93BDCD8C<DFCBFFF<GFGGDEGEFF1?;B?8:*C::?=++CFE>D5GCGDGFCFGFGGB:CEACGGCEGGFFCGGGGGGD,GGFECFGGGGGDDGGGGGGGGGGGGF<GGGGFE88CFGCGFAGCGDGGFGGGF?FFGGGGGGGGGGGGGGGGFGFGGGGGGGG…
@M02825:110:000000000-BHBHG:1:1101:12211:11036 1:N:0:1
CCTGTTTGCTCCCCATGCTTTCGTACCTCAGTGTCAGTATTAGGCCAGATGGCTGCCTTCGCCATCGGTATTCCTCCAGATCTCTACGCATTTCACCGCTACACCTGGAATTCTACCATCCTCTCCCATACTCTAGCCAACCAGTATCGCATGCAATTCCCAAGTTAAGCTCGGGGATTTCACATTTGACTTAATTGGCCACCTACGCACGCTTTACGCCCAGTAAATCCGATTAACGCTCGCACCCTCTGTATTACCGCGGCTG
+
GGGGEFDGGGGDGGG8C@FFGGGGFCC@FGGGGGGFGGEGGFGGGGEECFFDGGGDFFFGGGGDGGEFGGGGGG<FFGGGFGFGGGGFEGG=FFGGGDE+FGGCFGFGGD9FGGCFGGGGFFGFGG8DDGGGGGDCG8FFGGGGGGDCC+@@=FDF9EFDGCEDDCGGDFCGG>>E>*;CDFGGFGC+BF>C>GG9BFFF@BF=FFFFFFFF4<4CFDDE>B6@FEFFFFFF7394@?17>279CA:BDCDAA:A<GC<:64FF?
@M02825:110:000000000-BHBHG:1:1101:15943:11121 1:N:0:1
CCTGTTTGCTCCCCACGCTTTCGCACCTGAGCGTCAGTCTTCGTCCAGGGGGCCGCCTTCGCCACCGGTATTCCTCCAGATCTCTACGCATTTCACCGCTACACCTGGAATTCTACCCCCCTCTACGAGACTCAAGCCTGCCAGTTTCGAATGCAGTTCCCAGGTTAAGCCCGGGGATTTCACATCCGACTTGACAGACCGCCTGCGTGCGCTTTACGCCCAGTAATTCCGATTAACGCTTGCACCCTCCGTATTACCGCG
+
CFFAFGGFGDGEGGGEECFGGGGGGGGCGGGGGGGGGFFGGGGE7FFGCFGGGC>@F:CGGGGGGGG@=FGGGFFCFGGGGGGGGFFGGGGGGGFGFGGGGGGGFGGFFFFFGGGGDFFGGGGFGGGGEGGGGGGGGGGGFGFF>CGGGGGGGGGFGGF?@GFGGGGCGGF5CGEGGEGGGGGFFFGEGGG=7CFCG@479>DBFFBFFFFFEDCGGDDBBFB?2,@?7B:FF?B97*9<79<:B??*CCFE<?99FD?99
@M02825:110:000000000-BHBHG:1:1101:17598:11130 1:N:0:1
CCTGTTCGCTACCCATGCTTTCGAGCCTCAGCGTCAGTAACAGACCAGAGAGCCGCCTTCGCCACCGGTGTTCTTCCATATACCTACGCATTTCACCGCTACACATGGAGTTCCACTCTCCTCTTCTGTACTCAAGCTCGACAGTTTCTGATGCAATTCTCCGGTTGAGCCGAAGGCTTTCACATCAGACTTATC
+
FCFFEGFEF,;F<EFGGGGGGG:@,BB<DE<FFGFEEEFGFFDEF7FC,:@:DE+@8B?C7?FEGGEC4>F:FFFGGGGAFG9FAF=CGEBF<=FEFGG@FGFGFEEF8=FFFGFG,63DECDEAD8D>DFFG9D9,,@CCEGECCFCG>ACFF,>B>AFGCGGCEGG6FF58:*=;FCC+=CFFGGA9FGCGGG
@M02825:110:000000000-BHBHG:1:1101:26022:11145 1:N:0:1
CCTGTTTGCTCCCCATGCTTTCGCTCCTCAGCGTAAGTAAATGCCCAGAGACCTGCCTTCGCCATCGGTGTTCCTCCTGATCTCTGCGCATTTCACCGCTACACCAGGAATTCCAGTCTCCCCTACATCACTCTAG
+
,6C<FF<<FFF@CC8FCECAFG:@FGGDE<@F@F,,CFDC<9CEG88,EF?<BFFFEGGGGEGEF,,7@7@B?FFFFC<,A,FFF,C=FGE7,EAFG:F:46ECF@CGCF:AFE;9DGGFFGEGGGDDB8==8EFD
@M02825:110:000000000-BHBHG:1:1101:22938:11187 1:N:0:1
CCTGTTTGCTCCCCACGCTTTCGCACCTCAGTGTCAGTATCAGTCCAGGTGGTCGCCTTCGCCACTGGTGTTCCTTCCTATATCTACGCATTTCACCGCTACACAGGAAATTCCACCACCCTCTACCGTACTCTAGCTTGCCAGTTTTGGATGCAGTTCCCAGGTTGAGCCCGGGGCTTTCACATCCAACTTAACAAACCACCTACG
+
GGGGGGGGGGGGGGGGGGGGGFGGGGGGGGGGGGGGGGGDGGGGGGGGGGGGGGGGGGGGGGGGGGGGGGGGGGGGGGGGGGGGGGGGGGGGGGGGGGGGGGGGGGGGGGGGGGGGGGGGGGGGGGGGGGGGGGGGGGGGGGGGGGGG=EGGGGGGGGGGGGGGGGGGGGGGGGGGGGGGGGGFDGFFGGGCFGGGGFFFFFFFFFB
@M02825:110:000000000-BHBHG:1:1101:12190:11196 1:N:0:1
CCTGTTCGCTCCCCATGCTTTCGCTCCTCAGCGTCAGTAGTGGCCCAGTGACCTGCCTTCGCCATCGGTGTTCCTCCTGATATCTGCGCATTCCACCGCTACACCAGGAATTCCAGTCACCCCTACCACACTCTAGTCTGCCCGTACCCGATGCAAGCTCAAGGTTGAGCCTTGAGTTTTCACACCAGACGCGACAAACCGCCTACGAGCTCTTTACGCCCAATAATTCCGGACAACGCTTGCGCCCTACGTATTACCGCGGCTGCTGG
+
DFGCFGGGG7F+CFCFFFGGGGFC7E:DFGGGGGGGGGFEFGEEFGGGEGA,CECFGGFF@FFGDGGGGGFGGGAE<FAE,C,FGBCEGDEGGCFGC@FFGGGGF7<CFGCFFG;EGDFG8FCFFGGGFFGGGA;E;DEAFDD6BCEE?C>>:6EBADCFFCGG9DECEGGFG?EFGD>@7CFGGC9A7C?ECEGDD;A:99B?FFFF3>>A67>FFGGFAFF7$FCBFFFFF=:9:6*7CD:9<?5FCC979>2<BAEEAF=<@=CE7
@M02825:110:000000000-BHBHG:1:1101:14807:11222 1:N:0:1
CCTGTTCGCTACCCATGCTTTCGAGCCTCAGCGTCAGTAACAGACCAGAGAGCCGCCTTCGCCACCGGTGTTCTTCCATATATCTACGCATTTCACCGCTACACATGGAGTTCCACTCTCCTCTTCTGTACTCAAGCTCGACAGTTTCTGATGCAATTCTCCGGTTGAGCCGAAGGCTTTCACATCAGACTTATCGAGCCGCCTGCACTCGCTTTACGCCCAATAAATCCGGACAACGCTTGCCACCTACGTATTACCGCGGCTGCTGGCACGTAGTTAGCCGTGACTTTCTAATTGATTACCGTCAAACAAAGGTCAGTTACTACCCCTGTCCTTCTTCACCAACAACAGAGCTTTACGAGCCGAAACCCTTCTTCACTCACGCGGCGTTGCTCCATC…
+
GGFGGGGGGGGGGGGGGGGGGGDGGDGGGGGGGGEGFFGGGGGGGGGFFGFEGGGGGGGGGGDGGGGGGGGGGGGGGGGGGGGGGGGGGGGGFGGGGGGGGGGGFGDGGGGGGGGGGGGGGGGGGGGGGGGGGGGFGDEGEGGGFFGGGGCGFGGGGGGCGGGEEGEFGGCEDGGGGGGGGGGGDD>AGGGGGGGFGFFF9;>?::AF/95A:F5CF5BEFE??FDC8GD>D:49@:(>E>0>94?B?FFFE>AC>9<=>66A;FA85GGGGGFGD?CGDCDC7AGFFFA<7,FGFD;CGECC9;EB6D;AFEGGGGGGGGF>6+GEF7CCGGGFFCEFF=GGGEGGGFFAEFDGGGFCECGGF<@FBFCGGGGGGFFFEGGGGGGGGGGGGGGGGGGG…
@M02825:110:000000000-BHBHG:1:1101:21313:11241 1:N:0:1
CCTGTTTGCTCCCCACGCTTTCGTGCCTGAGCGTCAGTCTTTGTCCAGGGGGCCGCCTTCGCCACCGGTATTCCTCCAGATCTCTACGCCTTTCACCGCTACACCTGGAATTCTACCCCCCTCTTCAAGACTCTAGTTCGCCAGTTCGAAATGCAATTC
+
@FFE@<,,EFGC@,,@CEC@DDCADE,CCFG<:@CFEEFAFGGGFG9F@,+6>FFGG:C5DC:B:A++@=FF9AAEF<85AFFFGAA<F+A=BAGGGFGGGGGG8><3A3E:F,CEF8F6EEGGAE7DFCE9DDCCEFBCCE5E:F?CF>8DFFGGFF<
@M02825:110:000000000-BHBHG:1:1101:10494:11255 1:N:0:1
CCTGTTTGCTCCCCATGCTTTCGTACCTCAGCGTCAGTATTAGGCCAGATGGCTGCCTTCGCCATCGGTATTCCTCCAGATCTCTACGCATTTCACCGCTACACCTGGAATTCTACCATCCTCTCCCATACTCTAGCTTCCCAGTATCGAATGCAATTCCTAAGTTAAGCTCAGGGATTTCACATCCGACTTAAGAAGCCGCCTACGCACGCTTTACGCCCAGTAAATCCGATTAACGCTCGCACCCTCTGTATTACCGCGGCTGCTGGCACAGAGTTAGCCGGTGCTTATTCTGCGAGTAACGTCCACTATCCTAGAGTATTAATCCAAGTAGCCTCCTCCTCGCTTAAAGTGCTTTACAACCAAAAGGCCTTCTTCACACACGCGGCATGGCTGGAT…
+
GFGDDFGGGFFCFF@FFGGGFGGGGGGFGGCG7FFGGFEDGFEDGFGGGGGGGGGGGGGD<EGGGGDGGFFFCGGGGFGFGGGGGGGGGDGCFGGGGEGGGGGGFA=FDEAFFGGGGGGFGCFGGGGGGGG9DDFCGGCGG8DGFGCGGGFGGGGGFGGGFF,>DEFGGGG?BFFGG??CGGGFFGGEGGCEFCFC7AFFAAE?FFFFEFDF:CFGGGF:DBD;CEAACFF><*65>:B*79>FFG<-:7GGGGGGDE:9;F4FF;1B7=B>,,FGD;*?>CDGFFCGGGD*@5DGFC6FD>DFCFFD?DFCGGGFGEFFFFF=:?FF<DFDCGGEGGBF>CEFDGGGGGFF8CFGFDGF?GCGGFFDFCGGFGGGGEFGGFCGGGGGGGGGGGGGFFG…
@M02825:110:000000000-BHBHG:1:1101:28077:11299 1:N:0:1
CCTGTTTGCTCCCCATGCTTTCGTACCTCAGCGTCAGTATTAGGCCAGATGGCTGCCTTCGCCATCGGTATTCCTCCAGATCTCTACGCATTTCACCGCTACACCTGGAATTCTACCATCCTCTCCCATACTCTAGCTTCCCAGTATCGAATGCAATTCCTAAGTTAAGCTCAGGGATTTCACATCCGACTTAAAAAGCCGCCTACGCACGCTTTACGCCCAGTAAATCCGATTAACGCTCGCACCCTCTGTATTACCGCGGCTGCTGGCACAGAGTTAGCCGGTGCTTATTCTGCGAGTAACGTCCACTATCCAAGAGTATTAATCTCGGTAGCCTCCTCCTCGCTTAAAGTGCTTTACAACCAAAAGGCCTTCTTCACACACGCGGCATGGCTGGAT…
+
GGGGGGGGGGFFGGGGGGGGGGGGGGG<EFGGGGGDGGGGGGGGGGFGGGFFFGGGGGGGGGGF7FGGGFGGGGGGDGGG9FFGGGFCGE7FFGGGFEGGGGGGGGGGGDCGGGGGGGGGGGGCDFGGGGGGGGGGGGGGGGAEGGGF6D8DFFGGGGGGFGDGGGGGGGGFGGGGCGGGGCGGFFGEGGGGFFGFG4AA9@>9?ADFEA:BBDDGGDFFFFF=FEFFFFFFFFDFFF65<>:9>FC:60(>A:>BBFFDDFC;8)=FGFDF7CGGGCEGGGGFFCGGGGGGGGGGFFGGDCDFFGGGEFFDB9FGGGGFDAFF?GFFGGGGFGGFCDGGGGGGGGGFGGGGGGDGGGGGFGGGGFGGGGFGFGGFGGGGFDFFGFDGGGGGGGGGGFG…
@M02825:110:000000000-BHBHG:1:1101:16521:11363 1:N:0:1
CCTGTTTGCTCCCCACGCTTTCGCACCTCAGCGTCAGTAATGGACCAGTAAGCCGCCTTCGCCACTGGTGTTCCTGCGAATATCTACGAATTTCACCTCTACACTCGCAATTCCACTTACCTCTTCCATACTCAAGATACCCAGTATCAAAGGCAGTTCCAGAGTTGAGCTCTGGGATTTCACCCCTGACTTAAATATCCGCCTACGTGCGCTTTACGCCCAGTAATTCCGAACAACGCTAGCCCCCTTCGTATTACCGCGGCTGCTGGCACGAAGTTAGCCGGGGCTTCTTCTCCGACTACCGTCATTATCTTCATCGGTGAAAGAGCTTTACAACCCTAAGGCCTTCATCACTCACGCGGCATGGCTGGATCAGGCTTGCGCCCATTGTCCAATATT…
+
GGGGGGGGGGGGGGGGGGGGGGGGGGG8FFGCGGDGEGGGFFFGGGGGF,FGGGGGGGFCCFF:FGGGGGGGGFGGGGGCEGGGGGGGG?FGGGGGGFGGEGFGGGGGCFGGGGGGGGGGGGGGGGGGGGGGGGFGGGGGGGGGGGAGGEFGGGGGGGGGGGFFFGGGGGDGF;FGGGGGGGGGGGGFCGFGGGGGGFFFGEGGFGGGEDDEADGGGGFFFE;FF7FFFGF?C5DEGFFFFFFFC=GFDGGFGGDDGGGGGFGFGGGGGGGGGFGGGGGGGGGGGGGD8?FE8>EGGGGGFGGGGFE9GGGGGFCCDEGGGFGGGFAGGGGGGGGGGGGFGGDGGGFGFFGGGGGGGGGGGGFF8@GGDGGGGGGGGGGGGGFGGGGGGGGGFGGGGGD…
@M02825:110:000000000-BHBHG:1:1101:7118:11390 1:N:0:1
CCTGTTCGCTCCCCATGCTTTCGCTCCTCAGCGTCAGTAAATGCCCAGAGACCTGCCTTCGCCATCGGTGTTCCTCCTGATATCTGCGCATTTCACCGCTACACCAGGAATTCCAGTCTCCCCTACATCACTCTAGTCTGCCCGTACCCACCGCAGATCCGAGGTTGAGCCTCGGACTTTCACGGCAGACGCGA
+
GGGGGGGEG@@FGGGGGGGGGGGG@FFEGG8EEGGGGGF9EFGGFGFGFFGGGGGGGGFGGGGGGGEGE@FGGFCGGGGGGGGGGFFFDEGG9EGG9+CC>FGGGGGG7ACDFFGFFGAFFFGEGGGFDCFGGFGGFGGGGFFGEGEBB9CGGGGG59FDFEGECGGFG?FGGGGGGDGFC+CFDGC5<FCEDD
@M02825:110:000000000-BHBHG:1:1101:14078:11472 1:N:0:1
CCTGTTTGCTCCCCACGCTTTCGCACCTCAGTGTCAGTATCAGTCCAGGTGGTCGCCTTCGCCACTGGTGTTCCTTCCTATATCTACGCATTTCACCGCTACACAGGAAATTCCACCACCCTCTACCATACTCTAGCTCGACAGTTTTGAATGCAGTTCCCAGGTTGAGCCCGGGGATTTCACATCCAACTTAACGAACCACC
+
9FCGGGGGGGGEFGFGGGGGGGGGGGGGGGGGGGGGGGGFGGGGGGGFFF?GCFGGGGGGGGGGGGGGGGGGGGGGFGCF,ACAGGG@FGGGGGGGGGGEGGGGGEGGF,FFGGGGGGGGCFFGGGGGGFGGG=EF9=FGGGGGGGACFEGGGAEGFDFGCCGGE9DGGGGFEEGG5=86@GFC=FGF*?FCFGF7*8AEFF:
@M02825:110:000000000-BHBHG:1:1101:26096:11488 1:N:0:1
CCTGTTTGCTCCCCACGCTTTCGCACCTCAGTGTCAGTATCAGTCCAGGTAGTCGCCTTCGCCACTGGTGTTCCTTCCTATATCTACGCATTTCACCGCTACACAGGAAATTCCACTACCCTCTACCATACTCTAGCTTGCCAGTTTTGGATGCAGTTCCCAGGTTGAGCCCGGGGATTTCACATTCAACTTAACAAACCACCTAC
+
GGGGGGFGGGGGGGGGGGGGGGGGGGGGGGGFFGGGGGFEGGFGGGGGGGFCFGGGGGGGGGCGGGGGGGGGGAEGGFGGGGEGGGGFFEGGGGGGGGGFCFGGF8DGFGGGGGGGGGDFGFGGGGGGGGGAFGFGGGGGFFFGGGGGFGGGGGFFGGGGFGGGGGGGDDFGGGDGDDFFFFG9ECCFCFGGGGGFGFFFFFB@AF
@M02825:110:000000000-BHBHG:1:1101:12582:11496 1:N:0:1
CCTGTTTGCTCCCCATGCTTTCGTACCTCAGCGTCAGTATTAGGCCAGATGGCTGCCTTCGCCATCGGTATTCCTCCAGATCTCTACGCATTTCACCGCTACACCTGGAATTCTACCATCCTCTCCCATACTCTAGCTTCCCAGTATCGAATGCAATTCCTAAGTTAAGCTCAGGGATTTCACATCCGACTTAAAAAGCCGCCTACGCAC
+
FGGGFEFFGC9@FCGF@FFFFFBFGGGCFGFGGGGGGFGFFGFGG@FF@FCEDGGGEE9CF:=FG??BFGGGGEFFGGGCFFGGFF<FGG7:E9F?F:FEGGGGG8<FGCFGFGGGDFDDFF9FCEGGGGGFFG9BFFGFEDFGGGCED@D8?CFGF=,@FC>DC@FDG99,DC?>CFFGGG+?<@99C7*:CEC+C>969@A=D6AA>:
@M02825:110:000000000-BHBHG:1:1101:15627:11508 1:N:0:1
CCTGTTTGCTCACCACGCTTTCGCACCTCAGTGTCAGTATCAGTCCAGGTAGTCGCCTTCGCCACTGGTGTTCCTTCCTATATCTACGCATTTCACCGCTACACAGGAAATTCCACTATCCTCTACCATACTCTAGCTTGCCAGTTTTGGATGCAGTTCCCAGGTTGAGCCCGGGGATT
+
9EFEFFGEG<F,C<6C,@@:DFBFEGG8F,6<6C,CCEC,,,CC<@EEFGFGAF+=C?CFFGE7FGGFGGGGGGGFG@?,@E,A9E9+8@BF?FDF,@F=+@ABF<E:=FADGFC>D8,@DDFDC=A=F,@=9CD,D@=B?EEF8E9EFD8BDFA9EBG;;D8CDBDF4@88B>ECDEF
@M02825:110:000000000-BHBHG:1:1101:24203:11509 1:N:0:1
CCTGTTTGCTCCCCACGCTTTCGAGCCTCAGCGTCAGTAATGAGCCAGTGTGTCGCCTTCGCCACTGGTGTTCTTCCGAATATCTACGAATTTCACCTCTACACTCGGAGTTCCACACACCTCTCTCATACTCAAGACACCCAGTATCAAAGGCAATTCCGAGGTTGAGCCCCGGGATTTCACCCTTGACTTAAATGTCCGCCTACGCTCCCTTTACGCCCAGTAATTCCGGGCAACGCTAGCCCCCTTCGTATTACCGCGGCTGCTGGCACGAAGTTAGCCGGGGCTTCTTCTCCG
+
GFAEFFFFF,;C<FFGGDGGEFGDEEGCFEGDEE,FCCA<EGGFGF?ACDFDFGEGGGGGDGGGGG8EFFE:FGGGEGECFDFGFGG<:=BCDGGGGGGFFGFFFFBCG@FGGGAEFG>E6>DDDEGGG8FGDFFFGG8DBC?GGGGGABE9@E:DGGEFFEGD>>DGGGFDCEEECC9;8F@C6*?F>FGCD7F>FBFFD8>82F9D3>EF*;FC>GFFE@':AAFFF62$4EC>?4F>:1>=B61F:4:47:<8<E?:98::C6D8:B<:>,BD?:CE8EC5GD>>,4484B7C@
@M02825:110:000000000-BHBHG:1:1101:8910:11513 1:N:0:1
CCTGTTTGCTCCCCACGCTTTCGCACCTCAGTGTCAGTATTAGTCCAGGTGGTCGCCTTCGCCACTGGTGTTCCTTCCTATATCTACGCATTTCACCGCTACACAGGAAATTCCACCACCCTCTACCATACTCTAGTCAGTCAGTTTTGAATGCAGTTCCCAGGTTGAGCCCGGGGATTTCACATCCAACTTAACAAACCACCTACGCGC
+
GGGGGGGGGGGGGGGGGGGGGGGGGGGGGGGGGGGGGFGGGGGGGGGGGGGGGGGGGGGGGGGGGGGGDGGGGGGFGFCGGGFGGGGGGGGGAFFGG@FEGGGGGC8F8AEFGGGGGFGGGGGGGGFGGGG;DCFGDDDBEFGGGGGGGGGFGGGGGGGGFFGGGGGGGGGG6C>9DEG4:@CCFFFFGGGCGDGFGFF5>(85AFDE85
@M02825:110:000000000-BHBHG:1:1101:10942:11549 1:N:0:1
CCTGTTTGCTCCCCACGCTTTCGCACCTCAGTGTCAGTATGAGCCCAGGTGGTCGCCTTCGCCACTGGTGTTCCTTCCTATATCTACGCATTTCACCGCTACACAGGAAATTCCACCACCCTCTGCCCTACTCTAGCTTGCCAGTTTTGGATGCAGTTCCCAGGTTGAGCCCGGGGATTTCACATCCAACTTAACAAACCACCTACGCGC
+
,FC,C6EAEFGACCF+8@:CFG>FFGE8FE:6CEFFFEFGGGFEEFFGCFEGBECEEGGGGDBBF<,<EGFFFEFAE=AFGG<FFGGGGGGDGGGFGEF=FGGGC8FFEGFGGGGGGGGG6+DFFG9FFFGFCF9DFEG8DDGGCFGGGGGGGGGCCEBFGFG>DCFDGGEGG55EGEG=@@CDFCFFG46AFCC>:);><?EDFA5AB5
@M02825:110:000000000-BHBHG:1:1101:22548:11561 1:N:0:1
CCTGTTTGCTCCCCACGCTTTCGTGCATGAGCGTCAGTCTTTGCCCAGGGGGCCGCCTTCGCCACCGGTATTCCTCCAGATCTCTACGCATTTCACCGCTACACCTGGAATTCTACCCCCCTCTACAAGACTCTAGTTCGCCAGTTCGAAATGCTATTCCTAGGTTGAGCCCAGGGCTTTCACATCTCGCTTAACAAACCGCCTGCG
+
GGGGGGGGGEFFEBCCE>CEFGD@D7<FG9@EE:BFEFG9FGF,6CF<FD+6=F=+C,4ECCEBFGG+@F<9,C<5ECFGGFGFFFFGGG7FFGGGGEGEFECFGGGG8A=DFFFFADFEGCBF,@A@?FDGGDF>D9,CEDGGGFFEGEECFC,DFCF9EGGGGCFGFGGGG8=54:FG>FGG797AGGDFD?77>5FF>FDFF>5
@M02825:110:000000000-BHBHG:1:1101:7953:11569 1:N:0:1
CCTGTTTGCTCCCCACGCTTTCGCACCTGAGCGTCAGTCTTTGTCCAGGGGGCCGCCTTCGCCACCGGTATTCCTCCAGATCTCTACGCATTTCACCGCTACACCTGGCATTCTACCCCCCTCTACAAGACTCTAGCTTGCCCGTTTCGAATGCAGTTCCCAGGTTGAGCCCGGGGATTTCACATCCGACTTGACAAACCGCCTGCGTGCGCTTTACGCCCAGTAATTCC
+
FGGGGGGGGAFGGGGEGGGGGGGGG7FFGGFDGGGGEGGGFFEGG9ECGGGGGGCECEGGGGC7FGGGG7FGGGCGGGGCG8,C?,F7FF7FFGGGGGDC+@EGGGGG8>FCDFGGGGDEGGGGGFA6:CF9FGGEFGGGGGGGGFCFGFGGFGGFDDGEFGGGGGG,,CFGGDEE<GFCFGGGFGG:DGGDCCC*:?;5;>F?55>>:B:DEDG7FDF@:04?42@FFF
@M02825:110:000000000-BHBHG:1:1101:23205:11570 1:N:0:1
CCTGTTTGCTCCCCATGCTTTCGTACCTCAGCGTCAGTATTAGGCCAGATGGCTGCCTTCGCCATCGGTATTCCTCCAGATCTCTACGCATTTCACCGCTACACCTGGAATTCTACCATCCTCTCCCATACTCTAGCTTCCCAGTATCGAATGCAATTCCTAAGTTAAGCTCAGGGATTTCACATCCGACTTAAAAAGCCGCCTACGCACGCTTTACGCCCAGTAAATCCGATTAACGCTCGCACCCTCTGTATTACCGCGGCTGCTGGCACAGAGTTAGCCGGTGCTTATTCTGCGAGTAACGTCCACTATCCAAGAGTATTAATCTCGGTAGCCTCCTCCTCGCTTAAAGTGCTTTACAACCAAAAGGCCTTCTTCACACACGCGGCATGGCTGGAT…
+
GGGGGGGFGGGGGGGGGGGGGGGGGGGGGGGGGGGDGGGGGGCGDGGGFGGGGGGGGGGGGGGGGGGGGGGGFGGGGFGGGGGGGGGGGGGGGGGFGGGGGGGGGGGG8EFCGGGGGGGGGGGGGGGGGGGGGGGGGGGGGGGGGFFGG6DFGGGFGGGGGDCFGGGFCGA?9@FF57DCFFGG>FFFGGGGGCCCC>FFBFFFFFBDF>35>DGGGC>FEEDEF37E:GCC??FFCB>:DEGD>>F?B<FCCE>/656=FFD8FFFFGGGFFEFC6C1*4C>FGFGGFAGGGGGGGGGGGGGD9FFGGGFGGFGGFEBAFFDGDCEGGFEGFC7@EDGGGEEGGGGGGFFGGFFGGGGGGDGFDGGGGGGGGFFGFDGGGCFGGGFCGGGGGGGGFF8…
@M02825:110:000000000-BHBHG:1:1101:29143:11572 1:N:0:1
CCTGTTTGCTCCCCACGCTTTCGTGCCTCAGTGTCAGTGTTGGTCCAGGTAGCTGCCTTCGCCATGGATGTTCCTCCCGATCTCTACGCATTTCACTGCTACACCGGGAATTCCGCTACCCTCTACCACACTCTAGTCGTCCAGTTTCCACTGCAGTTCCCAGGTTGAGCCCAGGGCTTTCACAACAGACTTAAACAACCACCTACGCACGCTTTACGCCCAGTAATTCCGAGTAACGCTTGCACCCTTCGTATTACCGCGGCTGCTGGCACGAAGTTAGCCGGTGCTTATTCTGTGGGTACCGTCAGAACAGCGGGGTATTAGCCTGCTGCTTTTCTTTCCCAACAAAAGGGCTTTACAACCCGAAGGCCTTCTTCACCCACGCGGTATGGCTGGATC…
+
GGFGGGGGGGGGGGGGGGGGGGGGFGGGGGGGGGFFGGGGGFGGGGAFGFGGGGGGGGGGFEF:FFFEDGDDGGGGGGGGGGFGGGGCGCGGCGFGGGGGDF9DEEGGGGGGGGGGGGGFFFGDGGGGGFGGGAFFGGGFFG8?3EGGGGGG6EEGGGFGGAF5FE>EGGGGDFG7DGGGGGGCCCGF*C<F89:DGFFFFFDDFFEA55:8BGG7CFDEEE:6C<FFFFF?D?FFFFFFECB>::BB7CFE@=?<AAFFB2)A>AFGC4GGGFGFF7EDDGGGFF?7ECC:F:*GGFGFCCEFE9GGGGEGEEFDCE;EDGGFD,ECA8FGCCFA@CGFF8GGGGGGGGGGGGGGGGGGGGEGGGFFGGFCGGGFGEGGF@FDGDGGGGGGGGGGFDG…
@M02825:110:000000000-BHBHG:1:1101:18313:11609 1:N:0:1
CCTGTTTGCTCCCCACGCTTTCGTGCATGAGCGTCAATCTTGACCCAGGGGGCTGCCTTCGCCATCGGTGTTCCTCCACATATCTACGCATTTCACTGCTACACGTGGAATTCTACCCCCCTCTGCCAGATTCTAGCCTTGCAGTCTCCAATGCAATTCCCAGGTTGAGCCCGGGGATTTCACATCAGACTTACAAAACCGCCTGCGCACGCTTTACGCCCAGTAATTCCGATTAACGCTTGAACCCTACGTATTACCGCGGCTGCTGGCACGTAGTTAGCCGGTGCTTATTCTTCAGGTACCGTCATTAGCAAGAGATATTAGCTCTCACCGTTTCTTCCCTGACAAAAGAGCTTTACAACCCGAAGGCCTTCTTCACTCACGCGGCATTGCTGGATC…
+
GGGGGGFEGGGGFFGGGGGCEFGGCEEFGG?FF@CEDEGGGDGFGGG8CFFFEGGGGGGGFGGGGGGEGGGGGFCFGGGGGGGGFGGGGGGGGGGGGFGGGGGGGGGGCFFGGGGGFFGGGGGGG8EGGCFGGGGAFCB98DCFFGGGGGFGGGGGGAFFGGFGGGFFGGGGGGEEG56?CGGGFF7AGGC@CFFGGFFD0>EFFFFA5BFBFDGGFC>F>BFFFFFF4FGDFFCFF?67D:FFFFGCEFFC?GFBAFGDFGFFFFAFFFEEGCGGDDGDDC79FC7CGG@;96DC9CGGGGEGFECGFGE9AFD6D9GFDGFFA,DB7GGGF?FDF87GGGGGGF9FGFGFGGFFDGGDGGGGGFEGGFEGGCFFGGEGGGGGGGGGGGGGGGFGGGG…
@M02825:110:000000000-BHBHG:1:1101:27579:11647 1:N:0:1
CCTGTTTGCTCCCCACGCTTTCGTGCCTCAGTGTCAGTGTTGGTCCAGGTAGCTGCCTTCGCCATGGATGTTCCTCCCGATCTCTACGCATTTCACTGCTACACCGGGAATTCCACTACCCTCTACCACACTCTAGTCGCCCAGTATCCACTGCAATTCCCAGGTTGAGCCCAGGGCTTTCACAACAGACTTAAACAACC
+
GFFFGFGFGFFGGGGDGGE@@FGGGGFFEGGGGGGGDEG9FGGGDGAD@CAFFFGGFFGEF7C:FGGGGGFGGFDFGGD:FFGFFFGCFGF@FFGCFGGFGFFG8F7CFGGGGGGGGGGE8EGFEGADFC>GFEGGEG7EGDEGGGDFAADGGGGCFCF9>DEFFGGF?D?EFDFGDGCFCFDC7CFACFDGFGFGGFF?
@M02825:110:000000000-BHBHG:1:1101:20907:11662 1:N:0:1
CCTGTTTGCTCCCCACGCTTTCGCACCTCAGTGTCAGTATTAGTCCAGGTGGTCGCCTTCGCCACTGGTGTTCCTTCCTATATCTACGCATTTCACCGCTACACAGGAAATTCCACCACCCTCTACCATACTCTAGTCAGTCAGTTTTGAATGCAGTTCCCAGGTTGAGCCCGGGGATTTCACATCCAACTTAACAAACCACCTACGCGCGCTTTACG
+
,;CCFFFEFG9EGGGGGGGGGGGG:FECFG<<EFGGGGFFGE,6C@FC6EFECE:FFGCECCE@EGEGG<FEF<FFG@FAEG<?5AFCCEGGFFGG<:FEGGGGGGGDFGAFFGDGGCF>EBFFCDECFGGGGG;B@EGGGGGGEDFGGDFCCCEGGGFGCGGFGGGFDCGECGGCDECFFGCDFC*;<FGGGCGGFAF49?>@FFBFA>DBF3C7:5
@M02825:110:000000000-BHBHG:1:1101:3029:11710 1:N:0:1
CCTGTTTGCTCCCCACGCTTTCGCACCTCAGTGTCAGTATCAGTCCAGGTAGTCGCCTTCGCCACTGGTGTTCCTTCCTATATCTACGCATTTCACCGCTACACAGGAAATTCCACTACCCTCTACCATACTCTAGCTTGCCAGTTTTGGCTGCAGTTCCCAGGTTGAGCCC
+
FGFCFEGGGCFG,C<@CGGGGD,BFEGFGC<EFFFGEFDEE9<6CFF@CEEFFGC7BCCFCCCFFF,<EFGGGF?FDFAFCEFFEGG7CFC@FFFGG7@>CG9FGGDEDG9FA=DFECDFFC8DGFFGG8B>@ED,EF;DFGD,@3@;?C,@8CE,,3@FEF8:>EGG88D5
@M02825:110:000000000-BHBHG:1:1101:28081:11731 1:N:0:1
CCTGTTTGCTCCCCACGCTTTCGCACCTCAGTGTCAGTATCAGTCCAGGTAGTCGCCTTCGCCACTGGTGTTCCTTCCTATATCTACGCATTTCACCGCTACACAGGAAATTCCACCACCCTCTACCATACTCTAGTCAGTCAGTTTTGAATGCAGTTCCCAGGTTGAGCCCGGGGATTTCACATCCAACTTAACAAACCACCTACGCGCGCTTTACGCCCAGTAATTCCGATTAACGCTTGCACCCTCTGTATTACCGCGGCTGCTGGCACAGAGTTAGCCGGTGCTTATTCTGTCGGTAACGTCAAAACAATCACGTATTAGGTAACTGCCCTTCCTCCCAACTTAAAGTGCTTTACAATCCGAAGACCTTCTTCACACACGCGGCATGGCTGGATC…
+
GGGGGFGGGGGGGGGGGGGGGGGGGGGCFGGGGGGGGGGGGGGGGGGGGG,FFGGGGGGGGGGGGGFGGFFGGGGGGGGGGFEGGGGFGGGGGGGGGGGGGGGGGFFGGGGGGGGGGGGGGFGEFGGGFGGGGFGGGGGGGGCCFFGGF8FGGGGGFGGGGGFCFGF8CFGGGGGGGGGFCCDGGGGFGGGGCFFCFFFFFFFFFAFFFF:>EDG>75>EFFFFF>FFFFFFFBB*632>DF:F?C=14:FFFCGGE7793GF;FA=FC7GGFGDD9;7;*DGGFF7GFACDC5GDGGGGGGGGC8ED=BGGFGEDFGGGFGGGGFF<7FF:FA,GFCGGEBFGFF?FEGGGGGGGFEFFBGFGGFFGGGGGFGFGGGGGDGGGGGGEC?FGGGGGGGG…
@M02825:110:000000000-BHBHG:1:1101:14795:11743 1:N:0:1
CCTGTTCGCTCCCCATGCTTTCGCTCCTCAGCGTCAGTAGTGGCCCAGTGACCTGCCTTCGCCATCGGTGTTCCTCCTGATATCTGCGCATTCCACCGCTACACCAGGAATTCCAGTCACCCCTACCACACTCTAGTCTGCCCGTACCCGATGCAAGCTCAAGGTTGAGCCTTGAGTTTTCACACCAGACGCGACAAACCGC
+
FFGGGGGGGEGGGGGCFDG9FGGGGGGGGGGGD:FFEG9FGGGCCDEFFGFGGGFFGGGFFG@CFF@CGGFC?EDFGDDFGGGFGFFGEEGFGGGGGGDCEGGGF@EGCFGGGGDDFFFG?@E7DFFGGFGGGGGDFFGFGGFGGEEEGE:CEEFEGG:DFGFFDFG7DCCFGGGGFGFGGGGGC9;?CFDEDGCC7AF>;F
@M02825:110:000000000-BHBHG:1:1101:18701:11745 1:N:0:1
CCTGTTTGCTCCCCATGCTTTCGTACCTCAGCGTCAGTATTAGGCCAGATGGCTGCCTTCGCCATCGGTATTCCTCCAGATCTCTACGCATTTCACCGCTACACCTGGAATTCTACCATCCTCTCCCATACTCTAGCTTCCCAGTATCGAATGCAATTCCTAAGTTAAGCTCAGGGATTTCACATCCGACTTAAAAAGCCGCCTACGCACGCTTTACGCCCAGTAAATCCGATTAACGCTCGCACCCTCTGTATTACCGCGGCTGCTGGCACAGAGTTAGCCGGTGCTTATTCTGCGCGTAACGTCCACTATCCAAGAGTATTAATCTCGGTAGCCTCCTCCTCGCTTAAAGTGCTTTACAACCAAAAGGCCTTCTTCACACACGCGGCATGGCTGGAT…
+
CGGGGGGGGGGGGGGGCGFFFGGGGCEEGGEGGEEGGGGGGGGCGGGGGGGGCED7FFFGGE@EFEBFFF@9,EFFGFFFG@FFGGGGGD??FGFGFGEFGGGGGG=AEFGGGGGGCFC=FGGGGGGGGGGFFFFFGGGFGGGGFE,EEFGGGGGGFGGG9FFGGGFFCFAFFGGF?FF?7;FGGGFD>GCGFF>FFFF45):>EFFBB58DBGGFC<DDD,4F=CC=C>:'3D<CFFF:D>FFFFCCC??<7EDGDED;B5;.84FFGFD97>,GFCCECDFEFA,7GGFE:*EB@4EF?>B@B6FEFCGFFB;,9GGGF;E,7EGGGFDA,8@CEDGGGFDGGGGFA@E<EFEDFFCB+FCDDFGCFCEBEGFGFFGF:EC@EGGGGCECGGGEGGG…
@M02825:110:000000000-BHBHG:1:1101:25545:11805 1:N:0:1
CCTGTTTGCTCCCCATGCTTTCGTACCTCAGCGTCAGTATTAGGCCAGATGGCTGCCTTCGCCATCGGTATTCCTCCAGATCTCTACGCATTTCACCGCTACACCTGGAATTCTACCATCCTCTCCCATACTCTAGCTTCCCAGTATCGAATGCATTTCCTAAGTTAAGCTCAGGGATTTCACATCCGACTTAAAAAGCCGC
+
GGGFGGGGFGGGGGFGGFGGFFGFGGGGGGGG@CEC:FFFEFDFGGGF8FFGGGGDGGGGGGGGG@?FGGGGGGGGGCFGFGFGGGGFDFGDGCFGGGGGGGGF@FE8EFGGFGFGGGGG@DGCFFFDGGG;EFF9DDAFDDFFGGGGCGGGF7E,,5FAFCCFFDECCCFGEGG>DFGGGFGFGGGAGGGEF7@FGFFFFF
@M02825:110:000000000-BHBHG:1:1101:12824:11811 1:N:0:1
CCTGTTCGCTACCCACGCTTTCGTCCATCAGCGTCAATCAATTAGTAGTAACCTGCCTTCGCAATTGGTATTCCATGTAATCTCTAAGCATTTCACCGCTACACTACATATTCTAGTTACTTCCTAATAATTCAAGTCTAACAGTATCAATGGCCGTTCCACCGTTGAGCGATGGGCTTTCACCACTGACTTATTAAACCGCCTACGGACCCTTTAAACCCAATGATTCCGG
+
GGGGGGGG>CEGDGFBFEGC@FGGCFEGGGGGCEGG7EEEFFGGFFGFFGGEEFFDFDGGGDGGEGGGGGFGC<CFFEEFFGFCFFFGGGGGAFFG9:FFCFEGGGGFGFFFGGGFD@FFGFGFFGGGGGGGGGGGGFGFGFGGGFGGGFGDFDD6C@FGFGGGGG>CFDC8?CEF7EFDFGGFDF5A:CCGFFFGFA>A4@>9?FF4BDE4A9:>8CF;9E@2018CCF@>
@M02825:110:000000000-BHBHG:1:1101:5081:11811 1:N:0:1
CCTGTTTGCTCCCCACGCTTTCGCACCTCAGTGTCAGTATCAGTCCAGGTGGTCGCCTTCGCCACTGGTGTTCCTTCCTATATCTACGCATTTCACCGCTACACAGGAAATTCCACCACCCTCTACCATACTCTAGCTTGCCAGTTTTGGATGCAGTTCCCAGGTTGAGCCCGGGGATTTCACATCCAACTTAACAAACCACCTAC
+
EFCCEFGGGF9CFGGGGGGEFGGEEEFGFGGDAFEFGGGGGGGGGFGGGGFGGGGGFGGGGGE@C<ACF@FCEDDGGGFFGGFF9AEDEDE@?,,CEGGECF,FE<=EE:9,EE;9FFGGGG7EEFGGGGGGGFGAECF,3>EGBFGFFEFGFGGGGG,@DGGGGFFF6DEFGDEDGCFFG+=9DFGFGG;FG7?DFAFFDFFFF6
@M02825:110:000000000-BHBHG:1:1101:17968:11834 1:N:0:1
CCTGTTTGCTCCCCATGCTTTCGTACCTCAGTGTCAGTATTAGGCCAGATGGCTGCCTTCGCCATCGGTATTCCTCCAGATCTCTACGCATTTCACCGCTACACCTGGAATTCTACCATCCTCTCCCATACTCTAGCCAACCAGTATCGAATGCAATTCCCAAGTTAAGCTCGGGGATTTCACATTTGACTTAATTGGCCACCTACGCACGCTTTACGCCCAGTAAATCCGATTAACGCTCGCACCCTCTGTATTACCGCGGCTGCTGGCACAGAGTTAGCCGGTGCTTATTCTGCGAGTAACGTCCACTATCCCTAGGTATTAACTAGAGTAGCCTCCTCCTCGCTTAAAGTGCTTTACAACCAAAAGGCCTTCTTCACACACGCGGCATGGCTGGAT…
+
GGGGGGFFGGGGGGGGGGGGGGGEFGGCGGGGGGGGFGGGGGGGGGGGGGCGGGGGGGGGGGGGGGGGGFGGFGGGGGGGGGGGGGGGGGGGGGGGG>FCGGGGGGGGGGGGGGGGGGGFGGGDFGGFGEGGGGGGGGGGGGGGGGDGGG8DEGGGGGGGGGGGGGGFGGGGGEEEG>>FGGGGGCDFFGGGGAFF+?AAEFFFFFFFED4ADGGFGCEBDE@EF7;FFD:33C?<D;>>7:C>CF?6FC97?C=DAADGG@CFFFFFGGFGC@:C4DGGGDCGFGGGGGGGCGGECCGFGGGCGF@GF?FFGGGFGFGGGGGGGGGGGGGGGGGGDGGDDGGGFCF9FF?GFGGGGGGGGGGGGGGGGFFCGGGGGGGGGGGGGGGGGGGGGGGGGEF…
@M02825:110:000000000-BHBHG:1:1101:28177:11845 1:N:0:1
CCTGTTTGCTCCCCACGCTTTCGTGCCTCAGTGTCAGTGTTGGTCCAGGTAGCCGCCTTCGCCACGGATGTTCCTCCCGATCTCTACGCATTTCACTGCTACACCGGGAATTCCGCTACCCTCTACCACACTCTAGTGACCCAGTATCCACTGCAATTCCCAGGTTGAGCCCAGGGCTTTCACAACAGACTTAAACCACCACCTACGCACGCTTTACGCCCAGTAATTCCGAGTAACGCTTGCACCCTTCGTATTACCGCGGCTGCTGGCACGAAGTTAGCCGGTGCTTATTCTTTGGGTACCGTCAGAACAATCGGGTATTAACCGACTGCTTTTCTTTCCCAACAAAAGGGCTTTACAACCCGAAGGCCTTCTTCACCCACGCGGCATGGCTGGATC…
+
GGGGGGGGGGGGGGGGGGGGGGDGGGGGGGGGFGGGGGGGGGGGGGGGGGGGGGGGGGGGGGGGGGGGGGGGGGGGGGDFGGGGGFGCGGGFGGGGFFGGFGGGGG7FFEGGGGFGGGGGGGGGGGGGGGGGGGGGGGGGFFGGGGGGGGGGFGG9EDCGGFGGGGFF??DGCFGGGGGDGGGGGG*8CFGGGGGG4?FEDFEFFFDEAFFFFGGGG7BEEFFBFFFFFFFD>6:ABFBFF7B?FFFF6GFFFFFFFFGDFFFAAFFGGGGEGGGGGGGGGDGGFGGGEFFCFBCGD9ECGEDFGCGGGGGGGGGGGGGGGGGGGGGFGD8?GG@FFFGGGGGFAGGGGGGGGFGGGGEGGGGGGGGGGGGFGF?GGGFCGGGGGGGGGGGGGGGGGGG…
@M02825:110:000000000-BHBHG:1:1101:19887:11849 1:N:0:1
CCTGTTTGCTCCCCACGCTTTCGCACCTCAGTGTCAGTATTAGTCCAGGTGGTCGCCTTCGCCACTGGTGTTCCTTCCTATATCTACGCATTTCACCGCTACACAGGAAATTCCACCACCCTCTACCATACTCTAGTCAGTCAGTTTTGAATGCAGTTCCCAGGTTGAGCCCGGGGATTTCACATCCAACTTAACAAACCACCTACGCGCGCTTTACGCCCAGTAATTCCGATTAACGCTTGCACCCTCTGTATTACCGCGGCTGCTGGCACAGAGTTAGCCGGTGCTTATTCTGTCGGTAACGTCAAAACAATCACGTATCAGGTAACTGCCCTTCCTCCCAACTTAAAGTGCTTTACAATCCGAAGACCTTCTTCACACACGCGGCATGGCTGGATC…
+
GGGGGGGGGGGGGGGGGGGGGGGGFGGEGGGGGGGGGGGGCGGGGGGGGGFEFGFGGGGGGGGGGGGGGGGGGGGGGGGGGGGGGGGGGGGGGGGGGGGGGGGGCFFGGGGGGGGGGGGGGGGGGGGGGFFFFFGGGGGGGGGGGGGGGGGGGGGGGGGGGCGGGGGGGGGGGGDDGGGCFFFGGGGFGGGCF7:8CFFF>DFFFFFFFBAEFGGGCCEFFF0.>FF@FFFFF@>AF:15>C:??9=1FGCAFFGGGGFFBCFA?;FFC>FFFD+C4EDGGGGCAFGGGAGGGGEEEFGGGGDGGGDFF9GGGGGGGGGGGGFGFGGGGGEFFF8FDEFECFEFF<AF8GGGGGGGFAFFFFGFFF<GGGGGGFCFGGGGGGGEGGGGGEGGGGGGGGG…
@M02825:110:000000000-BHBHG:1:1101:18749:11871 1:N:0:1
CCTGTTTGCTCCCCATGCTTTCGTACCCCAGCGTCAGTATTAGGCCAGATGGCTGCCTTCGCCATCGGTATTCCTCCAGATCTCTACGCATTTCACCGCTACACCTGGAATTCTACCATCCTCTCCCATACTCTAGCTTCCCAGTATCGAATGCAATTCCTAAGTTAAGCTCAGGGATTTCACATCCGACTTAAAAAGCCGCCTACGCACGCTTTACGCCCAGTAAATCCGCTTAACGCTCGC
+
AFFAEFFDFGFEGGFGCFCFGCCG<FF,CBCEBFG@@E<FF,6EFFGGCF,FEGDCFGGGFEGEFFE>CDGGGGAAEGGGGGGGGFGCFDGGGGFGGGGGGGGGGFGFFFFEGGGGGGGFGGGDF?DFGGGGGGGFGFEEGGGGGFDFEFDGGGGGGGGGGG9CFGGGGGFGGGGGGGGGGGGGFGG59DGGGGFGGEF9ABFDBFFFFFEEBGFCGGF>BFFFE>;AGF:79;8CA6>D@BF
@M02825:110:000000000-BHBHG:1:1101:19110:11882 1:N:0:1
CCTGTTTGCTCCCCACGCTTTCGTGCCTGAGCGTCAGTCTTTGTCCAGGGGGCCGCCTTCGCCACCGGTATTCCTCCAGATCTCTACGCATTTCACCGCTACACCTGGAATTCTACCCCCCTCTACAAGACTCTAGTTCGCCAGTTCGAAATGCAATTCCCAGGTTGAGCCCGGGGCTTTCACATCTCGCTTAACAAACCGCCTGCGCACGCTTTACGCCCAGTAATTCCGATTAACGCTCGGACCCTCCGTATTACCGCGGCGGCTGGCACGGAGTTAGCCGGTCCTTCTTCTGTAGGTAACGTCACAGATGAGCCGTATTAAGACTCACCCTTTCCTCCCTACTGAAAGTGCTTTACAACCCGAAGGCCTTCTTCACACACGCGGCATGGCTGCATC…
+
GGGGGGGGGGGGGGGGGGGGGGGGGGGGGGGGGGGGGGGGGGGGGGGGGGGGGGGGEGGGGGGGGGGGGGGGGGGGGGGGGGGGGGGGGGGGGGGGGGGGGGGGGGGGGGGGGGGGGGGGGGGGGGGGGGGGGGGFGGGGGGGGGGGGGGGGGGGGGGGGGGGGGGGGFGF>EGGGGGGGGCGGGGFFGGGGGGGGGFFFFF@?FFFF>EFFFGGCFCDFFDBBB>GFFFFCFFCBD?55EGFGGGECFF::E:>BC9CDAC5)8)FGGGG>E<+GFDGGGDFFCGFF??6GGCGGGFCFFCGFE,;CGGGFE@EGF=CGFFGCGGECGGGGGGGFCFCFFDAAGGGGGGGGGGGGGDGGGGGGGGF?GGGF9GFGGGGDGGGGEGGGGGGGGGGGGGG…
@M02825:110:000000000-BHBHG:1:1101:9828:11886 1:N:0:1
CCTGTTTGCTCCCCACGCTTTCGCACCTCAGTGTCAGTATCAGTCCAGGTGGTCGCCTTCGCCACTGGTGTTCCTTCCTATATCTACGCATTTCACCGCTACACAGGAAATTCCACCACCCTCTACCATACTCTAGCTCGACAGTTTTGAATGCAGTTCCCAGGTTGAGCCCGGGGATTTCACATCCAACTTAACGAACCACCTACGCGCGCTTTACGCCCAGTAATTCCGATTAACGCTTGCACCCTCTGTATTACCGCGGCTGCTGGC
+
GGGGGGGGGGGG@FGGGGGGGGGGGGGGGGGGGGGGGGGFGEGGGGGGGGGGGGGGGGGGGGGGGGGGGGGGGGGGGGGGG9FFGGGGGGGGGGGGGGGGGGGGGGGFGGGGGGGGFFFCEGCFGGGGGGGGGGGGGGGGGGGGGGGGFGGGGGGGGGGGFFGGFGGFGGGGGEEGGEFGFGGFEFGFGGGGGGGGD;ADD?EFFFABDAEFBGGGGCBBB:??<C?FFFFF>??FFGGGFD=?FF:?B0;:+:4BGDF>F?AFFFAFE=
@M02825:110:000000000-BHBHG:1:1101:16746:12061 1:N:0:1
CCTGTTTGCTCCCCACGCTTTCGCACCTGAGCGTCAGTCTTTGTCCAGGGGGCCGCCTTCGCCACCGGTATTCCTCCAGATCTCTACGCATTTCACCGCTACACCTGGAATTCTACCCCCCTCTACAAGACTCTAGCTTGCCCGTTTCGAATGCAGTTCCCAGGTTGAGCCCGGGGATTTCACATCCGACTTGACAAACCGCCTGCGTGCGCTTTACGCCCAGTAATTCCGATTAACGCTTGCACCCCCCGTATTACCGCGGC
+
GFGGGGEFGGGFGGGGGG7FFDFEDDGGGGGGGG@EEECGGGFGCFC<,7@7F@BECEGFGGGGGGGGFDGF9FFGFGFDGGGGGGGGGGGGGGGCF7FGBCGFGFFG8>FFGGCF9,D>EEGGGFEE:3DCCEGGDGFFGFGD8>?FGC6D89DCCGGFGCGCEFGGDGGGGCC5):FGCC>CFGGBDG3529CFFFFF99EBF>)77>>>>DCC9<>?7FFFGDF8FFF::36<565BBB:<53GDGF>B>F7<99?FFGA
@M02825:110:000000000-BHBHG:1:1101:14375:12090 1:N:0:1
CCTGTTTGCTCCCCACGCTTTCGCACCTCAGTGTCAGTATCAGTCCAGGTGGTCGCCTTCGCCACTGGTGTTCCTTCCTATATCTACGCATTTCACCGCTACACAGGAAATTCCACCACCCTCTACCATACTCTAGTCAGTCAGTTTTGAATGCAGTTCCCAGGTTGAGCCCGGGGATTTCACATCCAACTTAACAAACCACCTACGCGCGCTTTACGCC
+
FGGGGFGFGGGGCEFGGEEGGGDGFEGGGGGGGGCFGFGCFGFFFGGGGGGGGGGGGGGGG7FGGGGGGGFGGGFGGGGGGF?FGGGGGGGGGGGFGCEGFGCGGGDFFGGFGGGGFGG+AFGDFFGGGGGGGGGGGGGGGGFGGFFFFCGGF7;9@CGFGGGGGGGGGGGGGCEGGD4CC@CFGGF4FGG,?FGGGFFFDFFFFF>EDEEEBDGGF55>
@M02825:110:000000000-BHBHG:1:1101:23549:12214 1:N:0:1
CCTGTTCGCTCCCCATGCTTTCGCTCCTCAGCGTCAGTAAATGCCCAGAGACCTGCCTTCGCCATCGGTGTTCCTCCTGATATCTGCGCATTTCACCGCTACACCAGGAATTCCAGTCTCCCCTACATCACTCTAGTCTGCCCGTACCCACCGCAGATCCGAGGTTGAGCCTCGGACTTTCACGGCAGACGCGACAAACCGCCTACGAGCTCTTTACGCCCAATAAATCCGGATAACGCTTGCGCCCTACGTATTACCGCGGCTGCTGGCACGTAGTTAGCCGGCGCTTCTTCTGCAGGTACCGTCACTTTCGCTTCTTCCCTACTGAAAGAGGTTTACAACCCGAAGGCCGTCATCCCTCACGCGGCGTCGCTGCATCAGGCTTTCGCCCATTGTGCA…
+
GGGGGGGGGGGGGGGGGGGGGGGGEGGGGGGGGGGGGGGGGGGGGGGGGGGGGGGGGGGGGGGGGGGGGGGGGGGGGGGGGGGGGGGGGGGGGGGGGGGGGGGGGGGGGGGGGGGGGGCFGGGGGGFGGGGGGGGGGGGGGGGGGGGGGGGGGGGCGCFGFGGGGGGGGGGGGGG77EGGGDGFDGGFGGGG3EG3C;DFFFFFFF@3FFCFGGGGGGGGFCFFFFFFFFF>?:*427EGFGE>BEF=GFGGGFGFFGGGGDCDGGFGGGGEGFFGGGGGGGGDEGGGGGGFDDFDGGGGCCFADGGGGGGGGDGGGGGGGGGGGDGGGGGFGGGGGGGGGGGGGGGGGGGGGGGGGGGGGGGGGGGGGGGGGGGGGGGGGGGGGEGGGGGGGGGGGFG…
@M02825:110:000000000-BHBHG:1:1101:11372:12234 1:N:0:1
CCTGTTTGCTCCCCACGCTTTCGCACCTCAGTGTCAGTATTAGTCCAGGTGGTCGCCTTCGCCACTGGTGTTCCTTCCTATATCTACGCATTTCACCGCTACACAGGAAATTCCACCACCCTCTACCATACTCTAGTCAGTCAGTTTTGAATGCAGTTCCCAGGTTGAGCCCGGGGATTTCACATCCAACTTAACAAACCACCTACGCGCGCTTTACGCCCAGTAATTCCGATTAACGCTTGCACCCTCTGTATTACCGCGGCTGCT
+
GGGGGGGGGGGGFEFGGGGGGGGGGGGGGGGGGGGGGGGGAEFCGGGGGGGGGGGGGGGGGGGFGFGGGGGGGDGCFFGGGGEFGGGGGGDG9=FFGGGCGGGGGGGGGGGGGGDFD?EGGDFGGGGGGGG9DFFGGFGGGGGFDFGGGGGGGGGGCFGG?FGGGFCCGGGGG>EGGDGF7CFFFGCFGGGGFCDGC4AFB=DFFFDD3>EF:DGGGG>EAFFBFFFFFF:?771CECFDF?<>??<C9>:ABFAA=DFGF8/)F?B
@M02825:110:000000000-BHBHG:1:1101:22939:12247 1:N:0:1
CCTGTTCGCTCCCCATGCTTTCGCTCCTCAGCGTCAGTAGTGGCCCAGTGACCTGCCTTCGCCATCGGTGTTCCTCCTGATATCTGCGCATTCCACCGCTACACCAGGAATTCCAGTCACCCCTACCACACTCTAGTCTGCCCGTACCCGATGCAAGCTCAAGGTTGAGCCTTGAGTTTTCACACC
+
FFGGGDFEEGGCFGDGF8,FEFGGGGGGGGGGGGGGGGGGGGGGGFGGGGGGGGFDFGGGGGGDGGGG?CEGGE9FFFFFFFGFGGGEGGGGGGGGGGEGGGGGGGGGFFFGGE,@F?9@FGGGGGFFGFGCFED=FGGGGGGGGGGGGGGDEEGGGG7EF,BDDB6DFGCFGCFF89FGGGGGF<
@M02825:110:000000000-BHBHG:1:1101:13445:12309 1:N:0:1
CCTGTTTGCTCCCCATGCTTTCGTACCTCAGCGTCAGTATTAGGCCAGATGGCTGCCTTCGCCATCGGTATTCCTCCAGATCTCTACGCATTTCACCGCTACACCTGGAATTCTACCATCCTCTCCCATACTCTAGCTTCCCAGTATCGAATGCAATTCCCAGGTTGAGCCCGGGGATTTCACATCCGACTTAACAAACCGCCTACGCGCGCTTTACGCCCAGTAATTCCGATTAACGCTCGCACCCTCTGTATTACCGCGGCTGCTGGCACAGAGTTAGCCGGTGCTTATTCTGCGAGTAACGTCCACTACTCCTGAGTATTAGTCAGGGTAGCCTCCTCCTCGCTTAAAGTGCTTTACAACCAAAAGGCCTTCTTCACACACGCGGCATGGCTGGAT…
+
GGGGGGGGGGGGGGGGGGGGGGGGGGGFGGGGGGGGGGGGGGGGGGGFFGGGGGGDGGGGGGGGGGGGGGGGGGGGGGFGFGGGGGGGGGGGGGGGFGGGGGGGGGGGGGGGGGGGGGGGGGGGGGGGGGGGGGGGGGGGGGGGGGGGGGFFDFGGFFFGGGGGFGGGGGGGGGGGG5F5EGGFFGGF4DDECFGG?FFF>@EF>FFFBEEF>DCFGCFFD@FFAGCGFFFFGD>><ECDDFFFF>?GFGDFFEEFGCCFFADFFFFFCC@<C>,<4C:5DDFC+CFGGGGDGEGGCGGGF>DGGGGGFFFECFED@FGGGFFAFGGGGFGGGGGGGGGFGF7EEFEEFGCFBFAGGGGGGGGGGGGCFGGFEADGGFGGGGGGGDGGFFFFGGGGGGG…
@M02825:110:000000000-BHBHG:1:1101:6601:12315 1:N:0:1
CCTGTTCGCTCCCCATGCTTTCGCTCCTCAGCGTCAGTAAATGCCCAGAGACCTGCCTTCGCCATCGGTGTTCCTCCTGATATCTGCGCATTTCACCGCTACACCAGGAATTCCAGTCTCCCCTACATCACTCTAGTCTGCCCGTACCCACCGCAGATCCGAGGTTGAGCCTCGGACTTTCACGGCAGACGCGACAAACCGCCTACGAGCTCTTTACGCCCAATAAA
+
EFGGFFFCE;FGFFGFGGF,EEGGGGG@FGCFGGGDGGDFA9FF<FFEFGGGGGCFF,FGFDFFCFCEGGGFGGFGAFCDF9FFFGGCEGGGGG99FFGFEG9EGFG7FEE,EEFGGGDGGGGG?FGGGGGCFGFFFGGGGGGGGGDGCFEGEGG8@ECDG7CE@FCGGGGDF5C5DEG>GGGGDD45CCCEGGGCD>FFFFFF>FF:7BFFFGG/CDEFFB<::3=
@M02825:110:000000000-BHBHG:1:1101:13834:12316 1:N:0:1
CCTGTTTGCTCCCCACGCTTTCGTGCCCCAGTGTCAGTGTTGGTCCAGGTAGCTGCCTTCGCCATGGATGTTCCTCCCGCTCTCTACGCATTTCACTGCCACACCGGGAATTCCACTACCCTCTACCACACTCTAGTCGCCCAGTATCCACTGCAATTCCCAGGTTGAGCCCAGG
+
@@FGGGAEF@FGFGGG7EG,CF7C8@:,CCEFGF<EEEEFFE?:FDDFG<FFFGGFF,A,C@CGFFC8FEG5,?B9AFD7:F=AFGG7:4:+:E,?E95,AEF7F7=FDGDGG9EFECGDGEF@9DFFG8CF8FGGFG7CB3>3>E,D;>ECFFF9@BFGGAFC7@::FG6>DE:
@M02825:110:000000000-BHBHG:1:1101:24890:12317 1:N:0:1
CCTGTTTGCTCCCCACGCTTTCGCACCTCAGTGTCAGTATCAGTCCAGGTGGTCGCCTTCGCCACTGGTGTTCCTTCCTATATCTACGCATTTCACCGCTACACAGGAAATTCCACCACCCTCTACCATACTCTAGTCAGTCAGTTTTGAATGCAGTTCCCAGGTTGAGCCCGGGGATTTCACATCCAACTTAACAAACCACCTACGCGCGCTTTACGCCCAGTAATTCCGATTAACGCTTGCG
+
GGGGGEGGGGGGGEFGGG>FCFGGGGGFGGGFGGGGGGGFFCEFFCGG@FFDFGGGGGGGGGGGGGGGGGGGGGGFFDAAFF<FGGGGFC:CEFEGGGGFCGGGGGFDGGGGGGFGGFGGGFGGGFDFGGGF9@FFGGGGGGGGFFGGGG;CCA8BDFGGGGGFGFGGGGGCECGGDGGGGFGGCGGFGGGCGGFGF,?FDD6BF946A>?D>GGG>D9EF@BBFFFFFFFFF?F>B?>EEC>7
@M02825:110:000000000-BHBHG:1:1101:11606:12328 1:N:0:1
CCTGTTTGCTCCCCATGCTTTCGCACCTCAGCGTCAGTATTAGGCCAGAAGGCTGCCTTCGCCATCGGTATTCCTCCAGATCTCTACGCATTTCACCGCTACACCTGGAATTCTACCTTCCTCTCCCATACTCTAGCTTGCCAGTATCGAATGCAATTCCCAGGTTGAGCCCGGGGATTTCACATCCGACTTAACAAACCGCCTACGCGCGCTTTACGCCCAGTAATTCCGATTAACGCTCGCACCCTCTGTATTACCGCGGGTGC
+
E9FGGDG?F9DF8F,FEFCEFEGGFFE@FFDEFCGGGGFGGCFEGGGGGGFGGGFCGGFGGFCFGGGGGGGGGGFG8FFDFDFGGGG?FFGGGGFGCCFF:FCGGEDFGFFGGGGGGGGGGEG=@?EGG8DEGGFGGG9>FGGG3EDE+D8DFGFCFCFAFGFGFGGFGFFF58*?DEGGGCFFGGGFDCDCG?DFFFFFF9E@BF:B:A>E>3FGG6D>B@?F@<7C7@?:<C;9<89-DADB>B6?F??<F5=DGDGEC0*F?9
@M02825:110:000000000-BHBHG:1:1101:29342:12358 1:N:0:1
CCTGTTTGCTCCCCACGCTTTCGCACCTGAGCGTCAGTCTTTGTCCAGGGGGCCGCCTTCGCCACCGGTATTCCTCCAGATCTCTACGCATTTCACCGCTACACCTGGAATTCTACCCCCCTCTACAAGACTCTAGCTGACCAGTTTCAAATGCAGTTCCCAAGTTAAGCTCGGGGATTTCACATCTGACTTAATCAACCGCCTGCGTGCGCTTTACGCCCAGTAATTCCGATTAACGCTTGCACCCTCCGTATT
+
GGGGGGGGGGGGGGGGGGGDFFGEGGGDFGGGGGGGGGGGFGGGDDFFGG:=FFGFGGCGGGGGGGGGGCCCFFFGGGECEGFGGGGGGGGGGGGGDEGGCEFGGGGGFGGGGGGGGGEGEGDGGGGGFGGGFF<ECGAFCFFFCFGEF;EEGGGCBCCFFFF8CCFFGGGGGD*>55CF7CCFGG=6>DDFFEGF>AFFBFF?>FBE>EDFFGGC>CBFCFFBF<;FFFF??B?BAFF-FFBB<?<BB@FFFF9
@M02825:110:000000000-BHBHG:1:1101:27226:12359 1:N:0:1
CCTGTTTGCTCCCCACGCTTTCGCACCTCAGTGTCAGTATCAGTCCAGGTGGTCGCCTTCGCCACTGGTGTTCCTTCCTATATCTACGCATTTCACCGCTACACAGGAAATTCCACCACCCTCTACCATACTCTAGCTCGCCAGTTTTGGATGCAGTTCCCAGGTTGAGCCCGGGGCTTTCACATCCAACTTAACGAACCACCTACGCGCGCTTTACGCCCAGTAATTCCGATTAACGCTTGCACCCTCTGTATTACCGCGGCTGCTGGCACAGAGTTAGCCGGTGCTTATTCTGTCGGTAACGTCAAAACAGCAAAGTATTAATTTACTGCCCTTCCTCCCAACTTAAAGTGCTTTACAATCCGAAGACCTTCTTCACACACGCGGCATGGCTGGATC…
+
GGGGGGGGGGGGGGGGGGGGGGGGGGGGGGGEFGGGGGFGGGDFGGGFGGGFGGGGGGGGGGGGGGGFGFGGGGGGGGFGGGGFCFG<CEGGGGGGGGGGGDGGGGGGGGGGGGCF?FFCGGFCDFFFCFGGGGGCGFGGGGGGGGGG6ECCGGGGECFGGGGGGGGEFGCFGGDE4594CCFGFGGFGGGG>EFGC3::8DFFFFDD5>3@:DGGGGEBFF?FCFFFDFFCC??FFGGGFDBBF<FGGGGGGGGFGDEF9GFFFFFFGGGFCFCGDCDGGGGGGGGFGFEF6>GGGGGGGEGGECGGGFFFGGGGDGGGGGGFGGGCGGGGEGFCGGGFDFCFFFGFGGGGGGGGGFFDFFEGGGGGGGGGGGGGGGFFCFGGGGGGGGGGGGGGGGG…
@M02825:110:000000000-BHBHG:1:1101:9873:12375 1:N:0:1
CCTGTTTGCTCCCCACGCTTTCGTGCATGAGCGTCAATCTTGACCCAGGGGGCTGCCTTCGCCATCGGTGTTCCTCCACATATCTACGCATTTCACTGCTACACGTGGAATTCTACCCCCCTCTGCCAGATTCTAGCCTTGCAGTCTCCAATGCAATTCCCAGGTTGAGCCCGGGGAT
+
FCCEGFGGGFEFFFGE@FEEGGEFFEGGGDDGGG>CCAE9E@CFFFEF?,=>B+:FGGGC7C=FGGD>C+?CFGC<FEF=FFEAFEGFGGG79=@FFFEFFGFGGF<+@9C,EFGDFF6>CC7:8DGF:FC3ECFCDEGF6D9:@D,@E;FEE8FCDD<,?,:>DDCF:?E5B=ECD:
@M02825:110:000000000-BHBHG:1:1101:11395:12447 1:N:0:1
CCTGTTTGCTCCCCATGCTTTCGTACCTCAGCGTCAGTATTAGGCCAGATGGCTGCCTTCGCCATCGGTATTCCTCCAGATCTCTACGCATTTCACCGCTACACCTGGAATTCTACCATCCTCTCCCATACTCTAGCTTCCCAGTATCGAATGCAATTCCTAAGTTAAGCTCAGGGATTTCACATCCGACTTAAAAAGCCGCCTACGCACGCTTTACGCCCAGTAAATCCG
+
ADFFG9EEGAFGGGCFEFGG,@FFGGGGGGFFGF,@FFEAEGEFGGG6<F@BCFEEGGF<DCEDC=7,8E,A@FFGGGFAEFFGE?,<FE:CCECGGEGFCCF=FGG,=:EFFEEGCFGGGFGGGGEEFFGFFCFGGG;=,66>DGGGDF8F?EFGFFF;FGFF;3@DGF;>:@6CF7DCF@D7C70@9CCEG7B>C4*;@AFFFF:;?>BBBG5CGG<6=:44;CFFF;6
@M02825:110:000000000-BHBHG:1:1101:5574:12472 1:N:0:1
CCTGTTTGCTCCCCACGCTCTCGCACCTCAGTGTCAGTATTAGTCCAGGTGGTCGCCTTCGCCACTGGTGTTCCTTCCTATATCTACGCATTTCACCGCTACACAGGAAATTCCACCACCCTCTACCATACTCTAGTCAGTCAGTTTTGAATGCAGTTCCCAGGTTCAGCCCGGGGATTTCACATCCAACTTAACAAACCACCTAC
+
FGGGGG,6F,@F8CFF:FG,D<7FG:7<FFEGGGGGG@EFGG@9<AD@FEFECFGE>7FGGED:FGGGGGGGGAA<<FGEEC,@FFF<C@FGFAEFF7F:=CFC@A8==8,CFED9EGGEEGE@EFGFF?FFDGF9@,33@EGGEFFFF>F;F7CCFG=FCFC*>F,33;@5:8*;9>9*:CCDGGGFGGGGG:CC*8?F7@FDFF
@M02825:110:000000000-BHBHG:1:1101:19503:12482 1:N:0:1
CCTGTTCGCTCCCCATGCTTTCGCTCCTCAGCGTCAGTAAATGCCCAGAGACCTGCCTTCGCCATCGGTGTTCCTCCTGATATCTGCGCATTTCACCGCTACACCAGGAATTCCAGTCTCCCCTACATCACTCTAGTCTGCCCGTACCCACCGCAGATCCGAGGTTGAGCCTCGGACTTTCACGGCAGACGCGACAAACCGCCTAC
+
GFGEGGGGGGGGGGGFFFGGGGGGGGGGGGGGGGGGGGFF<CFFFGEFFGGGFFDGG9FGGG7:FCEGGECEBEE?DFDAFCFGGGGGGGGGGGGGGDC=CCFGGFGDGGFG;FFFGGGGGGGGFGDAFGF@FGGGEDGGC,@6@CE6DGGGGGG>>FG@D8BC>,DFCGGGFGGC?EGGGGFC5CCDFGDEGCGD75:>;>F?57
@M02825:110:000000000-BHBHG:1:1101:29575:12565 1:N:0:1
CCTGTTCGCCCCCCATGCTCTCGCTCCTCAGCGTCAGTAAATGCCCAGAGACCTGCCTTCGCCATCGGTGTTCCTCCTGATATCTGCGCATTTCACCGCTACACCAGGAATTCCAGTCTCCCCTACATCACTCTAGTCTGCCCGTACCCACCGCAGATCCGAGGTTGAGCCTCGGACTTTCA
+
FFEEFFEC@,BC76:;CCF,C6BFEGEGGGGGDG7CCFEFC9A<<@FEFGGF,BFGGFFGD:?FFEC7FCCFDG<F?FCFC9FGG9,@FG::FGGGGEGGEFGF8F,FGG8A;DA,EFFFFFD@F8FADAFF,==EFFFGFGEGEEEGFCC6@EGEG,>,DEGGEFF8FDGG6?7:DEGCF7
@M02825:110:000000000-BHBHG:1:1101:13233:12585 1:N:0:1
CCTGTTTGCTCCCCACGCTTTCGCTCCTCAGTGTCAGTATTAGTCCAGGTGGTCGCCTTCGCCACTGGTGTTCCTTCCTATATCTACGCATTTCACCGCTACACAGGAAATTCCAC
+
FGG9F<C@E<FCF,E:@:FDDF,CCFFDE<CE<E,6CC<9CED@F@F8FE<DFGC:F@@FFGEEGGD?EF9CFFDDF=?EAEGFGGGFGGC?EF?FG7FFCEGGGFECBFGCFGFG
@M02825:110:000000000-BHBHG:1:1101:19861:12587 1:N:0:1
CCTGTTCGCTCCCCATGCTTTCGCTCCTCAGCGTCAGTAGTGGCCCAGTGACCTGCCTTCGCCATCGGTGTTCCTCCTGATATCTGCGCATTCCACCGCTACACCAGGAATTCCAGTCACCCCTACCACACTCTAGTCTGCCCGTACCCGATGCAAGCTCAAGGTTGAGCCTTG
+
GGGFGG9FG7FCGG8FC8FGGFEGGGEEFFCFCCFGGGGGGC<BEDFDFFGGGFCCGGFGDF@?FEGCF:FGGGCEFFFG<BEGG9<>7>FGGGGG4>F>F7EECFCCFFEFGB;@,EFF,DGGGGGGE?B@DFDFEFD9CCEC3+@E3C>:E5FE;D,7E@DCDC8BGF:FC6
@M02825:110:000000000-BHBHG:1:1101:12693:12614 1:N:0:1
CCTGTTTGCTCCCCATGCTTTCGTACCTCAGCGTCAGTATTAGGCCAGATGGCTGCCTTCGCCATCGGTATTCCTCCAGATCTCTACGCATTTCACCGCTACACCTGGAATTCTACCATCCTCTCCCATACTCTAGCTTCCCAGTATCGAATGCAATTCCTAAGTTAAGCTCAGGGATTTCACATCCGACTTAAAAAGCCGCCTACGCACGCTTTACGCCCAGTAAATCCGATTAACGCTCGCACCCTCTGTATTACCGCGGCTGCTGGCACAGAGTTAGCCGGTGCTTATTCTGCGAGTAACGTCCACTATCCGGTAGTATTAATACCAGTAGCCTCCTCCTCGCTTAAAGTGCTTTACAACCAAAAGGCCTTCTTCACACACGCGGCATGGCTGGAT…
+
GGGGGGGGGGGGFFGGGGGGGGEGGGGDGGDGGGGGGFGGGGGGGGGGGGGGGGGGGGGGGGGGGGGGGGGGFGGGGGFGGGGGGGGGGGGGGGGGGGGGGGGGGGGGGGGGGGGGGGGGGGGGGGGGGGGGGGGGGGGGGGGGGGGGGGGGFGGGGGGGGGGGFGGGGGGFGFGGFGGGGGGGGFCBDGGGGG@FF>FAAAE?DFFFFFEFEGGGGGFFF<B=E?FFGFF?FFFFFFFBGFGFGGGFFFFGCFFBGDGEGFGFFFFF>7FDFGGGGGGGGDC6CGGGGCFEGGEGE9ECGEGGFGGGFGECGGGGGGFFFFGGFGGGGGFCCGGEGGGGGF@:DCGGGGGGFGGGGGGGGGGGGGGGGGGGGFGGGGGGFEFGGGGGGGGGGGGGFGG…
@M02825:110:000000000-BHBHG:1:1101:4625:12616 1:N:0:1
CCTGTTCGCTCCCCATGCTTTCGCTCCTCAGCGTCAGTAGTGGCCCAGTGACCTGCCTTCGCCATCGGTGTTCCTCCTGATATCTGCGCATTCCACCGCCACACCAGGAATTCCAGTCA
+
F,C@@F97F6E@F7<CD8,CEFF7FGGGGGCFDE@B@6<@F,66C@F,C@<EF9@,EE<C,:FFEGGGG:FGGGFFGGG99,C55CE++48=FFAG<:F+@FFGDE@:4,,AFF,>@=@
@M02825:110:000000000-BHBHG:1:1101:19135:12656 1:N:0:1
CCTGTTTGCTCCCCACGCTTTCGCACCTCAGTGTCAGTATCAGTCCAGGTAGTCGCCTTCGCCACTGGTGTTCCTTCCTATATCTACGCATTTCACCGCTACACAGGAAATTCCACTACCCTCTACCATACTCTAGCTTGCCAGTTTTGGATGCAGTTCCCAGGTTGAGCCCGGGGATTTCACATTCAACTTAACAAACCACCTACGCGCGCTTTACGCCCAGTAATTCCGATTAACGCTTGCACCCTCTGTATTACCGCGGCTGCTGGCACAGAGTTAGCCGGTGCTTATTCTGTCGGTAACGTCAAGACAATCACGTATTAGGTAACTGCCCTTCCTCCCAACTTAAAGTGCTTTACAATCCGAAGACCTTCTTCACACACGCGGCATGGCTGGATC…
+
GGGGGGGGGGGFGGGGGGGGGGGGGGGGGGGGGGGGGGGFGGGGGGGGGGGGGGGGGGGGGGGGGGGGGGGGGGGGGGGGGGGGFGGGGGGGGGGGGGGGGGGGGGGGFGGGGGGGGGGGGGGGGGGFFGGFGGGGGGGGGGGGGGFGFGGGGGGGGGGGGC?FEFGGFGGGGGGGGGGGGGGGGGGFGGFGGG>CCFFFFFFFFFEFEFDFFGFFGGFFFFF=FGFFFFF?BFDFFFFGFFFFFFGGFEFABGGGGGGGFC66FFFGGGGGFD@DFGGGGGGF7GCGFDACGGGGGGGGGEDGGFFGGDDGGGGGGFDDGGGGGGFFF@DGGGGGGGGGGGGGFDGGGGGGGGGGGGGGGGGGGGFGGGGGGGGGGGGGGGGGGGGGGGGGGGGFFGG…
@M02825:110:000000000-BHBHG:1:1101:21659:12670 1:N:0:1
CCTGTTCGCTCCCCATGCTTTCGCTCCTCAGCGTCAGTAGTGGCCCAGTGACCTGCCTTCGCCATCGGTGTTCCTCCTGATATCTGCGCATTCCACCGCTACACCAGGAATTCCAGTCACCCCTACCACACTCTAGTCTGCCCGTACCCGATGCAAGCTCAAGGTTGAGCCTTGAGTTTTCACACCAGACGCGACAAACCGCCTACGAGCTCTTTACGCCCAATAATTCCGGACAACGCTTGCGCCCTACGTATTACCGCGGCTGCTGGCACGTAGTTAGCCGGCGCTTCTTCTGCAGGTACCGTCACGAATGAGAGAACCCAATCGCTTCTTCCCTACTGAAAGAGGTTTACAACCCGAAGGCCGTCATCCCTCACGCGGCGTCGCTGCATCAGGCTT…
+
GGGGGGGGGCFGGGGGFFEGGGGGEGGGFGGGGGGGGGGGGGGGGGGCCFEDEG8FGEFGGFFFFDEEFGFEGGCDGGEEFAFGGFGGGGG7<FDGG>F=FGGGGGFGCGGGGGGGGGGGGGGFFGGGGGEDGGFFFGEEFDDEGGDGGG68CEGGGGFGE@C6@=D@FFFGGGGGGDG>>DFDGDGFGG4?4:D7CFFF9>;;>ABFBD>@8CC559>BEFF7CCFB3C8DCBED7*-:G<5F55CCDC<:<G=GBA=DFCFC8=@=GGFCFFF<?5CGGDE>E?GEGGGFFGGFGGEDB>ED?GGGGFECFGGFGGGGGFDFEGFCCGGGGGGFGGGGGGFFGGGFFFGGGGFDGGGGEGC>GGGEC@7GGGGFGGGGEEGGGFFCGGGGGGGGGDG…
@M02825:110:000000000-BHBHG:1:1101:24063:12700 1:N:0:1
CCTGTTTGCTCCCCACGCTTTCGCACCTCAGTGTCAGTATCAGTCCAGGTGGTCGCCTTCGCCACTGGTGTTCCTTCCTATATCTACGCATTTCACCGCTACACAGGAAATTCCACCATCCTCTACTGTACTCTAGCTTGCCAGTTTTGGATGCAGTTCCCAGGTTGAGCCCGGGGCTTTCACATCCAACTTAACAAACCACCTACGCGCGCTTTACGCCCAGTAATTCCGATTAACG
+
GGGGGGGG<FFEFEFGGDFGGFGGDGGGGGGGGGGCEFGGGGGGGGGGGGFGG9FFGGGGGGGGGGFGGGFEEFGGGGDGGGGGFGGGGGDGFGFGD=FEEFGGGGFGGEFGGGGGEG,@DFGFGDGGGGGGGGC,EFF8?DFG=FFGECFGGEFGDFGGGGGDGGGCGG6DEEEGDDFF?CFC8C8?DGGGGGGGCAF8<DD@FFF:DFBFB53>C<@7:>B?C>FBFFCCF5CBF:
@M02825:110:000000000-BHBHG:1:1101:24497:12722 1:N:0:1
CCTGTTTGCTCCCCATGCTTTCGTACCTCAGCGTCAGTATTAGGCCAGATGGCTGCCTTCGCCATCGGTATTCCTCCAGATCTCTACGCATTTCACCGCTACACCTGGAATTCTACCATCCTCTCCCATACTCTAGCTTCCCAGTATCGAATGCACTTCCTAAGTTAAGCTCAGGGATTTCACATCCGACTTAAAAAGCCGCCTACGC
+
GGGGGGGGGGGGGGGGGGG9FGGGGGCEFGGFGGGEGG9FGGGGGGGGG9ECFBFGFGGGGGCFEG7EGGGGFGDGEFGGGGGFFGFGGGG7FGGGFEGGGGGDFFFGG8B:FGGGGGGFEGG,=DFEGGGGF=FGGGGGGGGGGFGGGGGGGGG9DCFGGDGGGGGGG99DEFGF7@*;7CGGGD5?DGDECFF7;9AF2@DF58AD
@M02825:110:000000000-BHBHG:1:1101:13133:12729 1:N:0:1
CCTGTTTGCTCCCCATGCTTTCGTACCTCAGTGTCAGTATTAGGCCAGATGGCTGCCTTCGCCATCGGTATTCCTCCAGATCTCTACGCATTTCACCGCTACACCTGGAATTCTACCATCCTCTCCCATACTCTAGCCAACCAGTATCGAATGCAATTCCCAAGTTAAGCTCGGGGATTTCACATTTGACTTAATTGGCCACCTACGCACGCTTTACGCCCAGTAAATCCGATTAACGCTCGCACCCTCTGTATTACCGCGGCTGCTGGCACAGAGTTAGCCGGTGCTTATTCTGCGAGTAACGTCCACTATCCCTAGGTATTAACTAGAGTAGCCTCCTCCTCGCTTAAAGTGCTTTACAACCAAAAGGCCTTCTTCACACACGCGGCATGGCTGGAT…
+
GGGGGFFFFGGGGGGGGGGGFFEGGGGGGGGGFFGGGDGGGGGGGGGGGGCFGGGGGGGGGGGGGGGGGGGFEFFGGGGGGGGFGGGGGGGGFGGGGGGGGGGGGGGGGGGGGGGGAFFGGGGGCFGGFFFFGGFGGGGGGGGGGGCFCDCFGGGGGGGGGA,3EEGGGGGGGGGGGGDFGFGGGGGFGG>EFGGCEAFFEBFDFFFF>EE>DDGGGGFFFF@?C?FFFGFFDCBEF?DC;@7974:?F:<4<ABFFCD=F>CFFFFFF?GCFGEGGGGGGGGC7FGGCCEGDGGGGGGGGEEFFGGFCGGGGGFGGGGGGGGGGGGGGGGGGGGECGGGGGGGGGGGGGGGFGGGGGGGGGGGGGGGGGGGDGGGGGGGGGGGGGGGFFGGGGGGGDG…
@M02825:110:000000000-BHBHG:1:1101:10597:12744 1:N:0:1
CCTGTTTGCTCCCCACGCTTTCGTGCCTCAGTGTCAGTGTTGGTCCAGATGGCCGCCTTCGCCACAGATGTTCCTCCCGATCTCTACGCATTTCACTGCTACACCGGGAATTCCGCCATCCTCTACCACACTCTAGTCGTCCAGTATCCACTGCAATTCCCAGGTTGAGCCCAGGGCTTTCACAACGGACTTAAACAACCACCTACGCACGCTTTACGCCCAGTAATTCCGAGTAACGCTTGCACCCTTCGTATTACCGCGGCTGCTGGCACGAAGTTAGCCGGTGCTTATTCTTTGGGTACCGTCAGAACAATCGGGTATTAACCGACTGCTTTTCTTTCCCAACAAAAGGGCTTTACAACCCGAAGGCCTTCTTCACCCACGCGGCATGGCTGGATC…
+
GGGGGGGGGFGGGGGGGGGGGGGGGGGGGGGGGGGGGGGGGFGGGGGGGGGGGGGGGGGGGGGGGFFAFGGGGGGGGGDGGGGGGGGGGGGGGGGGGGGGGGGGGGGGGGFGGGGGGGGGGGGGGGGGGGGGGGDFDFGGGGGGGGGGGGGGGGGFGFGGGGGGGGGGGGGGFGGDGGGGGGGGGGGFGGGGGGGGGFFFFFFFFFFFFE::>DGGFDFFFFFF>4BCFFF:>4/:ABBEF7<>DFFFBFFFFC?FEFFFFCFFA;FGE4GC>7CFGC*GGGFC9FCGFA6FGFG?99GGECGGGFGGGFCGEDECGGGGFEF>7CGGGGGGGGFGGGF8DGEEACGGGGGGGGGGGGGGGCGGGGGGGGGGGGGFGGGGGGGGGGGGGGGFGFGFDGG…
@M02825:110:000000000-BHBHG:1:1101:27144:12760 1:N:0:1
CCTGTTTGCTCCCCATGCTTTCGTACCTCAGTGTCAGTATTAGGCCAGATGGCTGCCTTCGCCATCGGTATTCCTCCAGATCTCTACGCATTTCACCGCTACACCTGGAATTCTACCATCCTCTCCCATACTCTAGCCAACCAGTATCGAATGCAATTCCCAAGTTAAGCTCGGGGATTTCACATTTGACTTAATT
+
GGDGGGGFFFGGGEFGGGGCEGGGFGGC9FCEFFGGGFEAFCFFFGGCFGGGGFGGFGDEFGGGGGGGGGGGGG<F<FDGGFCFE9FCFEEGFGGGGGGEGDGGGGGG@DFGFGFFCFFGG@>FGGGFGFFGGGGGGGGGGGGGGCFG>FFF8DGGGGGFFA6,>EGGFFEBGGDG>77CEGGGCFF@C8EGD9CF
@M02825:110:000000000-BHBHG:1:1101:19626:12785 1:N:0:1
CCTGTTTGCTCCCCATGCTTTCGTACCTCAGCGTCAGTATTAGGCCAGATAGCTGCCTTCGCAATCGGTATTCTTCCAGATCTCTACGCATTTCACCGCTACACCTGGAATTCTACCATCCTCTCCCATACTCTAGCCAACCAGTATCGAATGCAATTCCCAAGTTAAGCTCGGGGATTTCACATTTGACTTAATTGGCCACCTACGCACGCTTTACGCCCAGTAAATCCGATTAACGCT
+
GGGGGGFFGG<FGGGCFGGGGGGG@FCFGGGGGGGGGGC,,C9<6,CD8@,6CEFGGGGG@F,CFFGGGGGGG,,CA?5EF,EFGGFFGGGGGGGGGGGGEEGGD<A=:FFGGGGGGGGG8FF9D8==BFGGGFG99D:DFGGGGGGGCGEGGGGDFG;FDDFFFGGGGGFG>6:60@FGGGGDFCGFGGFGG7@7:FFF2=A=FFD45AAE:GFG74FFFFF;<#:C6A?:6209C;65
@M02825:110:000000000-BHBHG:1:1101:25581:12789 1:N:0:1
CCTGTTCGCTCCCCATGCTTTCGCTCCTCAGCGTCAGTAGTGGCCCAGTGACCTGCCTTCGCCATCGGTGTTCCTCCTGATATCTGCGCATTCCACCGCTACACCAGGAATTCCAGTCACCCCTACCACACTCTAGTCTGCCCGTACCCGATGCAAGCTCAAGGTTGAGCCTT
+
GGGGGGGGGGGGGGGGGGGGGFGGGGGGGGGGGGGGGGGGGDGGGGGGGGGGGGGGGGGGGGGGGGGGGGGGGGFGGGGGGGGGGGGGGDGGGFGGFGGGGGGGGGGGGGGGGGGGGGGGGGGGGGGGD@E8DBFFGGGGFG88BEGGGGEGGGGGGG7FFFGGGCCBFGGE9
@M02825:110:000000000-BHBHG:1:1101:4963:12865 1:N:0:1
CCTGTTTGCTCCCCACGCTTTCGCACCTCAGTGTCAGTATCAGTCCAGGTAGTCGCCTTCGCCACTGGTGTTCCTTCCTATATCTACGCATTTCACCGCTACACAGGAAATTCCACTACCCTCTACCA
+
GGGFGGGGGGGGGGGGGGGGGFGGGGGGGGCFCCGGGGGGGG9FFGGGFEFFGGGGGGGGGGGGGFFFFFFEGGGFFGGGGGFFGCGGEEGGFF<FFGD7:@,?CF8,==FDGFA=A@@E,CDC8E9=
@M02825:110:000000000-BHBHG:1:1101:15759:13011 1:N:0:1
CCTGTTTGCTCCCCACGCTTTCGCACCTGAGCGTCAGTCTTTGTCCAGGGGGCCGCCTTCGCCACCGGTATTCCTCCAGATCTCTACGCATTTCACCGCTACACCTGGAATTCTACCCCCCTCTACAAGACTCTAGCCTGCCAGTTTCAAATGCAGTTCCCAGGTTAAGCCCGGGGATTTCACATCTGACTTGACAGACCGCCTGCGTGCGCTTTACGCCCAGTAATTCCGATTAACGCTTGCACCCTCCGTATTACCGCGGCTGCTGGCACGGAG
+
GGGGFGGGGGGGGGGGGGGGGGGGGGGGGGGGGGGGGGGGGGGGGGGGGGGGGGGGGGGGGGGGGGGGGDGGGEGGGGGGGGGGGGGGGCEGGGGG,CFGGGGGGF?F8=DGGGGGGCFGGGGGGGGGGGGGGGGFGGGGGGGGGGGGGFFGGGGGFFEGDEGGGGGCCFCGGCDGDGGGFGGGFGGFGFCEDGGGGFFFFFFFFFFFE>3>BGGGGGF:D:FFFFFFFF>6<BFFAF=3B:27594?FF=FFFBAAFF;FFFFFFB5C3=CDF59
@M02825:110:000000000-BHBHG:1:1101:8699:13078 1:N:0:1
CCTGTTTGCTCCCCATGCTTTCGTACCTCAGTGTCAGTATTAGGCCAGATGGCTGCCTTCGCCATCGGTATTCCTCCAGATCTCTACGCATTTCACCGCTACACCTGGAATTCTACCATCCTCTCCCATACTCTAGCCAACCAGTATCGAATGCAATTCCCAAGTTAAGCTCGGGGATTTCACATTTGACTTAATTGGCCACCTACGCACGCTTTACGCCCAGTAAATCCGATTAACGCTCGCACCCTCTGTATTACCGCGGCTGCTGGCACAGAGTTAGCCGGTGCTTATTCTGCGAGTAACGTCCACTATCCCTAGGTATTAACTAGAGTAGCCTCCTCCTCGCTTAAAGTGCTTTACAACCAAAAGGCCTTCTTCACACACGCGGCATGGCTGGAT…
+
GGGGGGGGGGGGGGGGGGGGFGGGGGGGGGGGGGGGGGGGGGGAEGGFFGFGGGGGGGGGGGGGGGGGGGGGGGGFGGGGFGGGGGGGGGGGGGGGGGGGGGGGGGGGGGGFGGGGFCFGGGGGD?FFGGGFFGGGGGCFGGGGGGGGGGGGGGGGGGGGGCCGFGGGG9=FGGGGGEGGGGGGFGGFGGGGGGGGCFFFF(;BF4?EEFFBDGFGGG=F>EFFFGFFFFCF;<;?A:>DDFCFFFFFFFFFCBFFAA<BD>4FF@F?>9CDGFGFFGGE93DFDCGGGFF=GEC5?;GGGGGGGGFFCGB+FGDGGGGGGGGFCACDGGFGGEGEEECDGF>GGGFGGFGGGFFFFF>EGGGGGGF?GGGGCFC9GCFFEGCGGDGGGGGGGGGGGGF…
@M02825:110:000000000-BHBHG:1:1101:21053:13088 1:N:0:1
CCTGTTTGCTCCCCACGCTTTCGCACCTCAGTGTCAGTATGAGCCCAGGTGGTCGCCTTCGCCACTGGTGTTCCTTCCTATATCTACGCATTTCACCGCTACACAGGAAATTCCACCACCCTCTGCCCTACTCTAGCTTGCCAGTTTTGGATGCAGTTCCCAGGTTGAGCCCGGGGATTTCACATCCAACTTAACAAACCACCTACGCGCGCTTTACGCCCAGTAATTCCGATTAACGCTTG
+
FGGGGGGGGGGGGGGGGG7FFF@FEGCGGGDGFGGGGEFGAEFFFCFFF@FFGGGGG7CFFGEGGG<EFGGGGGGGGGGDGGFGGGGGGCFGGGGGGGGEGGGGGGGFGCFEGGGFGGGCEFGGFGFGGGGGFGG9DFGDG8D,@DFG8>FGGEFFCCCGGFF?EGFCDGEGGGGD*=A*=FGGGFGFGGGDDFCGGFFFFFFFAA>D5A;BFDGDGDFBFFF?*<FBFF?318?>1<BFF9
@M02825:110:000000000-BHBHG:1:1101:16383:13159 1:N:0:1
CCTGTTTGCTCCCCACGCTTTCGCACCTGAGCGTCAGTCTTTGTCCAGGGGGCCGCCTTCGCCACCGGTATTCCTCCAGATCTCTACGCATTTCACCGCTACACCTGGAATTCTACCCCCCTCTACAAGACTCTAGCTTGCCAGTTTCAAATGCAGTTCCCAAGTTAAGCTCGGGGATTTCACAT
+
G9FA@FCFEFGGGGFGEGGGGGGGDG7D8FEFGGGGDEFFGAFGGFDCGGGG+>FGFDEFGCCGGGGECF7DFFGGGGGGGGCFG<FFGGGDDADFGGGGEGEFFFDGF8@,CF9FBFGD8CEGFFF@9DCCFGG9ECF7FGF8@DCFECFGGGFFGGGG9DGDFFGGDGFCEGG=):FF7CCF7
@M02825:110:000000000-BHBHG:1:1101:18944:13282 1:N:0:1
CCTGTTTGCTCCCCACGCTTTCGCACCTCAGTGTCAGTATTAGTCCAGGTGGTCGCCTTCGCCACTGGTGTTCCTTCCTATATCTACGCATTTCACCGCTACACAGGAAATTCCACCACCCTCTACCATACTCTAGTCAGTCAGTTTTGAATGCAGTTCCCAGGTTGAGCCCGGGGATTTCACATCCAACTTAACAAACCACCTACGC
+
EFGGGGFGFGGGFEFGGDGGGDEGGEGFGGGGFCFGGCEFGGAFFGGGGGGGGGEG7FFGGE@EEFFFFFFGGGFGGFGCGG,@EGF=CEFFGGFFGDBEDG<FFFGGGGGGGAFBBF6@=DFDFGGGGGGGGFAFEGGGGGFGGFGF6EB;:7D9DGAF9D>8>EGG6DFCECCED>CF7@F8+;8ACDFGGGGGF6A5;085;F>D
@M02825:110:000000000-BHBHG:1:1101:5504:13285 1:N:0:1
CCTGTTTGCTCCCCACGCTTTCGCACCTCAGTGTCAGTATCAGTCCAGGTGGTCGCCTTCGCCACTGGTGTTCCTTCCTATATCTACGCATTTCACCGCTACACAGGAAATTCCACCACCCTCTACCATACTCTAGCTCGACAGTTTTGAATGCAGTTCCCAGGTTGAGCCCGGGGCTTTCACATCCAACTTAACGAACCACCTACGCGCGCTTTACGCCCAGTAATTCCGATTAACGCTTGCACCCTCTGTATTACCGAGGCTGCTGGCACAGAGTTAGCCGGTGCTTATTCTGTCGGTAACGTCAAAACACTAACGTATTAGGTTAATGCCCTTCCTCCCAACTTAAAGTGCTTTACAATCCGAAGACCTTCTTCACACACGCGGCATGGCTGGATC…
+
GGGGGGGFGG<FFEFGGGGDGGGGGGGFGGGFGGCGGGGGGGCGGGGGGG8DGGEGGGGECFBGGFGGGFGGGGGGGGGGGG9AEAFGGDDGFFGGGEGGGGGGGGGFDEGFGGGGGGGGGGGGGGGGGGGGGGGGGGGGGGGGGGGGFCFGFGGGGGGGGGGGGGGGGCFFEEGGGEGGGGGFGGGFGGGGG9:DGEFFFFFFFFE>5>:DDDGFCDB>EC:6FC?@FD:<?<GDBF;@FC57?CFBCFGCGGAGGCCCFGA4FFFGGFGFGDFF>>>GGDFCCGFGGEC8GGGGEAEFFGGGEGGFFEGGGGFD8,FGCGGDGGGGCGGEGFGDGGGGGFDFFGGGG?FEFFGFFC4:@:GGGGFCGFGF?CGFGGFFCFFDGFFGGGGGGGGGGGF…
@M02825:110:000000000-BHBHG:1:1101:8668:13313 1:N:0:1
CCTGTTTGATCCCCACGCTTTCGTGCATCAGCGTCAATACTAACTTAGTGAGCTGCCTTCGCAATCGGAGTTCTAAGACATATCTATGCATTTCACCGCTACTTGTCTTATTCCGCCCACTTCAAATAGATTCAAGTCCTACAGTATCAAAGGCACTGCGACAGTTAAGCTGCCGTCTTTCACCACTGACTTATAGGACCGCCTACGCACCCTTTAAACCCAATAAATCCGGATAACGCTTGGATCCTCCGTATTACCGCGGCTGCTGGCACGGAGTTAGCCGATCCTTATTCTTCAGGTACATTCAGCTTCCCACACGTGGAAAGGTTTATTCCCTGACAAAAGCAGTTTACAACCCATAGGGCAGTCATCCTGCACGCGGCATGGCTGGTTCAGAGT…
+
GGGGGFGGFGCAFFFGEEFF8FGGFGGAFGFFGGGG7FCFEGGGGGGGGGFGGGGGGCEFGGGGEFGE,@CEGGGGGGFGGGGGGGGGGGGGFGGGFFGGGGGFGDGGGFGGGGCEEGGGCFGGGGG8=DGGGGGGGGFGGGGGGGGGG,>,,@?EGGGGGDGGFFGGGFFFGGGGG7?CFGFGGGGADGGFGGGGGFF4/4@@BFAAEEFBAFGGGFF;+C@FFFFFFA91?FDFE60ADFB>ADFAF?>47C:9DB?>A3;9*8CGE?F:2C8C?E7>6=@3@,GGGCGCE8FE9GFDAFCGFGFGGGGGGGFFFCFFAGGGGGGGGGGGGGFGGGFECEFCGGEEDDEB@+B8FCGFCFCEFCGGGFGGGGGFEEEGFDFGEFCEGGGFFFGGGGG…
@M02825:110:000000000-BHBHG:1:1101:7243:13315 1:N:0:1
CCTGTTTGCTCCCCATGCTTTCGTACCTCAGCGTCAGTATTAGGCCAGATGGCTGCCTTCGCCATCGGTATTCCTCCAGATCTCTACGCATTTCACCGCTACACCTGGAATTCTACCATCCTCTCCCATACTCTAGCTTCCCAGTATCGAATGCAATTCCTAAGTTAAGCTCAGGGATTTCACATCCGACTTAAAAAGCCGCCTACGCACGCTTTACGCCCAGTAAATCCGATTAACGCTCGCACCCTCTGTATTACCGCGGCTGCTGGCACAGAGTTAGCCGGTGCTTATTCTGCGAGTAACGTCCACTATCCAAGAGTATTAATCTCGGTAGCCTCCTCCTCGCTTAAAGTGCTTTACAACCAAAAGGCCTTCTTCACACACGCGGCATGGCTGGAT…
+
FGGGGGFFGGGGGGGGGGGFGGCFGGFGGGGGC@FEEGGGGGGGGGGGECFGGGGGGGGGGGGGGGGGGGGGGGFGGGGGGGGFGGGGGGGGGGGGGGGGGGGGGGGGGGGGGGGGGGGGGGGGGGGGGGGGGFGGGGGGGGGGGGGGGFGGGGGDFGGGGFFFGGGGGGGGGGGGGGGGGCFGGGCBDDDGGGG>C>FFFBFFEFFFBDFFDGGGGGDFFCFF=EFFFFFD<<7?D>CEGFFFGGFF@?FF9GECFCDGGFGFFFFA:FGFE?CGGGCGDGFGGGCCCECGGGGGGGECE:GGGGGFGDGGGFF>E,DFFDFA7CFCGFGGGGGGGGGDGGGGGGGGGGFFFGGGGGEGF?FFGGGGGGGGFBGFF@FGGGGGGGGGGGGGGGGGGGG…
@M02825:110:000000000-BHBHG:1:1101:5199:13344 1:N:0:1
CCTGTTTGCTCCCCACGCTTTCGCACCTCAGCGTCAGTAATGGCCCAGTAAGCCGCCTTCGCCACTGGTGTTCCTGCGAATATCTACGAATTTCACCTCTACACTCGCAATTCCACTTACCTCTTCCATACTCAAGATACCCAGTATCAAAGGCAGTTCCAGAGTTGAGCTCTGGGATTTCACCCCTGACTTAAATATCCGCCTACGTGCGCTTTACGCCCAGTAATTCCGAACAACGCTAGCCCCCTTCGTATTACCGCGGCTGCTGGCACGAAGTTAGCCGGGGCTTCTTCTCCGACTACCGTCATTATCGTCATCGGTGAAAGAGCTTTACAACCCTAAGGCCTTCATCACTCACGCGGCATGGCTGGATCAGGCTTGCGCCCATTGTCCAATATT…
+
FGFF<F9FGGFFFFFGGC@CFGGGFGGC@FFGGG7:FCFFEFE,,D@EFGG?EE:CCCFGCFGGGGFCFGGGACA<?>>EG@95EFGG7FFD<FGGFGFGCF945FCFFGGGGGGGGFFGFCG=FGCFGFG,E;ADEGCGGGGGCCGGGGGG,@C8DEAEGGGGCFAFE?9C9D?EFEGFGDFFGGGFGFD#;9:F+1BF>=D?FFFF3D>DDD;GGG>B4BD<AF2CC975C:>7>4AAD::?/44@CCC7FE:1.ED9FC:6CCFDC>D>>,CED7CEEEED,=8?FCFB@BCFD3@A+7EGFAFF=:6+,?GGGGEFGFGEFF<ECGGFF@8GFFE=<DFF@A?9GGFGFF7FFGGGF<@CFCGGGGFECGGGGEGEFCECFEFFDGGF@FGFFEF…
@M02825:110:000000000-BHBHG:1:1101:15369:13368 1:N:0:1
CCTGTTTGCTCCCCACGCTTTCGCACCTCAGTGTCAGTATCAGTCCAGGTGGTCGCCTTCGCCACTGGTGTTCCTTCCTATATCTACGCATTTCACCGCTACACAGGAAATTCCACCACCCTCTACCATACTCTAGCTTGCCAGTTTTGGATGCAGTTCCCAGGTTGAGCCCGGGGATTTCACATCCAACTTAACAAACCACCTACGCGCGCTTTACGCCCAGTAATTCCG
+
GGGGGGGFGGGDGGGCFGGGGGGGGFGGGGFGFGAFGGAEGFGGGGGGGGGFFGGGFGGG@EFDGGGBFGGDGGDGFGGGGFGFFGGGGGGGGGGGGGGGGGGGGGGGCGGGGGGGGFGGGGGGGGGGCGFFGGGFGGGGGGGGGFFGCEGGGGFGGGGGGGGGGGGFGGGGEGGGC>*CGGFGGDDAFGGGGGGGCFFFBDFFFFEFFEEF:C7CGCD;>BFFABFFFFF
@M02825:110:000000000-BHBHG:1:1101:12669:13425 1:N:0:1
CCTGTTTGCTCCCCATGCTTTCGTACCTCAGTGTCAGTATTAGGCCAGATGGCTGCCTTCGCCATCGGTATTCCTCCAGATCTCTACGCATTTCACCGCTACACCTGGAATTCTACCATCCTCTCCCATACTCTAGCCAACCAGTATCGAATGCAATTCCCAAGTTAAGCTCGGGGATTTCACATTTGACTTAATTGGCCACCTACGCACGCTTTACGCCCAGTAA
+
GFGGGGGGGGGGGGGGGGFFFGGGGGGGGGGGGGGGGGGGGGEGGGGFGGEEFGGDGGGGGGGGGGEGGGGGGGFGGGDGGGGGGGGGGGGGGGGGGGG:FGGGGGFGGGGGGGGGGGGGGGGFGGGGGFGGGGGCFGGGGGGDEFGDGEGGGGGFGGGGGGGGFGGGGGFGGGGGGGGC9CFGGGGFGGGGGGGGGAFFEBFBAFF:BFFFDGGGGG>DFFFFEE
@M02825:110:000000000-BHBHG:1:1101:19068:13499 1:N:0:1
CCTGTTCGCTCCCCATGCTTTCGCTCCTCAGCGTCAGTAAATGCCCAGAGACCTGCCTTCGCCATCGGTGTTCCTCCTGATATCTGCGCATTTCACCGCTACACCAGGAATTCCAGTCTCCCCTACATCACTCTAGTCTGCCCGTACCCACCGCAGATCCGAGGTTGAGCCTCGGACTTTCACGGCAGACGCGACAAACCGCCTACGAGCTCTTTACGCCCAATAAATCCGGATAACGCTTGCGCCC
+
GFGFFGGGG7EG@FGFFFGGGGGG:AF@FGGGGGGEFCF@9C@FGGGGF@EFGFCCG<EG7FC:@FGGGGE=FGEFGGGBFFFF<BGG>FFFDGGEGDF+>FFGGGGGGGDDGGGA3@8EFBEDCGGGG,EGGGGGGGF;F?88CGGG9FEGGGG5*@FFG7C518D8<EF8BEG*7:6:C>88CGDFFG<GCCC)0?FF6;E7@FF55>,6=CG?D577:B'1E9777C:96E992CCF:9:>6:B
@M02825:110:000000000-BHBHG:1:1101:15959:13505 1:N:0:1
CCTGTTTGCTCCCCACGCTTTCGCACCTCAGTGTCAGTATTAGTCCAGGTGGTCGCCTTCGCCACTGGTGTTCCTTCCTATATCTACGCATTTCACCGCTACACAGGAAATTCCACCACCCTCTACCATACTCTAGTCAGTCAGTTTTGAATGCAGTTCCCAGGTTGAGCCCGGGGATTTCACATCCAACTTAACAAACCACCTACGCGCGCTTTACGCCCAGTAATTCCGATTAACGCTTGCACCCTCTTTATTACCGCGGCTGCTGGCACAGAGTTAGCCGGTGCTTATTCTGTCGGTAACGTCAAAACAATCACGTATTAGGTAACTGCCCTTCCTCCCAACTTAAAGTGCTTTACAATCCGAAGACCTTCTTCACACACGCGGCATGGCTGGATC…
+
GGGFGFFGGFGGGEDFCGGFCFGGGGGGGDEGGGGFGGFFFGGGFGGFFFFFGGGGGCFGFGCEGGGFFGGGGGFGGGGGGGCFDE?FFGG>FGFGGGGGGGGGGECGFGGGGEACBEGGGFGGGGGGGGGGGGGGGFGGGFGGEGGGGGGGGGGGGGA;EGGGGGGGGGFFD>7>DCFCGFGGF4DFCFGDDFGGGFFFFFB@FFF>BEEFFGCFFFFEBDBFCFF9BFBB:87<BC78;85>EFCCC?#EC7<AFDEF;GFAAA=+C:EE9D7FCE7GGGE9FGGFFFGGGEGGEDEDEEEE@,?D>73,EE=8@99FDFAAGGFDGCDGGFFGGFECCF?AFFE?,FGGGGGGGGGGC@CEFEFFGEGGGGFF<FGCCEFBCE8FCGGGGDFE9GF…
@M02825:110:000000000-BHBHG:1:1101:25602:13511 1:N:0:1
CCCGTTTGCTCCCCACGCTTTCGCACCTCAGTGTCAGTATCAGTCCAGGTAGTCGCCTTCGCCACTGGTGTTCCTCCCTATACCTACGCATTTCACCGCTACACAGGAAATTCCACTACCCTCTACCATACTCTAGCTTGCCAGTTTTGGATGCAGTTCCCAGGTTGAGCCCGGGGATTTCACATTCAACTTA
+
GG,@F@CF9ACFDC<@:E,BDF@CC@FFF,C6,FC,6<9CE,C9CFFC<FC@GGGGGGGGDGEEGG8,C<FFC<,,:@FFEG9<EFFG>?B:<FFFFCFFGEEFD?A:ACFG,C;7,@,>8C4@FADDFGGFDFCGGDFCFF9B@DF98C?9=EFAFGBB99D64@D,@FCDDE*7*;D>ECC+BC89C7@C8
@M02825:110:000000000-BHBHG:1:1101:13925:13545 1:N:0:1
CCTGTTTGCTCCCCACGCTTTCGTGCCTCAGTGTCAGTGTTGGTCCAGGTAGCTGCCTTCGCCATGGATGTTCCTCCCGATCTCTACGCATTTCACTGCTACACCGGGAATTCCACTACCCTCTACCACACTCTAGTCGCCCAGTATCCACTGCAATTCCCAGGTTGAGCCCAGGGCTTTCACAACAGACTTAAACAACCACCTACGCACGCTTTACGCCCAGTAATTCCGAGTAACGCTTGCACCCTTCGTATTACCGCGGCTGCTGGCACGAAGTTAGCCGGTGCTTATTCTTTGGGTACCGTCAGAACAACCGAGTATTAATCGACTGCTTTTCTTTCCCAACAAAAGGGCTTTACAACCCGAAGGCCTTCTTCACCCACGCGGTATGGCTGGATC…
+
GGGGGGGGGGGGGGGGGGGGGGGGGGGGGGGGGGGGGGGGGGGGGGGGGGGGGGGGGGGGGGEGGGGGFGGGGGFGGGGGGGGGGGGGGGGGGGGGGGGGGGGGGGGGGGGGGCGGGGGGGGGGGGGGGGGGGGGGGGGGGGGGGGGGGGGGGGDGGGGGGGGGGGFFGFGGGGGGGGGGGGGGGGGFGGGGFFGGGFFFFBFFFFFFFEE>>CFFGGDFF97@GFFCFFFFF?FGFFGFFFFGEDCGGGGGGGGGGGGGFGFFFFC4CCEC>;CGDC5GGGGFFFDGGGGGGGGGDGDGGGGGGGGFGGGGGDGGGGGGGGGGGGCGGGGGGGGGGGGGGGGGGGGEGFEFGGGGGGGGGGGGGGFGGGGGGGGGGGGGGGGGGGFGGGGGGGGGGGG…
@M02825:110:000000000-BHBHG:1:1101:4061:13554 1:N:0:1
CCTGTTTGCTACCCACGCTTTCGAGCCTCAGTGTCAGTATGATGCCAGAAGGCTGCCTTCGCCATCGGTATTCCTCCAGATCTCTACGCATTTCACCGCTACACCTGGAATTCTACCTTCCTCTCACCTACTCTAGCCTGACAGTATCAGATGCAGTTCCCAGGTTAAGCCCGGGGATTTCACATCTGACTTATCAAGCCACCTACGCTCGCTTTACGCCCAGTAGTTCCGATTAACGCTTGCACCCTCTGTATTACCGCGGCTGCTGGCACAGAGTTAGCCGGTGCTTATTCTGCAGCTAATGTCATCGTCTCCGGGTATTAACCGAAGAGTCTTCTTCACTGCTTAAAGTGCTTTACAACCAAAAGGCCTTCTTCACACACGCGGCATGGCTGGATC…
+
GGGGFGGGAFGG@FF>FGECGFGGGGCGGGGGGGGGGGAGGFGGGGFGGGGGGGGGGGGGGGGGGGDFFFFGAEGGDGGGGGGGGFGGGEGGGEGFGGGGEEGGGGGGGFGFGGGFFFGFGGGFGGGFGDGFGGGGFFGGGGGGGGGGGGFGGGGGGGGGGGGGGGGEFECF>CGD5@FFDFFFGCCAFGGGDGDGC*?@=38:FFFDA;?>DGCFC<B>E7??C/EFFFC:5?CGEDGFFFF??CE?FFFFFA>AC45GFF;AFFCF=+ECFFGCC>ECGGCGGGGGF<C7?FCGCFCCGGFF@+8DGGGDECGFDFCDDDGGGDGGGFFGECGGGGGGGGGGGGGGFGF8F?AAA@DFB7<GGFEFEFGGGGFGGGGGGFCGGF?GGGGGGFCFDEG…
@M02825:110:000000000-BHBHG:1:1101:12707:13571 1:N:0:1
CCTGTTTGCTCCCCATGCTTTCGCACCTCAGCGTCAGTATTAGGCCAGAAGGCTGCCTTCGCCATCGGTATTCCTCCAGATCTCTACGCATTTCACCGCTACACCTGGAATTCTACCATCCTCTCCCATACTCTAGCTTCCCAGTATCGAATGCAATTCCTAAGTTAAGCTCAGGGATTTCACATCAGACTTAAAAAGCCGCCTACGCACGCTTTACGCCCAGTAAATCCGATTAACGCTCGCACCCTCTGTATTACCGCGGCTGCTGGCACAGAGTTAGCCGGTGCTTATTCTGCGAGTAACGTCCACTATCCTAGAGTATTAATCCAAGTAGCCTCCTCCTCGCTTAAAGTGCTTTACAACCAAAAGGCCTTCTTCACACACGCGGCATGGCTGGAT…
+
GGGGGGGGGGGGGGGGGGGGGGGGGGGC8FGGGGGGGGGGGGGGGGGGGGFCFGGGGGGGGGGGGGGGGGGGGGGGGGGGGGGGGGGGGGGGGGGGGGGGGGGGGGGGGGGGGGGGGGGGFGGGEGGGGGGGGGGGCGGGGGGGGGGGGEGGGGGGGFGGGGGGGGGCGGEFGGGGFFFGGGGGGGGFGGGGGGGGGFFFFAFFFFDFFFDEAGGGG3>DBEF9EEFCDGD@FDDFFEGGFBFBFEF?DGGGEDFCFGGFGFFF??:1>GF;ECCGGGGECCC,>GGGGFGE8CCDGFC6FGGFFFD;GFE8GGGGGGGGGF9F9CGGGGGFDGGGEFEDGFCFGGGGFGGGGGGGGGGGFCGGGGGGGFGGGGGGGGGGGFCGGGGFCGGGGGGGGGG…
@M02825:110:000000000-BHBHG:1:1101:19140:13654 1:N:0:1
CCTGTTTGCTCCCCACGCTTTCGTGCCTGAGCGTCAGTCTTTGTCCAGGGGGCCGCCTTCGCCACCGGTATTCCTCCAGATCTCTACGCATTTCACCGCTAAACCTGGAATTCTACCCCCCTCTACAAGACTCTAGTTCGCCAGTTCGAAATGCAATTCCCAGGTTGAGCCCGGGGCTTTCACATCTCGCTTAACAAACCGCCTGCGCACGCTTTACGCCCATTAATTCCG
+
GGGGGGGGGFGGFFDEGGC7FGGGGC<<9@C<CG,FFECFFFAFDEFGFCGEG>:EC@FC+B7FE=:FFGG<EECE8E89FDEFGGEGC@FCFF,AD:FFF+?FFGGFA:F8FFGGGGGGGGGFFFGE>8EFGFGGGAFGG58BB;;CGGGGGGGC;9FC9CCCFGGGGCCFECGGD=FGGCCC>D@AFDGGGFGDGFFFBB5?)55::>EB)>7CFC>F>@#4<AF<78:
@M02825:110:000000000-BHBHG:1:1101:22387:13728 1:N:0:1
CCTGTTTGCTCCCCACGCTTTCGTGCATGAGCGTCAGTCTTTGTCCAGGGGGCCGCCTTCGCCACCGGTATTCCTCCAGATCTCTACGCATTTCACCGCTACACCTGGAATTCTACCCCCCTCTACAAGACTCTAGTTCGCCAGTTCGAAATGCTATTCCTAGGTTGAGCCCAGGGCTTTCACATCTCGCTTAACAAACCGCCTGCGCACGCTTTACGCCCAGTAATTCCGATTAACGCTCGGACCCTCCGTATTACCGCGGCGGCTGG
+
FGGDG96CEE9EDFE@F7FGGCFGGGDGEGFFFGGGGGGCFFGDE<FDF@:F7CGGGGGGFG:FFCFGGG7ABFFGGGGG<FCGGGGDFC7CFFGGFEGEGGGGGFG:DFFGGGGEGGGEEGGGGFGG,:DGFEGFDECEGGGGGFCEFG>CGFCFFCGCFCEGG,8E8C?CG5EEDGG4>FFDFGFFF3CFGGGGDFFF>0;1>4B3>BFF>DDGF<E)*86?F<F=8F=?FFBBB:>3@>BF9C??CF;2CEC<DGGC?48)4AC:=
@M02825:110:000000000-BHBHG:1:1101:5379:13739 1:N:0:1
CCTGTTTGCTCCCCACGCTTTCGTGCCTGAGCGTCAGTCTTTGTCCAGGGGGTCGCCTTCGCCACCGGTATTCCTCCAGATCTCTACGCATTTCACCGCTACACCTGGAATTCTACCCCCCTCTACAAGACTCTAGTTCGCCAGTTCGAAATGCAATTCCCAGGTTGAGCCCGGGGCTTTCACATCTCGCTTAACAAACCGCCTGCGCACGCTTTACGCCCAGTAATTCCG
+
FGGGGGCDF@ECEG<F:CFEGGGGGGGGGCEGGGGCGCGG<<FCFE<F8FF@+BFEGED,+BBFFFG>FGFC9D,F8EFFEG,AFGGDG7FG,CEFGGGCF7FFGGGCFGFFFGGGGFFGGGGGCG7<EF>9DFGGEGGGGGCCBFGGFCEGFF;EGGGG9CC8FGGDCF,438=CC5DDG77+:CFFGGCF3<D7CFFFB>31>F577;>D5DG=FDD@B70#:<F>FF7
@M02825:110:000000000-BHBHG:1:1101:8170:13962 1:N:0:1
CCTGTTTGCTCCCCATGCTTTCGTACCTCAGTGTCAGTATTAGGCCAGATGGCTGCCTTCGCCATCGGTATTCCTCCAGATCTCTACGCATTTCACCGCTACACCTGGAATTCTACCATCCTCTCCCATACTCTAGCCAACCAGTATCGAATGCAATTCCCAAGTTAAGCTCGGGGATTTCACATTTGACTTAATTGGCCACCTACGCACGCTTTACGCCC
+
EFFEFFGEFGCEFGGGFGFEGGCEFFGGF,:@<CFACFAEFGFAG8CC8F,AAE4,FFGG@CFGGGGGFF7EEE@EGGEFCFGGFFGGGBFFGFFGGGGEFGGGGF=:F@9FGG9DEGGGGGGA8EE8BDGGGGG,EFFDG8=BFGCG+63D=DEFFFGGGGGG,@3@DFFFCE97C>FGGGGFGGCFGCCF+5C=@AFFFDA=8FEB):>859<>FDFA9
@M02825:110:000000000-BHBHG:1:1101:4887:13968 1:N:0:1
CCTGTTCGCTACCCATGCTTTCGAGCCTCAGCGTCAGTAACAGACCAGAGAGCCGCCTTCGCCACCGGTGTTCTTCCATATATCTACGCATTTCACCGCTACACATGGAGTTCCACTCTCCTCTTCTGTACTCAAGCTCGACAGTTTCTGATGCAATTCTCCGGTTGAGCCGAAGGCTTTCACATCAGACTTATCG
+
GGGGGFGGGD@CE@FGFGGGFGGGCFD,,C<AFECDGDECFFGDGGFAEFGDG8FF@FGGDGCGGDFGGGGGFGGGGGGGGGFD?E<FGDEGFFFGFFGGCFGCGF@EEGG8E9EFDGCFGGDFGGFDGFFGGGGF>8FBEG6BEGE99,ECEFF9EFF,DCEGEC5D<FGGEDGGCGGGDF+CFCD6FGGFCCD<
@M02825:110:000000000-BHBHG:1:1101:26168:13985 1:N:0:1
CCTGTTTGCTCCCCACGCTTTCGTGCCTCAGTGTCAGTGTTGGTCCAGGTAGCTGCCTTCGCCATGGATGTTCCTCCCGATCTCTACGCATTTCACTGCTACACCGGGAATTCCACTACCCTCTACCACACTCTAGTCGCCCAGTATCCACTGCAATTCCCAGGTTGAGCCCAGGGCTTTCACAACAGACTTAAACAACCACCTACGCACGCTTTACGCCCAGTAATTCCGAGTAACGCTTGCACCCTTCGTATTACCGCGGCTGCTGGAACGAAGTTGACCGGTGCTTATTCTTTGGGTACCGTCAGAACAACCGAGTATTAATCGACTGCTTTTCTTTCCCAACAACAGGGCTTTACAACCCGAAGGCCTTCTTCACCCACGCGGTATGGCTGGATC…
+
GGFGGGGGGGFG8@EFFGGGGGEFG7FGGFGCFGFG<CFEEFDG<FFFFFGFGFFFGGC<FGE?CF?FFEGGFGGGFFGGGGGGGGABFBCGC=EFFGFAEDFFFFGGGGGGGGGGFFGGDFGGFGGGFFGD8>FFFGGGG6>>F;C;;;6,@DFFFAD,,9@CDFFD8DEFFFGGGGFFFGGGGG*00;?FCCCFFFF4>5DBFFBABDFF>DC7:CE5>6@FFA:=FFF)-<?DEC;3A55>?>6D<FC?FF>FFA:498AA;FFD90<:>DGF@=**>DC9,,DFCFFCC6EA,5+B@34,=DCFFCCE=CCFAADCF=;7C@8CGFF8:FGFFCFGFCE,FE,A,FCFDGDGFGEGFD@GGDF?GGEB9FCCGF>=GGFEGFEFE<C8FCAFFGG…
@M02825:110:000000000-BHBHG:1:1101:18170:14015 1:N:0:1
CCTGTTTGCTCCCCACGCTTTCGCACCTCAGTGTCAGTATCAGTCCAGGTAGTCGCCTTCGCCACTGGTGTTCCTTCCTATATCTACGCATTTCACCGCTACACAGGAAATTCCACTACCCTCTACCATACTCTAGCTTGCCAGTTTTGGATGCAGTTCCCAGGTTGAGCCCGGGGATTTCACATTCAACTTAACAAACCACCTACGCGCGCTTTACGCCCAGTAATTCCGATTAACGCTTGCACCCTCTGTATTACCGCGGCTGCTGGCACAGAGTTAGCCGGTGCTTATTCTGTCGGTAACGTCAAAACAATCACGTATTAGGTAACTGCCCTTCCTCCCAACTTAAAGTGCTTTACAATCCGAAGACCTTCTTCACACACGCGGCATGGCTGGATC…
+
GGGGGGGGGGGGGGGGGGGGGGGGGGGGGGGGGGGGGGGGGGGGGGGGGGGGGGGGGGGGGGGGGGGGGGGGGGGGGGGGGGGGGGGGGGGGGGGGGGGGGGGGGGGGGGGGGGGGGGGGGGGGGGGGGGGGGGAFGGGGGGGGGGGGGGGGGFFGGGGGGGGGGGGFGGGGGGGGGGGGFGGGGGGFGGGGGGGGGFFFFFFFFF>D>E>EFGGGGGF>@FFFGGFFFFFFGFGGFGGGFGFGGFFFFFFFGGFGGFEGFGFFFFFGGFGGGGFGDGGGGDGGFFGGGGGGGGGGGGGGGGGGC8GGGGGGGGGGGGGGFFFGGGGGGFGECGGGGEGGGGGGFEGFFEGGGGCGGGGFF7GGGGGGGGGGFGGGGGGGGGGGGGGGGGGGGGGGGGG…
@M02825:110:000000000-BHBHG:1:1101:20529:14042 1:N:0:1
CCTGTTTGCTCCCCACGCTTTCGCACCTCAGTGTCAGTATCAGTCCAGGTGGTCGCCTTCGCCACTGGTGTTCCTTCCTATATCTACGCATTTCACCGCTACACAGGAAATTCCACCACCCTCTACCAT
+
GGFDFFE@F9EC,CD+CFGEDFC@,:@EF8EFGFF9ECE9EE<CDFFGGCF,8BCGGEE9CC?F7E=8,,AFFFFFF8BAFF,<@FF7C@F+5C<ECC@+@@EAGFG@F,:EFFFGEFGGGDFD=FGGC
@M02825:110:000000000-BHBHG:1:1101:11144:14059 1:N:0:1
CCTGTTCGCTCCCCATGCTTTCGCTCCTCAGCGTCAGTAAATGCCCAGAGACCTGCCTTCGCCATCGGTGTTCCTCCTGATATCTGCGCATTTCACCGCTACACCAGGAATTCCAGTCTCCCCTACATCACTCTAGTCTGCCCGTACCCACCGCAGATCCGAGGTTGAGCCTCGGACTTTCACGGCAGACGCGACAAACCGCCTACGAGCTCTTTACGCCCAATAAATCCGGATAACGCTTGCGCCCTACGTATTACCGCGGCTGCTGGCACGTAGTTAGCCGGCGCTTCTTCTGCAGGTACCGTCACTTTCGCTTCTTCCCTACTGAAAGAGGTTTACAACCCGAAGGCCGTCATCCCTCACGCGGCGTCGCTGCATCAGGCTTCCGCCCATTGTGCA…
+
GGGGGGGGGCGEGGFGGGFAFGEGCFFCFGGGGEEGGGGGGGGGGGGGGGGGGGGGGGGGGGGGGGGGFGGEEFGGGGGGGGCGGGGGGGGGDGGGGGFEEGGGGGGGGGFGGGGGGGGGGGGFGGDFGGGGGGGGFGFCGGGGGGEEGGGGEGGGGFFGFGEGCFGGGGGGGDGCDEGGGGGG<<DEGGGG7CD<DFFFFBD<FFB:GF>GFF>FG3FGEFFFA>?FFF><B:6AA?9FE<:1>B19:<A37GGFGEFC>FGGGGFCCCGGFC9CCBCGDCBEEGGEFDGGGGFGGGGGGGGFF9DGGEDGFFGGF@,GGFAFGEFF9FGGFFDGGGGGGGGCGGGGDGGGGGGGGGCGGGGGGGGGGGEGGGGGGGGGGGGGGGGGGF9GGGFGGGG…
@M02825:110:000000000-BHBHG:1:1101:15035:14077 1:N:0:1
CCTGTTTGCTCCCCATGCTTTCGTACCTCAGTGTCAGTATTAGGCCAGATGGCTGCCTTCGCCATCGGTATTCCTCCAGATCTCTACGCATTTCACCGCTACACCTGGAATTCTACCATCCTCTCCCATACTCTAGCCAACCAGTATCGAATGCAATTCCCAAGTTAAGCTCGGGGATTTCACATTTGACTTAATTGGCCAACTACGCACGCTTTACGCCCAGTAAATCCGATTAACGCTCGCACCCTCTGTATTACCGCG
+
FEGCGCGFGGGGGGGGD@<@<FFAFGDGGGGFFGFEGFFGCFGFGFFD@F9EFGDFFFGGF>@CCCFGG<FGGG<<EB=,=AFFFGGCEGGGGGGFGEG7FGGGGGGGGGCDEFAEGFGGGDG,@F84EEFDG,;EGECGG>8=EAEFEFCD8DDFFCGGGG8DDCFECFAFC>EGD>DGC9FD9CFFGGGFCGG72>AFE)9>FF5BB>BF598CGGFFEFFFC<FF=80GGC;9G>:/9;997FCFD7CD7GE>CA<C9
@M02825:110:000000000-BHBHG:1:1101:14572:14084 1:N:0:1
CCTGTTTGCTCCCCACGCTTTCGTGCATGAGCGTCAGTGCAGGCCCAGGGGATTGCCTTCGCCATCGGTGTTCCTCCGCATATCTACGCATTTCACTGCTACACGCGGAATTCCATCCCCCTCTGCCGCACTCCAGCGATGCAGTCACAAAGGCAGTTCCCAGGTTGAGCCCGGG
+
CFFFCEFEF,CFFECGGGCDFGEFGGFFCFGG7FFGGFEFEGCBFG,6C,@@FEGGGEEGGGCFG8CEGGFC<AFGFEDFE7?FFGEFCCFGGGGFBCFGGGGFECCFFCF:FGAFGF8D+8>DDFG>C6>+DFG@FG7F>EDF;BCECDEE>FFGGC,@>D2142BB8B@8B==
@M02825:110:000000000-BHBHG:1:1101:27202:14085 1:N:0:1
CCTGTTTGCTCCCCACGCTTTCGTGCCTCAGTGTCAGTGTTGGTCCAGGTAGCTGCCTTCGCCATGGATGTTCCTCCCGATCTCTACGCATTTCACTGCTACACCGGGAATTCCACTACCCTCTACCACACTCTAGTCGCCCAGTATCCACTGCAATTCCCAGGTTGAGCCCAGGGCTTTCACAACCGACTTAAACAACCACCTACGCACGCTTTACGCCCAGTAATTCCGAGTAACGCTTGCACCCTTCGTATTACCGCGGCTGCTGGCACGAAGTTGGCCGGTGCTTATTCTTTGGGTACCGTCAGAACAACCGGGTATTAGCCGACTGCTTTTCTTTCCCAACAAAAGTGCTTTACAACCCGAAGGCCTTCTTCACCCACGCGGTATGGCTGGATC…
+
GGGFEFCDGFGDCFFGGGGFGGEGDFD,CFDFFFFGGFEFGGGGGGGGGEFGFFFGGFGGGDFGGEGC,AFEFBFEEFE7F7,CFGGGGGGCFGGGGGFFGGGCGDFGCEC=EFGGFGGGGGGGDAFGGEEFGGGGGGGGEEGFFCA9DFFGGGGFEFFFGGGGGFFGFG?FGFEEDFGGGGFGGC*:DDGEGDGGGFFF?FFFFF>EEABB5C5>FC>BBF?E>?FFFFFB=FFAFF>::<FFGC?F5AFFF?B4<DDGA8);54F?4*,C7FC58/*GGGGFCGFF<9CCCGGGCFB:383;79GFEE@EGGCB>;DGF@GGGF<GGGFF=B,FE8F<DGFEFFGFE,E,GDFDDGDEFF:@GFF8GGGFCGGGGGDCGGGGCBFFGGGFFGGFCGG…
@M02825:110:000000000-BHBHG:1:1101:26398:14093 1:N:0:1
CCTGTTTGCTACCCACGCTTTCGAACCTCAGTGTCAGTATGATGCCAGAAGGCTGCCTTCGCCATCGGTATTCCTCCAGATCTCTACGCATTTCACCGCTACACCTGGAATTCTACCTTCCTCTCACCTACTCTAGCCTAACAGTATCAGATGCCGTTCCCAGGTTAAGCCCGGGGCTTTCACATCTGACTTATCAAGCCACCTACGCTCGCTTTACGCCCAGTAATTCCGATTAACGCTTGCACCCTCTGTATTACCGCGGCTGCTGGCACAGAGTTAGCCGGTGCTTATTCTGCAGCTAATGTCATCGTCCATGGGTATTAACCATGGAGTCTTCTTCACTGCTTAAAGTGCTTTACAACCAAAAGGCCTTCTTCACACACGCGGCATGGCTGGATC…
+
GGGGGGGGGGGG8EFFEGGGGGGGGGGGGGGGGGGGGGGGGGGGGGGGGGFGGGFGGGGFGGGGGGFGEGFGGGGGGFGGGGGGGGGGGGGGGGGGGGDGGGGGGGGGGGGGGGFGGFFGGGGFGGGGGGGGGGFAFGFFGCDFGGGGGGGGGGGGGGGGGGGGGFGGGGGGGGGGGCGGGGG95?B+9:CFGGGGGFF5BDADFFEE;?AB>CFGFGFFCAFFGFFGGD@8?ACDEGGFFCFGDFFFFBCACE7DGGDGF94FAFAGF@;CCGGGFDED?;777GGCD9FCDE?7CFAGFFGEGGDGGGGGEGGF@DFFAF9FFFGGGGGGGGGGGGGGGGGFGGGGFFFCGGGGFEGGFEGDCFFGGGFEFGGGGGGGGFGGGGGGF=7GGEFGGGG…
@M02825:110:000000000-BHBHG:1:1101:28251:14110 1:N:0:1
CCTGTTTGCTCCCCACGCTTTCGTGCCTGAGCGTCAGTCTTTGTCCAGGGGGCCGCCTTCGCCACCGGTATTCCTCCAGATCTCTACGCATTTCACCGCTACACCTGGAATTCTACCCCCCTCTACAAGACTCTAGTTCGCCAGTTCGAAATGCAATTCCCAGGTTGAGCCCGGGGCTTTCACATCTCGCTTAACAAACCGCCTGCGCACGCTTTACG
+
GG9<FGG8<@FGGEGGGGGFFF@FFCFCEFGGGGGCEAC<FGGGGGGGAFGGGGGGC,=C4BFCGGGGFGFFFG9FAF?EFGFGGFGGEFEGGGFGGGGDGGGGGGGGCFDA>FCGEFFGGG7BEGGFGGGGGFCCE;FEGGGGGGFG,:CF9DG,?FG,?@?5CGCG,BC8:CEGCCFGCCD@CGGF0*7C<?FG7FF@>05<>F:B3BEFEGC>FC
@M02825:110:000000000-BHBHG:1:1101:23473:14133 1:N:0:1
CCTGTTTGCTCCCCACGCTTTCGCACCTCAGTGTCAGTATTAGTCCAGGTGGTCGCCTTCGCCACTGGTGTTCCTTCCTATATCTACGCATTTCACCGCTACACAGGAAATTCCACCACCCTCTACCATACTCTAGTCAGTCAGTTTTGAATGCAGTTCCCAGGTTGAGCCCGGGGATTTCACATCCAACTTAACAAACCACCTACGCGCGCTTTACGCCCAGTAATTCCGATTAACGCTTGCACCCTCTGTATTACCGCGGCTGC
+
DFGGGGFFG9EF<FFFGGG:DFGEGGGGGFGGAFFCFA,CEGGECEFGFFFDGGGGGGGG?CGGDFCFGGGDGGGGGGGGFGFEGGGGGEGGFGGGGGGGGGGGFGGEGGGGGGDFGDGEGGGFGFFGFGGGGGGGGGGGDFGFGDGFFGGGGGGDEGGGGGGGGGGFGG6>BEGGGD9;DFGFGDGFCGGGGGGGFFFFBB?5AFFF>BADDDFGGG<A>:7:CC;68@?66<?DFFFF>24#EC=1B9:<65C<B??CA99*FA
@M02825:110:000000000-BHBHG:1:1101:8597:14171 1:N:0:1
CCTGTTCGCTCCCCATGCTTTCGCTCCTCAGCGTCAGTAAATGCCCAGAGACCTGCCTTCGCCATCGGTGTTCCTCCTGATATCTGCGCATTTCACCGCTACACCAGGAATTCCAGTCTCCCCTACATCACTCTAGTCTGCCCGTACCCACCGCAGATCCGAGGTTGAGCCTCGGACTTTCACGGCAGACGCGACAAACCGCCTACGAGCTCTTTACGCCCAATAAATCCGGATAACGCTTGCGCCCTACGTATTACCGCGGCTGCTGGCACGTAGTTAGCCGGCGCTTCTTCTGCAGGTACCGTCACTTTCGCTTCTTCCCTACTGAAAGAGGTTTACAACCCGAAGGCCGTCATCCCTCACGCGGCGTCGCTGCATCAGGCTTTCGCCCATTGTGCA…
+
GGFGFAGGGGGG8FFGFGGGGGGGFGGGGF@FGGEGGGFGFCCF@FGGEFFGFFFGCF<EFGGGGFEGGGGGGGDGGGGGGGF<FDFFEGGCFFGGGGGGGGGGGGGGGGFGGGFGGGA;9DE8EFGGGFGGGGGGFEGGGGGGEEEGGFGGGGGG8;FCGGGGC>DGGGGFFGGCDGGGGGDCCCDAFFGGDCCDD8F@BFF?FFD.FFFFB>7DDGBEFF??1CFDGE:<14:4<BCE5C:9>487,::FEGGDCFCC8*FGGF7FGFFC,F;FGC55>8CCGGGGF?GGGGCC@,*GFEFFC9=ECEGC8GGGGGGEFFE5FE?<GGGFGDGFGGGGFDGGDGEDFFGFGGFCEFDF>4@DF7GGGGGGGGGGGFGF@GGGGGGGGGFCGGGGGGG…
@M02825:110:000000000-BHBHG:1:1101:26496:14239 1:N:0:1
CCTGTTTGCTCCCCACGCTTTCGCACCTCAGTGTCCGTATTAGTCCAGGTGGTCGCCTTCGCCACTGGTGTTCCTTCCTATATCTACGCATTTCACCGCTACACAGGAAATTCCCCTACCCTCTACCATACTCTAGCTTGCCAGTTTTTGATGCAGTTCCCAGGTTGAGCCCGGGGATTTCACATCCAACTTAACAAACCACCTCCGCGCGCTTT
+
GGGGGGGGGGGFFEGGGGGDGGGGGGGGGE@FGGG,FF<EC<FFECCFFDEFGGGCFGGGGGGGGG,E?<<FFFEFF<<EEEAFGFGFGGGEGGFGGEG>:>9FEE?FE,EFGD,@FF,D,6@BFFF8E8>BFFC9==F,>>D8EEGG+@+>EGC9E3FEF9DFDFG,@6@EGGDE>CFCGC>+:<CADFG?F,4:FA5>1=D@4;)::AFEFGG
@M02825:110:000000000-BHBHG:1:1101:6745:14243 1:N:0:1
CCTGTTTGCTCCCCATGCTTTCGTACCTCAGCGTCAGTATTAGGCCAGATGGCTGCCTTCGCCATCGGTATTCCTCCAGATCTCTACGCATTTCACCGCTACACCTGGAATTCTACCATCCTCTCCCATACTCTAGCTTCCCAGTATCGAATGCAATTCCTAAGTTAAGCTCAGGGATTTCACATCCGACTTAAAAAGCCGCCTACGCACGCTTTCCGCCCAGTAAATCCGA
+
,CFFFFEFG9FAFDC@@F<<FEFFGGGCFAF<6BF:FF,CFFA,,CFF8FA86EC:EFFGG,CFGGD7FF<FGFE,AEECFFFGFGCDGFG@FEFFE@FGGGGGFCFFCFFGGDGFGFG=EFG9,DFFGEGC9ED,@FGGFFGGGFGGGGC==FC@EG9FFG;6DFCAFBEGGGCF7EGGGFDFGFGEGGGDC@C87?FFB=?2)8AEFDDAEDF+;85?;B?=E'7AFF66
@M02825:110:000000000-BHBHG:1:1101:5308:14250 1:N:0:1
CCTGTTTGCTCCCCATGCTTTCGCTCCTCAGCGTCAGTAAATGCCCAGAGACCTGCCTTCGCCATCGGTGTTCCTCCTGATATCTGCGCATTTCACCGCTACACCCGGAATTCCAGTCTCCCCTACATCACTCTCGTCTGCCCGTACCCACCGCAGATCCGAGGTTGAGCCTCGGACTTTCACGGCAGACGCGACA
+
FFGFFGFCEEEECFGDFGDFEG7FC<@,C9F8@BCFEF9<AEFG@FFGGFCGGGCGGFGCCGEEFGEEEGFGFGGGGGFGGGGAF?AFEGGEF9CEE+>FFFGGG+>F7CFFGEFGFGGEEF7D+DFG=9EFGG8=B8F+DECBECGDGGEE533>:DBFFGG:EGDCFF8CC547CECCF@FG3DC>GGDED=>>
@M02825:110:000000000-BHBHG:1:1101:13327:14367 1:N:0:1
CCTGTTTGCTCCCCACCCTTTCGCTCCTCAGCGTCAGTTACGGCCCAGAGATCTGCCTTCGCCATCGGTGTTCCTCCTGATATCTGCGCATTCCACCGCTACACCAGGAATTCCAATCTCCCCTACCGCACTCTAGTCTGCCCGTACCCACTGCAGGCCGGAGGTTGAGCCTCCGG
+
GGGGCFFGGGCGG>EGGGGGFGGGGGGGGGGGGEGGGGGGGGGEEG7DFFF9EFADGFGGGGGCEGGGGGC@FGFGFGGGCEFF9<FGGGGGGGGGGGGGGGGGGGFGGGGGGGFGGD8=AFGGGCEGECGG=EGADFFGGGGG:ECGGFC>EGDFGGGGGCEEB@FFGGG6CCEG
@M02825:110:000000000-BHBHG:1:1101:18369:14402 1:N:0:1
CCTGTTTGCTCCCCATGCTTTCGTACCTCAGTGTCAGTATTAGGCCAGATGGCTGCCTTCGCCATCGGTATTCCTCCAGATCTCTACGCATTTCACCGCTACACCTGGAATTCTACCATCCTCTCCCATACTCTAGCCAACCAGTATCGAATGCAATTCCCAAGTTAAGCTCGGGGATTTCACATTTGACTTAATTGGCCACCTACGCACGCTTTACGCCCAGTAAATCCGATTAACGCTCGCACCCTCTGTATTACCGCGGCTGCTGGCACAGAGTTAGCCGGTGCTTATTCTGCGAGTAACGTCCACTATCCCTAGGTATTAACTAGAGTAGCCTCCTCCTCGCTTAAAGTGCTTTACAACCAAAAGGCCTTCTTCACACACGCGGCATGGCTGGAT…
+
GGGGGGGFGFGFEGGGGGGGGGDGGGCAFGGGGGGGFFGFFFCD@8CDEDEEFGEGGGFGFGGGGGGGGGGGFGGGEF<FFGGGGGGGGEGEFGGGGDGGGGGGFC=DFFGGGGFGGGGGGGGGGGFGGGGFGGGGDGFDFEE8F9=@C6=F8FGGGFEDFFGFBFFGGF7DCEEGGGGFFGGGFFG9<CFFGCF@79FFFFAFFABEBA6>DCGGG:DB>>8*77=CAGGC3D>3DD<9929>CC4:DFDDAFF>FECFFFC58)B@:+C++C9GGGGGDDFC7GGGGE@55GGGGGEF8DGGGGGE<6GGGFGGGGGGFGGGGGGGGGGGGGGFCFF7FB7GGGFFAD7GFGF;FFGGGGGGFGGFFGGGFFDGFDGGGGEGDGGGFGGGGGGGGGG…
@M02825:110:000000000-BHBHG:1:1101:28033:14428 1:N:0:1
CCTGTTTGCTCCCCACGCTTTCGTGCCTGAGCGTCAGTCTTTGTCCAGGGGGCCGCCTTCGCCACCGGTATTCCTCCAGATCTCTACGCATTTCACCGCTACACCTGGAATTCTACCCCCCTCTACAAGACTCTAGTTCGCCAGTTCGAAATGCAATTCCCAGGTTGAGCCCGGGGCTTTCACATCTCGCTTAACAAACCGC
+
GGGGGGGFFGGGFGFGBFFGGFEGGGGGG8EFGGGGGGEECF@FGFG8F,CEFCFG=FFFGGGGGFEGGGDGFFC?AFG9BFCFFAFFGCCFCCDFAFFCFEF<FC8F,:FFGGFE9DFCEGEGGGAEG,:@DGGGGGGCEGGCEFGCGFE57C9BFFGEGGGFGGDFGFFD8=55):FGC:FG78:9CD3CGFFFF>F>9B
@M02825:110:000000000-BHBHG:1:1101:3625:14431 1:N:0:1
CCTGTTCGCTACCCATGCTTTCGCTCCTCAGTGTCAGTAATGGCCCAGAGACCTGCCTTCGCCATCGGTGTTCTTCCTGATATCTGCGCATTTCACCGCTACACCAGGAGTTCCAGTCTCCCCTACCACACTCTAGCCTGCCCGTACCCACCGCACGCCCGAGGTTGAGCCTCGGGTTTTCACGGCAGACGCGACCAGCCACCTACG
+
FCFFGGGDEGEDGGGG@DCDFGEGGG@E@EGFCFGGG<FCG9FCFC7FEGGGGFEGGGGGGDGDGFGDFEGGGGGFGFEFGFGFFDGGGFG:CFGGFGGGGGGFCFG7DCFGFFCACFGGCFGFGFCGFFGCEGGGDFG@F8DEEGGDDEEGDECEGGGGC5>>EGF,1?FCFGECGC4CGGGGGGGF*;>ECGG)9AFF:5@<4D@
@M02825:110:000000000-BHBHG:1:1101:6879:14447 1:N:0:1
CCTGTTCGCTACCCACGCTTTCGTCCATCAGCGTCAATCAATTAGTAGTAACCTGCCTTCGCAATTGGTATTCCATGTAATCTCTAAGCATTTCACCGCTACACTACATATTCTAGTTACTTCCTACTAATTCAAGTCTAACAGTATCAATGGCCGTTCCACCGTTGAGCGATGGGCTTTCACCACTGACTTATTAAACCGCCT
+
<F<EFFGCDCCG8C,CFGGCFECEFFCFGGGG:C:,CFGFFF<FEDEFFCCDE<FGGFG9FGB7FFFDF,CFFEFGD??D?E<FGFF<A<FF@@FGG@=@CCGGFFG@;9EFEF;;EGAGFCGGDF,=EDFGFGG9==DDFFGGDE9ECFG93@=EGGGC@A>B>868DF::FD:@?7C9<CFG*@C*2;C:C7CFC98AF@??
@M02825:110:000000000-BHBHG:1:1101:7418:14469 1:N:0:1
CCTGTTTGCTCCCCACGCTTTCGTGCATGAGCGTCAATCTTGACCCAGGGGGCTGCCTTCGCCATCGGTGTTCCTCCACATATCTACGCATTTCACTGCTACACGTGGAATTCTACCCCCCTCTGCCAGATTCTAGCCTTGCAGTCTCCAATGCAATTCCCAGGTTGAGCCCGGGGATTTCACATCAGACTTACAAAACCGCCTGCGCACGCTTTACGCCCAGTAATTCCGATTAACGCTTGCACCCTACGTATTACCGCGGCTGCTGGCACGTAGTTAGCCGGTGCTTATTCTTCAGGTACCGTCATTAGCAAGAGATATTAGCCCTCACCGTTTCTTCCCTGACAAAAGAGCTTTACAACCCGAAGGCCTTCTTCACTCACGCGGCATTGCTGGATC…
+
GGGGGGGGGGGGGGGGGGGGGGGGGGGGGGGGGGGGGGFGGGGGGGGGGGGGGGGGGGGGGGGGGGGGGGGGGGFGGGGGFGGGGFFGGGGGGGGGGGGGDGGGGGGGGGGGGGGGGGGGGGGGGGGGCFGGGGGGGGGGGGGGGGGGFGFGGGGFGGGGGGGGGGGGGGGGGGGG4=4FF7CGGGGFFGGGGGGGGFFF9@EFFFFF>BD>DGGDFGFEC?@@4CGDDCGGF?FAAFFGFG>C58<DBF?EBD><AA:DFGFFFAACCDFDGGGGCEEDC>EGFGGFFGGGGGGGEGGGEECDGCGGGFGGGGGCGGGGGGGGGFFGFCGGCGGG>GGGGFDGGGGGGDGGGGGGGGFDGGGGFFFEF?FFGGDDGGGGGGGDGGGFFAGGGGGGGGG…
@M02825:110:000000000-BHBHG:1:1101:9380:14488 1:N:0:1
CCTGTTCGATCCCCACGCTTTCGTGCATCAGCGTCAATACCAGCTTAGTGAGCTGCCTTCGCAATCGGAGTTCTAAGACATATCTATGCATTTCACCGCTACTTGTCTTATTCCGCCCACTTCAAATGGATTCAAGCCCATCAGTATCAAAGGCACTGCGATGGTTGAGCCACCGTATTTCACCCCTGACTTAATAGGCCGCCTACGCACCCTTTAAACCCAATAAATCCGGATAACGCTCGGATCCTCCGTATTACCGCGGCTGCTGGCACGGAGTTAGCCGATCCTTATTCTTCCAGTACATTCAGCTAAATACTCGTATTTAGGTTTATTCCTGGACAAAAGCAGTTTACAACCCATAGGGCAGTCATCCTGCACGCGGCATGGCTGGTTCAGGCT…
+
FGGGGGGCEFFCGGGGGGDGGGGFFGGGGGCFDEGGGE<DGFEFFGGFGAGGGGGGGGGGGGEGGGGGGGFGGGGEEF@FFGEGGGGGGGGGGGGGGFGE7FEEGGGGGFGGGFCEEGGGGGGGGGG8EFGGGGGGGEGGG89EGGGGGGGGGFGGGFGGGGDC>FGGGGGGGGEFGGGGGGGGGDGFGGGGGGGDGFFF=>D@DFFFFFFFFGGDFFFFEFFDFFF>FA9:-6DDFFFFFFFGGGGGGGF?BGGFF>FEFFFGGFGGC5FCGGGGGGGGECECFFCFB96FCGFE=FFAGFGGGGGGCGGGGGGEFGGGGGGGGGGGGGGGGGGGGFFDCFFF9FFFAGGGGGGGGGGGGGGGGGGGGGGGGGE@GCGGGGGGGGGGFGGGGGGGGGG…
@M02825:110:000000000-BHBHG:1:1101:15351:14506 1:N:0:1
CCTGTTCGCTCCCCATGCTTTCGCTCCTCAGCGTCAGTAAATGCCCAGAGACCTGCCTTCGCCATCGGTGTTCCTCCTGATATCTGCGCATTTCACCGCTACACCAGGAATTCCAGTCTCCCCTACATCACTCTAGTCTGCCCGTACCCACCGCAGATCCGAGGTTGAGCCTCGGACTTTCACGGCAGACGCGACAAACCGCCTACGAGCTCTTTACGCCCAATAAATCCGGATAACGCTTGCGCCCTACGTATTACCGCGGCTGCTGGCACGTAGTTAGCCGGCGCTTCTTCTGCAGGTACCGTCACTTTCGCTTCTTCCCTACTGAAAGAGGTTTACAACCCGAAGGCCGTCATCCCTCACGCGGCGTCGCTGCATCAGGCTTTCGCCCATTGTGCA…
+
GGGGGGGGGGGGFGFGGGGGFGGD:FCFGGGGGGGGEF,CFAFGFFFGGGGGGGGGGGGFFFGGGGGGGEGGFGGGGGFFF9FFGGGGG>FGGFGGGEGGGGGGDF8CG=FGGGGDFGGGCGGFGGGGCEFGGF9DGFGEFGGGGGGGFGGGGGGGCFGGFEGCEFGGFG:FFCE5CEFGGGGGGGGFGFGGGDCGD7FFB>@?5?<:9>@FF>FGFDDFEFF:2CF?GGDFB6F92555DCBF>:>FC::.?A?DDDGGFGFF=7FGFE@C?2CCE8EEDCC>EDC6CDGFGGGFGFEGF>GC@,>@+F+GGFGGGGGCAGGGGAECGGGFGFE,9F:F@F>F@F7GGE>GGFECGGGEF=F@CCGGGGGGFCGGFGCGGFC+F@FCEGEDFFGGGFG…
@M02825:110:000000000-BHBHG:1:1101:7751:14508 1:N:0:1
CCTGTTTGCTCCCCACGCTTTCGTGCCTGAGCGTCAGTCTTTGTCCAGGGGGCCGCCTTCGCCACCGGTATTCCTCCAGATCTCTACGCATTTCACCGCTACACCTGGAATTCTACCCCCCTCTACAAGACTCTAGTTCGCCAGTTCGAAATGCAATTCCCAGGTTGAGCTCGGGGCTTTCACATCTCGCTTAACAAACCGCCT
+
FGGGFFGFFAF@FGEGEG@@FGEGFFFFGGGGGCEGD<EFGGGCGG<F8C@FEGGGEGGEFGGGGGCG>+AE?FGGGGFGGGEFG9F@FCGEGGGCGCC:EGFGG,AF8DFGGGFG,DECEEGG7FGFC,:3@FEAFGACEGGGGGGGG>E:FGEFGGDCCCEFGGGFFF,6;CCCDGGFGGFCDCFFGDCC8FG=FFAFFFF?
@M02825:110:000000000-BHBHG:1:1101:11567:14527 1:N:0:1
CCTGTTTGCTCCCCACGCTTTCGCACCCCAGTGTCAGTATCAGTCCAGGTAGTCGCCTTCGCCACTGGTGTTCCTTCCTATATCTACGCATTTCACCGCTACACAGGAAATTCCACTACCCTCTACCATACTCTAGCTTGCCAGTTTTGGATGCAGTTCCCAGTTTGAGCCCGGGGATTTCACATTCAACTTAACAAACCACCTACGCGC
+
,EFGEFGGG<<EDGFGCF@FDGG:FFC,CCEF@F@EAFCFGGCCEEGGDFGFGEC:@@FGGDF@EG?DA@=BFFCE9BFFG<,9,CF@:CFGGGGGG:FFFEGGGDFDG@FFFGGGG8D=D@FG9EGGGFFGF;FFGGFGFGFGD,,E8CFGCFGGGGFFECF3>9F9F6CDDEC5CC4*D9=CFFFACFGGCCFGCFFFDFF=FFEF:8
@M02825:110:000000000-BHBHG:1:1101:21915:14536 1:N:0:1
CCTGTTTGATCCCCACGCTTTCGTGCATCAGCGTCAATACTAACTTAGTGAGCTGCCTTCGCAATCGGAGTTCTAAGACATATCTATGCATTTCACCGCTACTTGTCTTATTCCGCCCACTTCAAATAGATTCAAGTCCTACAGTATCAAAGGCACTGCGACAGTTAAGCTGCCGTCTTTCACCACTGACTTATAGGACC
+
GFGCGGGGGFGE@F@GEG7@FG>F@EEFFFEGGC@FGG9FFFGGGFG9CEFCGFEE,CF@DCFEFGGG,4FFFGGFFCEFGCEFGGGGGGEBAFGDGFGE7BFGCFFFGFFEG@EEEE>EFFDFDFGGGGGGGGGGGGCGF9DFFEFEFCGAD==8FFC@EGGGGGGAAGGGGGGGDGGGDCF:C;FFG>CFGG79CAF>
@M02825:110:000000000-BHBHG:1:1101:16698:14543 1:N:0:1
CCTGTTTGCTCCCCACGCTTTCGAGCCTCAGCGTCAGTAATGAGCCAGTGTGTCGCCTTCGCCACTGGTGTTCTTCCGAATATCTACGAATTTCACCTCTACACTCGGAGTTCCACACACCTCTCTCATACTCAAGACACCCAGTATCAAAGGCAATTCCGAGGTTGAGCCCCGGGATTTCACCCCTGACTTAAATGTCCGCCTACGCTCCCTTTACGCCCAGTAATTCCGAGCAACGCTAGCCCCCTTCGTATTACCGCGGCTGCTGGCACGAAGTGAGCCGGGGCTTCTTCTCCGGGTACCGTCATTATCGTCCCCGGTGAAAGAATTTTACAATCCTAAGACCTTCATCATTCACGCGGCATGGCTGCGTCAGGCTTTCGCCCATTGCGCAAGATT…
+
GGGGGFGEFGGGGGFGGGDGGGGG?FGCGFGGGGCFEGGGGGGGGGGGGGGGGGGFFFGGGGGGGGGGGGGGFGGGGGGGGGFGFGGFEDFGGGGGGGGGGGGGGGGGGEFFGFFGGGGGGGGGGGGGGGGGGGGGFFFGGGGGGFFGGF9EFFGFGCCGGEGGGGGDGGGGGGGGGGGGGFGF*9CFGGGGFGCFGFFFDFFDGGC>)>AFFGGGGGEEFFGFFFGFFFCBGEGFD?::DF5:DF>F5GFD@??9D<CCC4CFCGCFGCFGF?C?,*>?DGEC@DC7GGEB+7FCAGGF@7CECFD7GF:FCGGEEGEGGGGGGGGGF9E9GGCF?FFAGGGF=<?<FE,GDGFCGGGGGF@GFGGEGGGFC@GGFGGGGGGGGGGFCGCDCFGGGGG…
@M02825:110:000000000-BHBHG:1:1101:16629:14547 1:N:0:1
CCTGTTTGCTCCCCACGCTTTCGCACCTCAGTGTCAGTATTAGTCCAGGTGGTCGCCTTCGCCACTGGTGTTCCTTCCTATATCTACGCATTTCACCGCTACACAGGAAATTCCACCACCCTCTACCATACTCTAGTCAGTCAGTTTTGAATGCAGTTCCCAGGTTGAGCCCGGGGATTTCACATCCAACTTAACAAACCACCTA
+
GGGGG<FFGDFGFGGGGGDGGGEGEGDGGFFECFFGGGGGG@FGGGGGGEAFG<7FFGGGDEEGGGFGGFAFGGGGGGCE<FDFG9BGGGGGFGGGGFGGCGGGGFGGG8FGGGGGG?GGCFGGGGGGGGGGGGGGGGGGGGGG=FFGGCFFGGFD>>;FFGCFGGGGGGGGGDGGGGGGGCC>FGFFGGFGCFGDGAFFDF>=;
@M02825:110:000000000-BHBHG:1:1101:4929:14549 1:N:0:1
CCTGTTTGATCCCCACGCTTTCGTGCATCAGCGTCAATACTAACTTAGTGAGCTGCCTTCGCAATCGGAGTTCTAAGACATATCTATGCATTTCACCGCTACTTGTCTTATTCCGCCCACTTCAAATAGATTCAAGTCCTACAGTATCAAAGGCACTGCGACAGTTAAGCTGCCGTCTTTCACCACTGACTTATAGGACCGCCTACGCACCCTTTAAACCCAATAAATCCGGATAACGCTTGGATCCTCCGTATTACCGCGGCTGCTGGCACGGAGTTAGCCGATCCTTATTCTTCAGGTACATTCAGCTTCCCACACGTGGAAAGGTTTATTCCCTGACAAAAGCAGTTTACAACCCATAGGGCAGTCATCCTGCACGCGGCATGGCTGGTTCAGAGT…
+
GGGGGGGGGGFGGGGGGGGGGGGGGGGGGGGGGGGGGGGGGGGGGGGGGGGGGGGGGGGGFGGGGGGGGGGGGGGGGGGGGGGGGFGCFGGGGGGGGGGGGGGGGGGGGGGGGGGGGGEGGGGGGFFGGGGGGGGGCFGGGFDGGGGGGGGGGFFGGGGGGGGGGGGGGCFDGGGEGCGFFGGGGGFF8CDFFGGGGFFF@BA?FFFFFFFFF;FDFFGGFF@D=FFFGGF@FFFFDGFFFF=?FGGGGGFCDFFD>FF>FGFGGGGGGGFCCGGGFCFGGGF@FFGGFA8E98ED9D8FGGGGFFFGEEGGGGGGFGGGGGGGGGGGFGGGGGFFFF=FFFFCGGGFGGFGGGGGGGGGGFGGGGGGGGGGGGGGGGGGGGGGGGGGGGGGGGGGGGG…
@M02825:110:000000000-BHBHG:1:1101:26668:14562 1:N:0:1
CCTGTTTGCTCCCCACGCTTTCGTGCCTGAGCGTCAGTCTTTGTCCAGGGGGCCGCCTTCGCCACCGGTATTCCTCCAGATCTCTACGCATTTCACCGCTACACCTGGAATTCTACCCCCCTCTACAAGACTCTAGTTCGCCAGTTCG
+
EFE<FFFE9<<<@@FGEGCGGGGGFGDFFFGGGGEGGGGGGC<F<CFA@6+@FC@EGGGGGGCFGGGGGGG9?FFF?FGCF<FEC9EFG@CFAEFFFGC7>CCGGGGF?:EGCGFE9D+8+8@FGFFFE6?EFF9EEFFCE8:>FFCC
@M02825:110:000000000-BHBHG:1:1101:10247:14572 1:N:0:1
CCTGTTTGCTCCCCATGCTTTCGTACCTCAGCGTCAGTATTAGGCCAGATGGCTGCCTTCGCCATCGGTATTCCTCCAGATCTCTACGCATTTCACCGCTACACCTGGAATTCTACCATCCTCTCCCATACTCTAGCTTCCCAGTATCGAATGCAATTCCCAAGTTAAGCTCGGGGATTTCACATTTGACTTAATTGGCCACCTACGCACGCTTTACGCCCAGTAAATCCGATTAACGCTTGCACCCTCTGTATTACCGCGGCTGCTGGCAC
+
FGFGGGGEF@EFF:EEFGAGGE7FFGD,CEFGGGGGE<EFGFC9C,EDCFFGGGGGF<FDGGEGGGGDFFDFDGGGGGGCFGAFGFFGCCGCE=FFDFF@FCFFGGGCF=F8FFFGGGGEGG9>F88=AEDFFG9FGGGF88=DEFFGEFGGGGG,33@=CF88D9DAA9@CGGDGD>4;>:@FFGCAGC9=7@CFF88FEDFFFF>EBF:8)8<@FGFB=A'6CF7FFFF?D08AFF>DF:G><5D:<?@;*>E94CD796F;?FCA>6B<
@M02825:110:000000000-BHBHG:1:1101:21792:14576 1:N:0:1
CCTGTTCGCTCCCCATGCTTTCGCTCCTCAGCGTCAGTAGTGGCCCAGTGACCTGCCTTCGCCATCGGTGTTCCTCCTGATATCTGCGCATTCCACCGCTACACCAGGAATTCCAGTCACCCCTACCACACTCTAGTCTGCCCGTACCCGATGCAAGCTCAAGGTTGAGCCTTGAGTTTTCACACCAGAC
+
FG<FFGGEF;FFCFEFGGFFGGGGGGGDGGGGGEGGGGG9EGCFFFE8F<FFDGGGGG9FF@EEFF@@FEFEGGGFGFGGGGGGGDFECGGGGFGGD:CGGGGGGFECFGGGGGGGGGGGGGGG6=D?FFGGFDGDDEFFGGGGGEGGGGDEEGGGGGFFGGGE@EBFGGGGGG7C22BC>9CGC*;68F
@M02825:110:000000000-BHBHG:1:1101:22495:14680 1:N:0:1
CCTGTTTGCTCCCCACGCTTTCGCACCTCAGTGTCAGTATTAGTCCAGGTGGTCGCCTTCGCCACTGGTGTTCCTTCCTATATCTACGCATTTCACCGCTACACAGGAAATTCCACCACCCTCTACCATACTCTAGTCAGTCAGTTTTGAATGCAGTTCCCAGGTTGAGCCCGGGGATTTCACATCCAACTTAACAAACCACCTACGCGCGCTTTACGCCCAGTAATTCCGATTAACGCTTGCACCCTCTGTATTACCGCGGCTGCTGGCACAGAGTTAGCCGGTGCTTATTCTGTCGGTAACGTCAAAACAATCACGTATTAGGTAACTGCCCTTCCTCCCAACTTAAAGTGCTTTACAATCCGAAGACCTTCTTCACACACGCGGCATGGCTGGATC…
+
GGGFGGGGGGGFGGEEGGGDGGGGGGG8FGGGGGGGGGGGGGGGGGGGGGGGGGFG=CEGGGDGFGGGGGGGGGGGGGGGGA9EFGGGGCFGGGGGGGGGGGGFGGGGGGGGGFGG8DDEGGGGGGGGGCFEGGGGGGGGGGGGGGGGFCGGGFGFGGGGCFGGFGGF?DFGGGGGGGFGGGG>CG4AC8CFGGGGGAFFBBBBFF>EDD:5>DGGGGFEEF@:D776GGFFFBFFBFB>@55??CCFFEFGGGGGGGC9?44A>;FGGFF?CCD7FCDGDDGFFGCED9EGGEDGECEFGE@EC?GGCFGAFGGGFCDCCE9GGGGGGGGGGF<GGGGGGGF<BAAFCGFDGGGGGGFCECEFGGDFF<CFGGGGFFDEGFGGGGGGGFCGGEA9FEG…
@M02825:110:000000000-BHBHG:1:1101:29368:14771 1:N:0:1
CCTGTTTGCTCCCCACGCTTTCGTGCATGAGCGTCAGTACAGGTCCAGGGGATTGCTTTCGCCATCGGTGTTCCTCCGCATATCTACGCATTTCACTGCTACACGCGGAATTCCATCCCCCTCTACCGTACTCTAGCTATACAGTCACAAATGCAGTTCCCAGGTTGAGCCCGGGGATTTCACATCTGTCTTATATAA
+
GGGEFE@FFDGGGDAE@:FCDFGGGGGFFGGDCBC7,CCE9CFFEF@8@E@FC@F9,6FEGE,?BFFCG,4@FEFGGEFEGGGGGCFFCDGCCFGG?FC9EGF<CGGD++=DFEFGFFEFGGGGGED+D+@6;93@DEF;FCGGGF>BE,3@,EE9E;F;CFF5DFF@CC@FGGG=4EGFGFDFFDCAF7D9:9:CDA
@M02825:110:000000000-BHBHG:1:1101:11610:14827 1:N:0:1
CCTGTTTGATCCCCACGCTTTCGTGCATCAGCGTCAATACTAACTTAGTGAGCTGCCTTCGCAATCGGAGTTCTAAGACATATCTATGCATTTCACCGCTACTTGTCTTATTCCGCCCACTTCAAATAGATTCAAGTCCTACAGTATCAAAGGCACTGCGACAGTTAAGCTGCCGTCTTTCACCACTGACTTATAGGACCGCCTACGCACCCTTTAAACCCAATAAATCCGGATAACGCTTGGATCCTCCGTATTACCGCGGCTGCTGGCACGGAGTTAGCCGATCCTTATTCTTCAGGTACATTCAGCTTCCCACACGTGGAAAGGTTTATTCCCTGACAAAAGCAGTTTACAACCCATAGGGCAGTCATCCTGCACGCGGCATGGCTGGTTCAGAGT…
+
GGGGGGGGGGGGGGGGGGGGGGGGGGGGGGGGGGGGGGGGGGGGGGGGGGGFGGGGGGGGGGGGGGGGGGGGGGGECDGGGGGGGGGGGGGGGGGGGGGGGGGGGGGGGGGGGGGGEEGGDFFG;DFGGGGGGGGGGGGGGGGGGGGGGGGGGFGGGGGGGGC>DGFGFGEFGGDGG>FGGGGGGDFAFGFFGF79>AFFBBB9BF>D>BFFFGGGCGFGGF@;4@GDBC@FD;;=:397FCFGDGE5GFCFGGGBFFB>FF9,7?FF:5CGFF?CFEGGGGFFFDFFGFGDFDDE9ADGFGFDGGGGGGFEEDGGGGE9GFGGGGGGGGGGGGGGGGGGGGGFGGGGGGGGGGGGGGGFFGGGGGGGCFGGGGGGGGDGGGGGGGGGGGGGFCGGGGG…
@M02825:110:000000000-BHBHG:1:1101:2325:14865 1:N:0:1
CCTGTTTGCTCCACATGCTTTCGTACCTCAGCGTCAGTATTAGGCCAGATGGCTGCCTTCGCCATCGGTATTCCTCCAGATCTATACGCATTTCACCGCTACACCTGGAATTCTACCATCCTCTCCCATACTCTAGCTTCCCAGTATCGAATGCAATTCCTAAGTTAAGCTCAGGGATTTCACATTCGACTTAAAAAGCCGCATACGCACGCTTTACGCCCAGTAAATCCGA
+
GGGGEFGGEEFG,C@<E8FFCC:FEF:FFGEFFGGDFGGGGEFG8CCFFGFGGGG,FFC,CBFCF8:==FC9<,CFFFGGFCE9,@BF@EGGGCFFG7+CFCF<EFFGGGGGGFCFD99,49EFC8D,@DGG@,EE9EFD8DEDFGFEEF,@D9FAFGFEADGGCGFFGAAEFGDDF76C7@CC9+<CCDG7CC=7CD56>>*7AF695?EE5*2CCDB>:2?3>CF6<;:;
@M02825:110:000000000-BHBHG:1:1101:7613:14875 1:N:0:1
CCTGTTTGCTCCCCACGCTTTCGTGCCTCAGTGTCAGTGTTGGTCCAGGTAGCTGCCTTCGCCATGGATGTTCCTCCCGATCTCTACGCATTTCACTGCTACACCGGGAATTCCACTACCCTCTACCACACTCTAGTCGCCCAGTATCCACTGCAATTCCCAGGTTGAGCCCAGGGCTTTCACAACAGACTTAAACAACCACCTACGCACGCTTTACGCCCAGTAATTCCGAGTAACGCTTGCACCCTTCGTATTACCGCGGCTGCTGGCACGAAGTTAGCCGGTGCTTATTCTTTGGGTACCGTCAGAACAACCGGGTATTAGCCGACTGCTTTTCTTTCCCAACAAAAGGGCTTTACAACCCGAAGGCCTTCTTCACCCACGCGGTATGGCTGGATC…
+
<FFDGGFEGGFFGGGGGGGEGGGGFGG@FFGGGGGGGGGGGGDFGGGGFFGGGGGGGGGGGGGGGGGGGGGGGGGGGGGGGGCGGGGGGGGGGGGGGGGGGGGGGGGGGGGGGGGGGGGGGGGFGGGGGGGGGGGGGGGGGGGGGGEGGGGGGGGGG9FFGGGGGGGGGGGGGGGGGFGGGGGGGGGFGGGGGGGGGFFFFFFFFFEB>::>3D7CF55?DFFFDFFB@FF:>6CDFFGFFGFF::C::GGFF:?2<459FDFFFFCFC5==FFGFGE5GGDCGGFC?9@@,,5GFGFGGGEDGGGGGGGGGGGGGGGFDFGGGDDFGGGGEGGGGGFA?:<=FGGCFGGGGGGCFGGGDFFCGGFCGGGGFAF@FGFFCEFGFC,GCFGGGGFGGGGG…
@M02825:110:000000000-BHBHG:1:1101:18149:14890 1:N:0:1
CCTGTTTGCTCCCCATGCTTTCGTACCTCAGTGTCAGTATTAGGCCAGATGGCTGCCTTCGCCATCGGTATTCCTCCAGATCTCTACGCATTTCACCGCTACACCTGGAATTCTACCATCCTCTCCCATACTCTAGCCAACCAGTATCGAATGCAATTCCCAAGTTAAGCTCGGGGATTTCACATTTGACTTAATTGGCCACCTACGCACGCTTTACGCCCAGTAAATCCGATTAACGCTCGCACCCTCTGTATTACCGCGGCGGCTGGCACAGAGTTAGCCGGTGCTTATTCTGCGAGTAACGTCCA
+
GGGFFGGGGAFG@FGFGGGGGGGGGGGFGGGGGGGGGGGGGGFFFGGDGCCFFGGGGGGGGGEFGFGGGDDGGGGGGGGG<DBFGGGGGG7FBFGGGEGCFGGGGGCFGFGGGGGGGGGGGGGDGFG8FGGFGGGEGGGGGGGGGGFFGG8DFFDFEGF9FFGCDFGGGGF?EGCGGGFCDGGGGGFFGGGGGFGGDFFFFFFBFFBFDDFF>CCGGGFFEF?FFEA2FF:DGCDFF5<DFDCFFE<??A:AAA:>B<<9D>7)7?FFFFGGGGGGF<CE<5CGGF<*C?GEE8B899GCC:8C9C<9
@M02825:110:000000000-BHBHG:1:1101:12657:14918 1:N:0:1
CCTGTTTGCTCCCCACGCTTTCGCACCTCAGTGTCAGTATTAGTCCAGGTGGTCGCCTTCGCCACTGGTGTTCCTTCCTATATCTACGCATTTCACCGCTACACAGGAAATTCCACCACCCTCTACCATACTCTAGTCAGTCAGTTTTGAATGCAGTTCCCAGGTTGAGCCCGGGGATTTCACATCCAACTTAACAAACCACCTACGCGCGCTTTACGCCCAGGAATTCCGATTAACGCTTGCACCCTCTGTATTACCGCGGCTGCTGGAACAGAGTT
+
GGGGGGGGGCGGFGGGGGGGGGEDEGG8FFGGGGFGGEGFGFGGGGGGGFFGGFGGG7CFFGGGGGGG<EFEGGGGGGGDGCEFFGFEFCFFAFGGGGGEGGGGGDC8FFGFGGFGFFGGCCFGGGGGGGGGGGGGFGGFGFDE=CEFGGFGGGGFFGGC9ECGEFGDGGGFGGDEG5CCFGGGD>FFFG7EGGDCFFFFFFFF4ABB3B>>D3CC@GEF=FF+DFBFFFFBF1C4:66FFC<>?:2,4?FE&=CAA>0<576?48+FC+GB5;F5<:
@M02825:110:000000000-BHBHG:1:1101:5271:14941 1:N:0:1
CCTGTTTGCTCCCCATGCTTTCGTACCTCAGCGTCAGTATTAGGCCAGATGGCTGCCTTCGCCATCGGTATTCCTCCAGATCTCTACGCATTTCACCGCTACACCTGGAATTCTACCATCCTCTCCCATACTCTAGCTTCCCAGTATCGAATGCAATTCCTAAGTTAAGCTCAGGGATTTCACATCCGACTTAAAAAGCCGCCTACGCACGCTTTACGCCCAGTAAATCCGATTAACGCTCGCACCCTCTGTATTACCGCGGCTGCTGGCACAGAGTTAGCCGGTGCTTATTCTGCGAGTAACGTCCACTATCCAAGAGTATTAATCTCGGTAGCCTCCTCCTCGCTTAAAGTGCTTTACAACCAAAAGGCCTTCTTCACACACGCGGCATGGCTGGAT…
+
GGGGGGGGGGG<FGGGGGGGGGGGGFEFGGFGGGGGDGGGGGGFGGGFFGFGGGGGGGGGDGGGGGGGGGGGG9FEGGGFEFFGGGGGGGGGGGGGGGGGGGGGGGGGGGGGGGGGGFFGGFGGFGCFGGGGGGGGGGFFGGGGGGGGGGGFGGGGGGGGGFGGGGGFGGAFFFFGGFGGGGGGGGGEGGGGG7>>D?FFFBFFFFFEBFDFFGGGGGFF>:=EFGFFFFF?F??FBBDC>FFFFC?BFFFDAD=FGDDFF4DFFFFFGGGFB;CDF94*C>FGDCFGGGCEEGEB59ED6GGGGGGGGGF>@=D;FE@,@9FGFB7CDGGGGGCGCGF7FF:@EDF<E@GF8GGGGGGFFB=CGGFGFGFGGCGGFGEF@GGECFDGFGGGGGGFGFG…
@M02825:110:000000000-BHBHG:1:1101:23022:14942 1:N:0:1
CCTGTTCGCTCCCCATGCTTTCGCTCCTCAGCGTCAGTAAATGCCCAGAGACCTGCCTTCGCCATCGGTGTTCCTCCTGATATCTGCGCATTTCACCGCTACACCAGGAATTCCAGTCTCCCCTACATCACTCTAGTCTGCCCGTACCCGATGCAAGCCCAAGGTTGAGCCTTGAGTTTTCACACCAGACGCGACAAACCGCCTACGAGCTCTTTACGCCCAATAATTCCGGACAACGCTTGCGCCCTACGTATTACCGCGGCTGCTGGCACGTAGTTAGCCGGCGCTTCTTCTGCAGGTACCGTCACGTCTGAGAGAACCCAGTCGCTTCTTCCCTACTGAAAGAGGTTTACAACCCGAAGGCCGTCATCCCTCACGCGGCGTCGCTGCATCAGGCTT…
+
FGGGGGGGGGGGGGGGGGGGGGGGGGGGGGFGGGGGGGGAFGGGGGGGGGGGGGGGGFGGGGGGGGGGGGGGGGGGGGGGGGGGGGGGGGGGGGGGGGGGGGGGGGGGGGGGGGGGGGGGGGGGGGGGGFGGGGGGGGFFGGGGGGGGGEEGGGGFCG+DFGGGCFEGGGGGGGGGGGGGGGGGGGGAFGGG457DG;FFFFFFFFEFDE:AFCFGGGD=DCF?0CFFGGFC?FF?E>39;?219?FFF<C:<B?9<<BEFCFFFCGF<4;7A7FFFC=E4GGGEC66GFFF>6G?@FE7ECEDGGGGGFFE>,CCGGGFGGEGGFCGGGGGGGFGCFGGGGGGGCFGGGGCEGGGGGGGDGGGFB8GGGGGGGGGGGGGGGGGGGGFGGGGGGGGGGG…
@M02825:110:000000000-BHBHG:1:1101:6667:14950 1:N:0:1
CCTGTTCGCTCCCCATGCTTTCGCTCCTCAGCATCAGTAGTGGCCCAGTGACCTGCCTTCGCCATCGGTGTTCCTCCTGATATCTGCGCATTCCACCGCTACACCAGGAATTCCAGTCACCCCTACCACACTCTAGTCTGCCCGTACCCGATGCAAGCTCAAGGTTGAGCCTTGAGTTTTCACACCAGACGCGACAAACCGCCTACGAGCTCTTTACGCCCAATAATTCCGGACAACGCTTGCGCCCTACGTATTACCGCGGCTGCTG
+
GGGFFFGGGGGGGGGGFGGGGGGGGGGGGGFGGGFGGGGGFGGGFGGGGGFGGGAFFGGGGGGGGGGGGGGCFFGGGGGGGGFGGCFGGGGGGGGGGGGGGGGFF<A+FCFFGGGGGGGGGGGGGGGG?8=8DGFGGGGGDFDGGC>BFGGGGGGGGGGGGCFFFGFGGE?E?FCFFCDFF>GFG<*AFDDDDEC59AFFFF>@B4>FF:<<::>:DGF>>>9269@FFFBD:C>5711>BC<*<GFGGGFGGGBFF<:>;52*8E<8
@M02825:110:000000000-BHBHG:1:1101:9723:15013 1:N:0:1
CCTGTTTGCTCCCCACGCTTTCGCACCTCAGTGTCAGTATCAGTCCAGGTGGTCGCCTTCGCCACTGGTGTTCCTTCCTATATCTACGCATTTCACCGCTACACAGGAAATTCCACCACCCTCTACCATACTCTAGCTTGCCAGTTTTGAATGCAGTTCCCAGGTTGAGCCCGGGGCTTTCACATCCAACTTAACAAACCACCTAC
+
CGGGGADEG<FGF:6@FEGF@FGGGGFGGGGGGGGDFGFFDDGFGFGFFFFGFGGGGGG<FE,BFFF8FE=CAFGGGGGG95EFCB<=@FFGGGFGGE@:C7FG?@8BGC=FGGGGGGGGDGGGFGGGGGFFG,DBFGG8BDGFBFGFF8>DF8FGFFD,EFDFC>FC6C:FG>C7*4@9CFF9B4D>CFGEGGG7F;AFDBB=;;
@M02825:110:000000000-BHBHG:1:1101:17029:15128 1:N:0:1
CCTGTTTGCTCCCCACGCTTTCGTGCCTGAGCGTCAGTCTTTGTCCAGGGGGCCGCCTTCGCCACCGGTATTCCTCCAGATCTCTACGCATTTCACCGCTACACCTGGAATTCTACCCCCCTCTACAAGACTCTAGTTCGCCAGTTCGAAATGCAATTCCCAGGTTGAGCCCGGGGCTTTCACATCTCGCTTAACAAACCGCCTGCGCACGCTTTACGCCCAGTAATTCCGATTAACGCTCGGACCCTCCGTATTACCGCGGCTG
+
GGGGDGGGCAEGGGGGDGGEFDGGGGGGGGGGGGGGGGGGGGGGGGGGGGGGGGDGGDGGGGGGGGGGGFFGFFGGGGGFFGGGGGCFGEGGGGGGGGGGGGGGGCGGFGGGGGGGGGGG>EGGGFFFGGGGGGFFEFGGDGGGGGGGGGGGEDGGGGGFGFCGGGGGGGGGECCEGG:6DFGFCG=FGGGFDGGGFFFF>FE?FFFE>E@>)*7DGGDEFFFFFA?91@?6FF?<<?9>DFFCFFF8=49CCGCCFC=DA4AA5
@M02825:110:000000000-BHBHG:1:1101:7807:15191 1:N:0:1
CCTGTTTGCTCCCCACGCTTTCGCACCTCAGTGTCAGTATCAGTCCAGGTAGTCGCCTTCGCCACTGGTGTTCCTTCCTATATCTACGCATTTCACCGCTACACAGGAAATTCCACTACCCTCTACCATACTCTAGCTTGCCAGTTTTGGATGCAGTTCCCAGGTTGAGCCCGGGGATTTCACATTCAACTTAACAAACCACCTACGCGCGCTTTACGCCCAGTAATTCCGATTAACGCTTGCACCCTCTGTATTACCGCGGCTGCTGGCACAGAGGTAGCCGGTGCTTATTCTGTCGGTAACGTCAAGACAATCACGTATTAGGTAACTGCCCTTCCTCCCAACTTAAAGTGCTTTACAATCCGAAGACCTTCTTCACACACGCGGCATGGCTGGATC…
+
GGGGGGGGGGGGGGGGGGGGGGGGGGGGGGGGGGGGGGGGGGGGGGGGGGGGGFGGGGGGGGGGGGGGGGGGGGFFGGGGGGGGGGGGGGGGGGGGGGGGGGGGGFFGGGGGGGGGGGFGGGGGGGGGGGGGGGFGGGGGGGGGGGGGGGGGGGGGGGGGGGGGGFFFCGFGGEGG>EGGGGF7@FCCGFGGFGGGGFFFDFFFFFDB5>=BFGG7C85FGF<@A9?FFF:?BFGDEDCGFDB<EC?CB??=><<<ECGDFFFFFFFC7CCC9>4FCECDDDC99E>AFFFCE8GGGF>CCECCFGGGGFED@,,GGFGGGFA=DGGGGFGDDGFECFFGGGGGFFFGFGGGGFE?GFFFB+GGGGGGFFEEEGGGGGGGGGGGGGGFGGGGGFFF9GG…
@M02825:110:000000000-BHBHG:1:1101:15905:15198 1:N:0:1
CCTGTTCGCTCCCCATGCTTTCGCTCCTCAGCGTCAGTAAATGCCCAGAGACCTGCCTTCGCCATCGGTGTTCCTCCTGATATCTGCGCATTTCACCGCTACACCAGGAATTCCAGTCTCCCCTACATCACTCTAGTCTGCCCGTACCCACCGCAGATCCGAGGTTGAGCCTCGGACTTTCACGGCAGACGCGACAAACCGC
+
GGGGGGGGGGGGCGEFFGGGGGGGEGGEFGGGGGEGGGGGGGGGGGGGGGGGGGFGFCFGGGGGGGGGGEGGGGFGGGGGGGFGGGGGGGGGGGGGGGG7FGGGGGGGGGG8FGGGFGFFGGGGGGGGGFGGGGGGFGGGGDFGEGGGF9CEGEGG8CF?FEE>CDFGFFCCFGGCDG4B>>FGGGGFGGGGCEG)>5A>9>
@M02825:110:000000000-BHBHG:1:1101:8030:15206 1:N:0:1
CCTGTTCGCTACCCATGCTTTCGAGCCTCAGCGTCAGTAACAGACCAGAGAGCCGCCTTCGCCACCGGTGTTCTTCCATATATCTACGCATTTCACCGCTACACATGGAGTTCCACTCTCCTCTTCTGTACTCAAGCTCGACAGTTTCT
+
CFGGGGFBFEE7FF,CEC6@EFD<EGE8FEDFEGEGEGFFFGFFDCDDF<AFFGCEGG,FFGGGGGGGG@FGG<FFEAE<EE9@F<FEEFFE,ECFC:FC+FFGGFFG:,AEFGFFDFCGGGF,=EDFFCF;=3>=98>7CE=@DFCFC
@M02825:110:000000000-BHBHG:1:1101:19476:15217 1:N:0:1
CCTGTTTGATCCCCACGCTTTCGTGCATCAGCGTCAATACTAACTTAGTGAGCTGCCTTCGCAATCGGAGTTCTAAGACATATCTATGCATTTCACCGCTACTTGTCTTATTCCGCCCACTTCAAATAGATTCAAGTCCTACAGTATCAAAGGCACTGCGACAGTTAAGCTGCCGTCTTTCACCACTGACTTATAGGACCGCCTACGCACCCTTTAAACCCAATAAATCCGGATAACGCTTGGATCCTCCGTATTACCG
+
<@E9FEFFEEGAF8EE:@,8CFEF@@F99EEFD6@BF<DFFFDCFGFDCFCFFF<FF9FFFDECCF,77FFFEFG<,9A8<A,EDAFAFFEAFG9AFGGGCEFGGGGGGGGGGGFE+C=>DGCCFGGFGGFFE;,CDCFDAFGFDGGG9FDCGGEGGGFGDG:EFGGFG9EG6EE;CCCFGGGGDGFFCFCGGF7CFFF>@@FF;;A)8>AE6CG?GGFFFE:3;@DCAF@$*C:>F?CDEF::AFB2GFF<FGGBDA0
@M02825:110:000000000-BHBHG:1:1101:6480:15282 1:N:0:1
CCTGTTTGATCCCCACGCTTTCGTGCATCAGCGTCAATACTAACTTAGTGAGCTGCCTTCGCAATCGGAGTTCTAAGACATATCTATGCATTTCACCGCTACTTGTCTTATTCCGCCCACTTCAAATAGATTCAAGTCCTACAGTATCAAAGGCACTGCGACAGTTAAGCTGCCGTCTTTCACCACTGACTTATAGGACCGCCTACGCACCCTTTAAACCCAATAAATCCGGATAACGCTTGGATCCTCCGTATTACCGCGGCTGCTGGCACGGAGTTAGCCGATCCTTATTCTTCAGGTACATTCAGCTTCCCACACGTGGAAAGGTTTATTCCCTGACAAAAGCAGTTTACAACCCATAGGGCAGTCATCCTGCACGCGGCATGGCTGGTTCAGAGT…
+
GGGGGGGFGGGFGGGGGGGGGGGGGGGGGGGGGGGC7FFGGFGGGGGGG9FEGFFEFGGGCFEEGFBFGECGGGF<FGGFFAFGGGGGGGGGGGFGGGGGGGFFFGGFGGGGGGGGGGGGGCCEFCFEF8DFGGGFFGFGFGGGCGFGDGGF8FGGGGGGGGGGGGFGGGGGGGGGGGGGGFGGGGGFGGGDFGGGGBAAAFFDAFFFEDFFFFFGCF=FFFDD8@=4FFB;D;DAF@FFE?FAF?FFFGGGFGGFGFEB9>;,GF9:3*C?@F?GGGGE7D7?GD=E9GFGFGFCDAFGGFE3,,>8BBGEC@A,=CEFFFGFFFGEFC,,FFGFFGFDF@?,C,CFGF9GFFF<CFF8FFCFGGFFF8:FCFECF7ECGEA9F7GGGFGGDDGGGEG…
@M02825:110:000000000-BHBHG:1:1101:17921:15292 1:N:0:1
CCTGTTTGCTCCCCATGCTTTCGTACCTCAGTGTCAGTATTAGGCCAGATGGCTGCCTTCGCCATCGGTATTCCTCCAGATCTCTACGCATTTCACCGCTACACCTGGAATTCTACCATCCTCTCCCATACTCTAGCTTGCCAGTATCGAATGCAATTCCCAGGTTGAGCCCGGGGATTTCACATCCGACTTAACAAACCGCCTACGCGCGCTTTACGCCCAGTAATTCCGATTAACGCTCGCACCCTCTGTATTACCGCGGCTGCTGGCACAGAGTTAGCCGGTGCTTATTCTGCGAGTAACGTCCACTATCCTATAGTATTAATACAGGTAGCCTCCTCCTCGCTTAAAGTGCTTTACAACCAAAAGGCCTTCTTCACACACGCGGCATGGCTGGAT…
+
GGGGGGGCFAFFGGGGGFGFGGGFFGG<FGFGFE<EFFGGGGG9FGGFFD9@6AFGG9FFDG,CFGEEGGGGGFGFGGGGGGFGGGGGG:FGGGGGCFGGGGGGGGGGG8FCGGFFGGGGGGGFGGGGGGGGGGGDFFGGGGGGGGFGEC?FGFFGGGG,>ECBEFFGCFGFEDGGGGGGGGGGGGGADGDECGGGCFFFFBDD;FBEBFFFEDFD7:>4>D??FCDCFFF><C>7:8>EF>9.9:?BFFFABCE7GGDGGFFA>A@B8FC9@77>GD>>>D>C7CC>GFCCCBC>GGE:GGEC??GFD9@,CGFFGGGGGGFEF@3?@FF:CGF:CF>@:ECGGFACDGCGGGFFGGFCDECGGGGGGGGDFGGGGGGGGGGGFEGGGGGGGGFGGGG…
@M02825:110:000000000-BHBHG:1:1101:12494:15321 1:N:0:1
CCTGTTTGCTCCCCACGCTTTCGCACCTCAGTGTCAGTATTAGTCCAGGTGGTCGCCTTCGCCACTGGTGTTCCTTCCTATATCTACGCATTTCACCGCTACACAGGAAATTCCACCACCCTCTACCATACTCTAGCTTGCCAGTTTTGGATGCAGTTCCCAGGTTGAGCCCGGGGATTTCACATTCAACTTAACAAACCACCTACGCGCGCTTTACGCCCAGTAATTCCGATTAACGCTTGCACCCTCTGTATTACCGCG
+
GGGGFGGGGAFADFEGDGFGGGGGEGG8FEAFGGGGGG9EGFDFGGGGGGGGGG+FC:FFFGGGEGGGGEFGGGGF<FGFGGCGGGFGGGG>FFD?ACE:4FGGGGGFFGGGGGGGGGGGGGGFFGGGGFGGGGGGGFD@FFDGFFFGGGCFGGDCFGGGGCGFEBF@FF6>CEG57?DGGGGGGCGFGGGGGGGGF4FF=DFDFFFF>3>53D3FGCB?>@BF6>BFFFBFB>GDAFFF@?F<27:?B10<FC4>>DFD?
@M02825:110:000000000-BHBHG:1:1101:26673:15345 1:N:0:1
CCTGTTCGCTCCCCATGCTTTCGCTCCTCAGCGTCAGTAAATGCCCAGAGACCTGCCTTCGCCATCGGTGTTCCTCCTGATATCTGCGCATTTCACCGCTACACCAGGAATTCCAGTCTCCCCTACATCACTCTAGTCTGCCCGTACCCACCGCAGATCCGAGGTTGAGCCTCGGACTTTCACGGCAGACGCGACAAACCGCCTACGAGCTCTTTACGCCCAATAAATCCGGAT
+
FFGGFGGGGEFGDFGGGGGGGFGGGGEFFG<@CFCGGFF<@FFG@<<FECFFDGGGGFCGGD:FFGGGFGGDFGFD8AEDGGCBAGG7CG>E<AFFGCEE:=FG8=F>DCF@GGGG4=@FFFGGGGGGGGGGGEGGCEGFFCD8=CEGDCCEGEGG>DF:,8@@BFGFGGGFGEGGGG=FGGF:DGG>FGD5<EGDG7AFBF:6BFFBBB5D=::7*CE:>>=B:A=FFF>F>:
@M02825:110:000000000-BHBHG:1:1101:13216:15346 1:N:0:1
CCTGTTTGCTCCCCATGCTTTCGTACCTCAGCGTCAGTATTAGGCCAGATGGCTGCCTTCGCCATCGGTATTCCTCCAGATCTCTACGCATTTCACCGCTACACCTGGACTTCTACCATCCTCTCCCATACTCTAGCTTCCCAGTATCGAATGCAATTCCTAAGTTAAGCTCAGGGATTTCACATCCGACTTAAAAAGCCGCCTACGCACGCTTTACGCCCAGTAATTCCGAGTAAC
+
CFGGGGC<E,EFGEFFGGFEFEFGGGGGGG@EFG>CGGGAEFGFG8F<CFF?E6FFGDCGG@@FGAB@FFCEEGGGDCFGGGGGGGECBCEEC9FGGGGFEEFFEGC8F,4FFGGFGGGGGGFGGFFFF?FGGGG;FEGG,@F?FGGG6@BEDFAFAFF,EG9>DDDFGAAF,3:?71A6C=CCGC7@>*3@=A7C>>FABFE9BFEF:D4?65*;C3>)=@@96?C@:FF0*8C9<
@M02825:110:000000000-BHBHG:1:1101:8068:15351 1:N:0:1
CCTGTTTGCTCCCCATGCTTTCGCACCTCAGCGTCAGTAATGAGCCCGTGTGTCGCCTTCGCCACTGGTGTTCTTCCGAATATCTACGAATTTCACCTCTACACTCGGAGTTCCACACACCTCTCTCATACTCAAGACACCCAGTATCAAAGGCAATTCCGAGGTTGAGCCCCGGGATTTCACCCCTGACTTAAATGTCCGCCTACGCGCCCTTTACGCCCAGTAATTCC
+
GGGGGGGGG9<C,BFGGF@FACCFG7CFGDFAFGGGG,<E@@FCEF,7C,C,AFC<@:?E<:CGGG8<FEA@EGF?5?7?CF9FFGF+:=E7?;FFGDGGE,7EAG7:CFGF,C9DFE>CEGGDEGGD9FGGGFDB9FFGGG+@D;@E,@DB,@88ECBF,*:*@DD8,><E**;5D=8?>+B>DGG5*2CFFG=3EFDC;9DDGDC5#::>FFF<7>CCD=:08*<=@7
@M02825:110:000000000-BHBHG:1:1101:17030:15392 1:N:0:1
CCTGTTCGCTCCCCATGCTTTCGCTCCTCAGCGTCAGTAAATGCCCAGAGACCTGCCTTCGCCATCGGTGTTCCTCCTGATATCTGCGCATTTCACCGCTACACCAGGAATTCCAGTCTCCCCTACATCACTCTAGTCTGCCCGTACCCACCGCAGATCCGAGGTTGAGCCTCGGACTTTCACGGCAGACGCGACAAACCGCCTACGAGCTCTTTACGC
+
GGFFFGGEG7EFG:ED@FGEEFFGGGGGGGFGE:BCFGFGGGGGGFGFFGFFCF8FGCAFFGGGFGE7?CGCGGC<<?EFGCFGGFEGGGECGGGGGGGGEFGGE@@7FCF@FGA9EGGGGG@FFFFFFFFEGGAFGGGGGEFGECEGGGGG8:>GGFFEGCEG3DC,<F:DEEGGGEGFGGGG5DGFGGG5D5CD3AA>;7@):75DFBDF=FG>FC>
@M02825:110:000000000-BHBHG:1:1101:3253:15470 1:N:0:1
CCTGTTCGCTACCCATGCTTTCGAGCCTCAGCGTCAGTAACAGACAAGAGAGCCGCCTTCGCCACCGGTGTTCTTCCATATATCTACGCATTTCACCGCTACACATGGAGTTCCACTCTCCTCTTCTGTACTCAAGCTCGACAGTTTATGATGCAATTCTCCGGTTGAGCCGAAGGCTTTCACAT
+
CFCFGGGEGFC:FFDE<<CCECE6@,CFE<,CCGFGEF@FFGGGF,,@<F8C@EB=B6CFCCF7B8FD4=?@,5A@?,<EFGGG9AEEG7F:9E@<FEGGGDGGFGFFEGFDE3@EFGGFGG8EEGDFDFFF;=@@F8F+@8B>BEG,,@>AEGF9E9DFGGGC3CE>EC:B*=C;F6D4D>@F:
@M02825:110:000000000-BHBHG:1:1101:15623:15491 1:N:0:1
CCTGTTTGATCCCCACGCTTTCGTGCATCAGCGTCAATACTAACTTAGTGAGCTGCCTTCGCAATCGGAGTTCTAAGACATATCTATGCATTTCACCGCTACTTGTCTTATTCCGCCCACTTCAAATAGATTCAAGTCCTACAGTATCAAAGGCACTGCGACAGTTAAGCTGCCGTCTTTCACCACTGACTTATAGGACCGCCTACGCACCCTTTAAACCCAATAAATCCGGATAACGCTTGGATCCTCCGTATTACCG
+
GGGGGGGGGGGGGGGGGGGGGGGGGGGGGFGGGGGGGGGGGGGGGGGGGGGGGGGFGGGGGGGGGGGGGGGGGGGGGGGGGFFGGGGGGGGGGGGGGGGGGGGGGGGGGGGGGGGGGGGGGGGGGADGGGGGGGGGGGGGGGGGGADGGGGGGGGGG7FGDG6:EGGGGFGGGGGGGFGGGGGGGGGFGGFGGGF7>FFF>@EFEFEB58DFFGGFG>FFFFFDEEFCFFB>FC?AF?FFFB??ECEEDGGC=BD<4A<
@M02825:110:000000000-BHBHG:1:1101:21652:15521 1:N:0:1
CCTGTTCGCTCCCCACGCTTTCGTCCATCAGCGTCAGTTAAAACATAGTGACCTGCCTTCGCAATTGGTGTTCTAAGTAATATCTATGCATTTCACCGCTACACTACTTATTCCAGCCACTTCTACTTTACTCAAGACCTGCAGTATCAATGGCAGTTTCATAGTTAAGCTATGAGATTTCACCACTGACTTACAGATCCGCCTACGGACCCTTTAAACCCAATAAATCCGGATAACGCTTGCACCCTCCGTATTACCGCGGCTGCTGGCACGGAGTTAGCCGGTGCTTATTCGTATAGTACCTTCAGCTTTCCACACGTGGAAAGGTTTATCCCTATACAAAAGAAGTTTACAACCCATAGGGCCGTCGTCCTTCACGCGGGATGGCTGGATCAGGCT…
+
GGGGGGGGGGGGGGGGGGGGGGGGFGGGGGGGGGGGGGGGGGGGGGGGGGGGGGGGGGGGGGGGGGGGGGGGGGGGGGGGGGGGGGGGGGGGGGGGGGGGGGGGGGGGGGGGGGGGGGGGGGGGGGGGGDFGGGGGGGGGGGGGGGGGGGGGGGGEGGDFGGFGFFGGGGGGGGGGGGGGGGGGGGGFGGGGGGGGGFFFFFEAFFFD>BFFFGGGGGFGGGGGF7FFFFFBDDCEGFGFEED@EDEDGGFECC?BGFFFFFGGGGGFDFFDGGGGFDGECDGFAGFF?CGGGGGGGGGGGGGGFFCGGGGGGGGGFGGGGGGGGGGGGGGGGGGGGGGGGFFGGGGGGGGGGGGGGGFCGGGGGGGGGGGGGGGGGGGGGGGGGGGGGGGGGGGGGGG…
@M02825:110:000000000-BHBHG:1:1101:15183:15541 1:N:0:1
CCTGTTTGCTCCCCACGCTTTCGCACCTCAGTGTCAGTATTAGTCCAGGTGGTCGCCTTCGCCACTGGTGTTCCTTCCTATATCTACGCATTTCACCGCTACACAGGAAATTCCACCACCCTCTACCATACTCTAGTCAGTCAGTTTTGAATGCAGTTCCCAGGTTGAGCCCGGGGATTTCACATCCAACTTAACAAACCACCTACGCGCGCTTTACGCCCAGTAATTCCGATTAACGCTTGCACCCTCTGTATTACCGCGGCTGCTGGCACAGAGTTAGCCGGTGCTTATTCTGTCGGTAACGTCAAAACAATCACGTATTAGGTAACTGCCCTTCCTCCCAACTTAAAGTGCTTTACAATCCGAAGACCTTCTTCACACACGCGGCATGGCTGGATC…
+
GGGEGGGGGGGGDGCFGGGGGGGGGDGFGFGDGGGGGGFGGGGFGGGGFGCFFGGGGGGGGGFGFFGGGFDEGDGGGGGGGGAFG9FFGEGGGGGGGGDFDGGGGFG8FGGGGGCC=FGEGGGFGGGGGGGGGGGGGGGGGGGGGGGGDGFGGGGGGGFGGGGCFGGFGGGGGGDG4CC*5=CFFGGFGGGGGGGGGAF?(86BFFFFEFB3:CC:FGB?DFFFF:6GDCD7:?GDFGFBF3?F?FBFF?FCAEC2EGC:)<4FFA6F?DFFCD74CC75GGGFGGGFFDCFGC6ECGDGGGGFC8F8GGEC8EB=GGE;:EFDGAGGGEC@@A<FEGFGGGGFF<GGGGFGGFB<EC=EF:>GGDGGFFFFBFGFCGGECCF7C<GGFFGFGDGGGGG…
@M02825:110:000000000-BHBHG:1:1101:4640:15592 1:N:0:1
CCTGTTTGCTCCCCATGCTTTCGTACCTCAGCGTCAGTATTAGGCCAGATGGCTGCCTTCGCCATCGGTATTCCTCCAGATCTCTACGCATTTCACCGCTACACCTGGAATTCTACCATCCTCTCCCATACTCTAGCTTCCCAGTATCGAATGCAATTCCTAAGTTAAGCTCAGGGATTTCACATCCGACTTAAAAAGCCGCCTACGC
+
GGF<FEDGF9@,@7CF?@E,C9CEFD@F<FD?FGGG:CFFF99CF@E,CFC<@@@F@<F,,,8@FE=FC84<,,AEAFGDFF,@FGFFECFE,A<EAFD:+>A=<EFGGFCEFEGFG?==@FFG?GGCFF?FDGCBFGF98ECGFGDC68DFFGG9===9=EDGE;>9ECDF:FFFDCGCFC7F7?D>*;C5=:5B7@6A2595>A>>
@M02825:110:000000000-BHBHG:1:1101:8508:15632 1:N:0:1
CCTGTTCGCTCCCCATGCTTTCGCTCCTCAGCGTCAGTAGTGGCCCAGTGACCTGCCTTCGCCATCGGTGTTCCTCCTGATATCTGCGCATTCCACCGCTACACCAGGAATTCCAGTCACCCCTACCACACTCTAGTCTGCCCGTACCCGATGCAAGCTCAAGGTTGAGCCTTGAGTTTTCACACCAGACGCG
+
<FGGFFGEG@FCFEFGGF9FGGGD:FEGGGGGGGGGGGCGGGGEFFGGGGGGGGGGGFAEFGEBFGDEG?4CF<EGGFGGFGFGGGFE=BF>AEFGGGGGGGGG87,:FGGGGGGFFFCGCFGGGFGFFCC,=,=FDEFDGGGEECECGCE>GGGFGGGGFFE8D9>ECGG:FGGG87+=8@F@FCFAFGGC>
@M02825:110:000000000-BHBHG:1:1101:17164:15654 1:N:0:1
CCTGTTCGCTCCCCATGCTTTCGCTCCTCAGCGTCAGTAGTGGCCCAGTGACCTGCCTTCGCCATCGGTGTTCCTCCTGATATCTGCGCATTCCACCGCTACACCAGGAATTCCAGTCACCCCTACCACACTCTAGTCTGCCCGTACCCGATGCAAGCTCAAGGTTGAGCCTTGAGTTTTCACACCAGACGCGACAAACCGCCTACGAGCTCTTTACGCCCAATAATTCCGGACAACGCTTGCGCCCTACGTATTACCGCGGCTGCTGGCACGTAGTTAGCCGGCGCTTCTTCTGCAGGTACCGTCACGTCTGAGAGAACCCAGTCGCTTCTTCCCTACTGAAAGAGGTTTACAACCCGAAGGCCTTCATCCCTCACGCGGCGTCGCTGCATCAGGCTT…
+
GGGGGGGGGGGGGGFGGGGGGGGGGGGGGGGGGGGGGGFGGGGGGGGGGGGGGGGGGGGGFGGDGGGGGGGDGGGGGGGGGGGGGGGGGGGGGGGGGFGGGGGGGGGCFGGGGGGGGGGGGGGGGGGGGGGGGGGGGGGGGGGDEGGGGGGGGGCGGGBEGFGGFFC@FGGGGF79FGGGGGGGGGGAFG<EDGGDGFFF9;538A>3>>>FFGG@CFGGGGGFC9?>GGBFGFFFFFFFFF5:9>>>F?F<-:?<EFFFFC=CC<+CFDFE?+:66GGE:EEGE>,FFGGE>8GGGGEFGGED@*+>GFFE@,E,CEFGGGGGGGGFGGGGGGGGGFGGGGGGGGGGGGGGGGGGGGGGGFGGGGGGGGGGGGGGGE@:DGGGGGGGGGGGGGGGGGG…
@M02825:110:000000000-BHBHG:1:1101:28101:15708 1:N:0:1
CCTGTTCGCTCCCCATGCTTTCGCTCCTCAGCGTCAGTAGTGGCCCAGTGACCTGCCTTCGCCATCGGTGTTCCTCCTGATATCTGCGCATTCCACCGCTACACCAGGAATTCCAGTCACCCCTACCACACTCTAGTCTGCCCGTACCCGATGCAAGCCCAAGGTTGAGCCTTGAGTTTTCACACCAGACGCGACAAACCGCCTACGAGCTCTTTACGCC
+
FFGFGFFEG@FCGC@FEF<CEDGGG@@,EDAGGE@FCFGGGDFEEFGGGGFGGGD8FGFFFCGGGGGGG7CBGFGGCFEAFEEEGFG7F@:EFGCFEFFEFGGGEGG7DEFEFGGGGGGGGGGFFGCF==CDFDFEFFFFGE?=BEEGGGGEGGAFDC*6D>>FCG,3DFFGGFGFF:B:CFFCD4*;65?C<EDC5;AF0:B<FF>585BF?C>:D3:>
@M02825:110:000000000-BHBHG:1:1101:6548:15725 1:N:0:1
CCTGTTTGCTCCCCACGCTTTCGCACCTGAGCGTCAGTCTTTGTCCAGGGGGCCGCCTTCGCCACCGGTATTCCCCCAGATCTCTACGCATTTCACCGCTACACCTGGAATTCTACCCCCCTCTACAAGACTCTAGCTGGACAGTTTTCAATGCAATTCCCAGGTTGAGCCCGGGGCTTTCACATCTAACTTATCCAACCGCCTGCGTGCGCTTTACGCCCAGTAATTCCGATTAACGCTTGCACCCTCCGTATTACCGCGGCTGCTGGCACGGAGTTAGCCGGTGCTTCTTCTGCGAGTAACGTCACAGCTGATACGTATTAGGCATCAACCTTTCCTCCTCGCTGAAAGTGCTTTACAACCCGAAGGCCTTCTTCACACACGCGGCATGGCTGCATC…
+
GGGGGGGGGGFGGGGGFGGGFGGGGGGGGGGGGGG7FEGGGGAFGGGGGGGGGEGFFGGGGGGDEG>FGCEGGEGGGGCFFGGGGFGGG>FEFF<FFGDG7CGGDF8AFEGGGGGGGGFGGGEGGGGGGFFGGGGDDDDE>EGGFFD9,??@?FGGGGGGG@EGGGFGGEGCEECGGGGGGGGFFGGFFGGG*2:D+AF>9>EF>)<@DF);DGGGF>>>FFF?1<F?BFF<:<?9>F:B@BFBCD??EECF@?9)6DGGFGFA:6=FC:CEC>8F?5EDDGFC9CCCEF8CCEGGGAGDFCGCFCGFGGGDCAFFGFDGGGGGGGGGFFEFGFFEEF+CB7CGCFGGGGFGGGEFFGGGGGFFCGFGGFGGGGGGGGFGFCFCCGF<GGGGFGGGGFF…
@M02825:110:000000000-BHBHG:1:1101:24820:15749 1:N:0:1
CCTGTTTGCTCCCCATGCTTTCGTACCTCAGTGTCAGTATTAGGCCAGATGGCTGCCTTCGCCATCGGTATTCCTCCAGATCTCTACGCATTTCACCGCTACACCTGGAATTCTACCATCCTCTCCCATACTCTAGCCAACCAGTATCGAATGCAATTCCCAAGTTTAGCTCAGGGATTTCACATCCGACTTAAAAAGCCGCCTACGCACGCTTTACGCCCAGTAAATCCGATTAACGCTCGCACCCTCTGTATTACCGCGGCTGCTGGCACAGAGTTAGCCGGTGCTTATTCTGCGAGTAACGTCCACTATCCTAGAGTATTAATCCAGGTAGCCTCCTCCTCGCTTAAAGTGCTTTACAACCAAAAGGCCTTCTTCACACACGCGGCATGGCTGGAT…
+
GGGGGGGGGGGGGGGGGGGGCGGGGGGGGGGGGGGGGGGFFGGGGGGGGGGGGGGGGGGGGGGGGGGGGGFGGGGGGGGGGGGGGGGGGGGGGGGGGGGGGGGGGGGGGGCFGGGFGGGGGGGGGGFGGGGGGGGGGGGGGGGGGGGGDGGGGGGGGGGGGGFGGGCFFGGGGGGGFF6FCGGGGGGFGGGGGGFGGFFFFF?DFFBAEEFFFGGGGGFFFFFFFGFFFFBGFC>GGFGGGFDBGFGGFFGGFFAGGGFFFFGFFFFFC?FF@C7FCC>EGGGGGGFFGGGGGGGGF9GGGGGGGGGGDCD@9;AGGGGGGGGGGFFGFFD8GGEGGGGGGGGGGFGFGFGGFGFGGGGGGGGGGGEGGFFGGGGGGGGGGGGGGGGGGGGGGFGGGGG…
@M02825:110:000000000-BHBHG:1:1101:22885:15762 1:N:0:1
CCTGTTTGCTCCCCACGCTTTCGCACCTCAGTGTCAGTATCAGTCCAGGTGGTCGCCTTCGCCACTGGTGTTCCTTCCTATATCTACGCATTTCACCGCTACACAGGAAATTCCACCACCCTCTACCATACTCTAGCTTGCCAGTTTTGGATGCAGTTCCCAGGTTGAGCCCGGGGATTTCACATCCAACTTAACAAACCACCTACGCGCGCTTTACGCCCAGTAATTCCGATTAACGCTTGCACCCTCTGTATTACCGCGGCTGCTGGCACAGAGTTAGCCGGTGCTTATTCTGTCGGTAACGTCAAAATTGCAGAGTATTAATCTACAACCCTTCCTCCCAACTTAAAGTGCTTTACAATCCGAAGACCTTCTTCACACACGCGGCATGGCTGGATC…
+
GFGFFGGGGGGGFFGGGGGGFFGCEGGGGGGGGGGFEGDGGGGGGGGGGGFFFGGGEFGFGGGGGGGDGGGEGGGDGGGGGGFF<FGGGFGGGGGGGGGGGGGGGGGFCGGFGGGGFGGGGGFGFGFGGGGGGGGGGGGGGGGGFGGGGGFCEGGGGGGGGCF6EGGEFGGGGGGEGGGCCFGGGGGAGF<:DGFGCFA>BFEBFF>:8BAFFGFFGG@EE=?@9<F4<FD=F>69<?F;;3:<<?5C:#7E9EDAC66GAGFF?;FDGGGGGGFC4EGDGGCFCF>E@7FFC@+CGGGFCGEB=GGFGFDAGGF@AF;A9FCGGGGGGGGGGFAFF@,7GGFAAFDFFGGGGGFGGGGGGGGGFAFDGGGGGGGGGGGGEGGGGGF@GFGGGGGGGGG…
@M02825:110:000000000-BHBHG:1:1101:14874:15845 1:N:0:1
CCTGTTTGCTCCCCACGCTTTCGCACCTCAGTGTCAGTATCAGTCCAGGTGGTCGCCTTCGCCACTGGTGTTCCTTCCTATATCTACGCATTTCACCGCTACACAGGAAATTCCACCACCCTCTACCATACTCTAGCTTGCCAGTTTTGGATGCAGTTCCCAGGTTGAGCCCGGGGATTTCACATCCAACTTAACAAACCACCTACGCGCGCTTTACGCCCAGTAATTCCGATTAACGCTTGCACCCTCTGTATTACCGCGGCTGCTGGCACAGAGTTAGCCGGTGCTTATTCTGTCGGTAACGTCAAAACACTAACGTAGTAGGTTAATGCCCTTCCTCCCAACTTAAAGTGCTTTACAATCCGAAGACCTTCTTCACACACGCGGCATGGCTGGATC…
+
GGGGFFGGGGGGGGGGGGGGGGGGGGCGGGGGGDEFGGGDGGGGGFCFGFGGGGGGFGGGGGGGGFGGEFGGFGGGGGGGGGFGFFGFEGGGGGGDFGGGGGGGGEFFFFGGGGFGFFF8>EDGGGGGGFGAECDFGGGGGGGFG9FGGGFDGGGDGGGFGGGF7DFGGCFEE:>?D>CCGGGGFGGFGF<9FFGGGFF4>BE=FFAA58355CCDFFFB:81?D<?@?FC:9:8<897GF8<?=9/=951GCGDDE9EGFF;F>AB=7BD<55+7CGED7CF7CGFGGGGFEGEEEGCGGGGGGFF?FE@,ED8DCCC:,FD:FFGGCEGGGFEFC?F:DF9FF?AFAFGGGGGGGGECDGGGGGFCEGGGGGFECFCEGGGGGGGGGGGGGGGCGGG…
@M02825:110:000000000-BHBHG:1:1101:22304:15863 1:N:0:1
CCTGTTTGATCCCCACGCTTTCGTGCATCAGCGTCAATACTAACTTAGTGAGCTGCCTTCGCAATCGGAGTTCTAAGACATATCTATGCATTTCACCGCTACTTGTCTTATTCCGCCCACTTCAAATAGATTCAAGTCCTACAGTATCAAAGGCACTGCGACAGTTAAGCTGCCGTCTTTCACCACTGACTTATAGGACCGCCTACGCACCCTTTAAACCCAATAAATCCGGATAACGCTTGGATCCTCCGTATTACCGCGGCTGCTGGCACGGAGTTAGCCGTTCCTTATTCTTCAGGTACATTCAGCTTCCCACACGTGGAAAGGTTTATTCCCTGACAAAAGCAGTTTACAACCCATAGGGCAGTCATCCTGCACGCGGCATGGCTGGTTCAGAGT…
+
GGGGGGGGGGGGGGGGGGGGGGGGGGGFGGGGGGGGGGGGGGGGGGGGGGGGGGGGGGGGGGGGGGGGEGGGGGGGGGGGGGGGGGGGGGGGGGGGGGGGGGGGGFGFGGGGGGGGCGGGGGGGGGGGGACFGGGGGGGGGGGGGGGGGCGGFGGGGGGGGGGGGGFGGGGGGGGGDGGGGGGGGGGFGGDFGGGGGFFFFFDFFFFFFFBFFGGGGGFFEDDF@EFFFFF@218AEFFFGC977C?DGFCFFFFFFAFFFFCCFGGFC9C7CF<FGGDCC=F8GFCGD9FGGGF9;ECDFFE?GGFD@,FGGFFGFCFAGGGGGGGCGF8GFEFFGGGGGGEGGGGGF9GGGGGGGGGGGGGFGGGGGGGGGFGGGGGGGGGGGGGDGGGGGGGGGGG…
@M02825:110:000000000-BHBHG:1:1101:18347:15902 1:N:0:1
CCTGTTCGCTCCCCATGCTTTCGCTCCTCAGCGTCAGTAGTGGCCCAGTGACCTGCCTTCGCCATCGGTGTTCCTCCTGATATCTGCGCATTCCACCGCTACACCAGGAATTCCAGTCACCCCTACCACACTCTAGTCTGCCCGTACCCGATGCAAGCTCAAGGTTGAGCCTTGAGTTTTCACACCAGACGCGACAAACCGCCTACGAGCTCTTTACGCCCAATAATTCCGGACAACGCTTGCGCCCTACGTATTACCGCGGCTGCTGGCACGTAG
+
GGGGGGGGGDGGGGGGGGGGGGGGGGGGGGGGGGGGGGGGGGFFGGGGGGGFFCFGGGGGGGGGGGGGEGGGGGGGGGGGGGGGGGGGGGGGGGGGGGGGGGGGGGGGDFGGGGGGGGGGDGGGGGGGGGGGGGGGGGGGGGGGGGGGFEGGGGGGFG,BEGGGGGFGFFGGGGGGDFFGGGGGGGGFGGGGGGGGG)8;>BFFFFFF>:.FFGGD5FFC+FF??FFF?F?FCCFFFFBEECE6>A=97F?7<>?GDBF99GA<5<+GFD>5DGC;
@M02825:110:000000000-BHBHG:1:1101:29056:15916 1:N:0:1
CCTGTTTGCTCCCCACGCTTTCGCACCTCAGTGTCAGTATTAGTCCAGGTGGTCGCCTTCGCCACTGGTGTTCCTTCCTATATCTACGCATTTCACCGCTACACAGGAAATTCCACCACCCTCTACCATACTCTAGTCAGTCAGTTTTGAATGCAGTTCCCAGTTTGAGCCCGGGGATTTCACATCCAACTTAACAAACCACCTACGCTCGCTTTAC
+
FGFFGGF<FGGGGGGGDGGGGFCGGGGGGCCFFFFC@F<FCFAFGGAF@FEGGG@CCGGGDEGCFFFCGFFECC<AFGGGGGFGGGG<FFGGGGFGGGGGDFFG9E8,F@FGAFGF8D=CGGGGGG=EFFEGG,CAFDGGGGEFGGGG,@BF==ADFFGGGGE,EFFG6FG?88CGGGGFGF@FFGFF>FCF>:::C;;8B>?BFF54)::BDGGFD
@M02825:110:000000000-BHBHG:1:1101:15673:15928 1:N:0:1
CCTGTTTGCTCCCCACGCTTTCGCACCTCAGTGTCAGTATGAGCCCAGGTGGTCGCCTTCGCCACTGGTGTTCCTTCCTATATCTACGCATTTCACCGCTACACAGGAAATTCCACCACCCTCTGCCCTACTCTAGCTCGCCAGTTTTGGATGCAGTTCCCAGGTTGAGCCCGGGGATTTCACATCCAACTTAACGAACCACCTACGCGCGCTTTACGCCCAGTAATTCCGA
+
FFGGGGGGGGGG@FGGGGG7FGGGGGGFFGGGGCGFGFAFAFEFGGCGFF8<FGGGGFGFGGFGGF8FFGFEDGGGGGG<FC9FGFGGDGGGGGGGFCCEFGGGFGBFG8,FGGC=FGF+@DGGCFGGGGGGGEGCDA9CCEGGGGDAFGFCFF7D9EEF@F::DDF7@CE5BECE4:8*B@C@FD5;FCF7>FGC3BEB@?D(9A>B@EDDE<DFF<BFCD1,:<FFFFF<
@M02825:110:000000000-BHBHG:1:1101:25339:15947 1:N:0:1
CCTGTTTGCTCCCCACGCTTTCGCACCTCAGTGTCAGTATGAGCCCAGGTGGTCGCCTTCGCCACTGGTGTTCCTTCCTATATCTACGCATTTCACCGCTACACAGGAAATTCCACCACCCTCTGCCCTACTCTAGCTTGCCAGTTTTGGATGCAGTTCCCAGGTTGAGCCCGGGGATTTCACATCCAACTTAACAACCCACCTACGC
+
CEGGGGGDG<FGGEGEEGF@DFDGGGGCEFFGGCGDECFECCFFGGGGFEEFCEFGGGCG7FEGGG<EFFFEGGGFGGGDFF9CAFBDEGG:@FAFGCG=CEGGEF86AFEFCFFGGFGGGFGFGFGGGGGDFD,6>;@8D8D8@DGG86FF?E7E>EDG9BFFC@,@@E6EC5*C*4C7BC>CCC9ACFG9F,:CF)?>DFDF4A>5
@M02825:110:000000000-BHBHG:1:1101:28147:15962 1:N:0:1
CCTGTTTGCTCCCCATGCTTTCGCACCTCAGCGTCAGTATTAGGCCAGAAGGCTGCCTTCGCCATCGGTATTCCTCCAGATCTCTACGCATTTCACCGCTACACCTGGAATTCTACCTTCCTCTCCCATACTCTAGCTTGCCAGTATCGAATGCAATTCCCAGGTTGAGCCCGGGGATTTCACATCCGACTTAACAAACCGCCTACGCGCGCTTTACGCCCAGTAATTCCGAT
+
GGGGFFGFFCFGGGGGGCCFGFGGEGEFGGGGGGGGGCGGGAEEFGEGGGGGGFGG?FFGGGGGFGGGGGFGFGEFGDCBDFEGGFFFEEFEGGGGFCCEGGGGGFGGDFAE9,EDCEGFGCC,=DD?FGGDEGF,DFCFGGCCFD;CEFEB89EFGFEFEE?FFCGGGGGCGEEGGG>5+:>EFFFBDDGGGGGGF6A;55/>AABEE3>>EGFFGC5810=94C9?79?BF
@M02825:110:000000000-BHBHG:1:1101:24145:15977 1:N:0:1
CCTGTTTGCTCCCCACGCTTTCGCACCTCAGTGTCAGTATCAGTCCAGGTGGTCGCCTTCGCCACTGGTGTTCCTTCCTATATCTACGCATTTCACCGCTACACAGGAAATTCCACCACCCTCTACCGTACTCTAGCTTGCCAGTTTTGGATGCAGTTCCCAGGTTGAGCCCGGGGCTTTCACATCCAACTTAACAAACCACCTACGCGCGCTTTACGCCCAGTAATTCCGATTA
+
CFGGGGGF9CCEFGGC@C@CFG,BFEGCFF,CFCC@EEFFGGGG@DGCEEGGGGGGGDEAEEDGGG8FGGFFEDEGGEFGFG9?@AFFF:FF,CCC9FGGGGFF?DF,FEGCEGGG,8D=CFFGGGGEGFE?B,@DFFGDGGG,6EFFFGGGD?9>EGGCCAC5DCFG:CEBE>>EDG<FGFFBDG<ACF<CC<FFGFFF?FF1=A>>3>3>DD<FCDB5F@3?AA=F4B24:?9
@M02825:110:000000000-BHBHG:1:1101:12145:15980 1:N:0:1
CCTGTTTGATCCCCACGCTTTCGTGCATCAGCGTCAATACTAACTTAGTGAGCTGCCTTCGCAATCGGAGTTCTAAGACATATCTATGCATTTCACCGCTACTTGTCTTATTCCGCCCACTTCAAATAGATTCAAGTCCTACAGTATCAAAGGCACTGCGACAGTTAAGCTGCCGTCTTTCACCACTGACTTATAGGACCGCCTACGCACCCTTTAAACCCAATAAATCCGGATAACGCTTGGATCCTCCGTATTACCGCGGCTGCTGGCACGGAGTTAGCCGATCCTTATTCTTCAGGTACATTCAGCTTCCCACACGTGGAAAGGTTTATTCCCTGACAAAAGCAGTGTACAACCCATAGGGCAGTCATCCTGCACGCGGCATGGCTGGTTCAGAGT…
+
GGGFFGCGF<FFGGGEDGCGFGGGGDGGG<EGGEE@FGEG9FF?EEGFCFGFGGGGGGCGGGGGGGG7EEBFGEFDFAFFGFFGCFFGGGGGGGGGGGGGGGGEGGGGGFGGGGGG6EEGGGCGF,EFFGGGGGGGGGGGGGFFGGGG9EGFFFFGGGGDDEGGGGGGGGGG6@E@DGGGGGFGGGGFGGFGGGFF7>AF@=DFFFF>AE>FFGFG::FFGFCF=AFFFFFF'DBBB?FFDC;3DDEEE?FFBFGFDBF>AFGEGFFF:+FDE@@FFGFDGGGCEFCDEFFFD=GGGGGGDDGE=D,FE@GCEGGEDEGFFFGGGGFDAC,GGFCFE<EA@FGFGFAGE,FCF7GGFGGGGGGGGGFFFCGGFGGGGGGGFGGGGGGGGGEGGGGGGGG…
@M02825:110:000000000-BHBHG:1:1101:6208:15988 1:N:0:1
CCTGTTTGCTCCCCATGCTTTCGCACCTCAGCGTCAGTATTAGGCCAGAAGGCTGCCTTCGCCATCGGTATTCCTCCAGATCTCTACGCATTTCACCGCTACACCTGGAATTCTACCTTCCTCCTCCATACTCTAGCTTGCCAGTATCGAATGCAATTCCCAGGTTGAGCCCGGGGATTTCACATCCGACTTAACAAACCGCCT
+
GGGCFCCFGFF<666CFFFGFGG::F7,CE,<F:FCFE@E,,6EDF,FAF,BDDEFF@9EC,?:CECCF,BAF,:CFGGCGCE,BAFFC+F:FD?FGG7@FGG<<84A,A?FGAFG9D,@D;D,,@DGG,DFG@;FFFF8EGGGGF;DC=F6@FFECA9DFFG+@,@CF6,>CEEGGD*;FGGCC6FEDGC*=FG8CFFFB>E6
@M02825:110:000000000-BHBHG:1:1101:7081:15994 1:N:0:1
CCTGTTCGCTACCCACGCTTTCGTCCATCAGCGTCAATAAATTAGTAGTAACCTGCCTTCGCAATTGGTATTCCATGTAATCTCTAAGCATTTCACCGCTACACTACATATTCTAGTTACTTCCTAATAATTCAAGTCTAGCAGTATCAATGGCCGTTCCACCGTTGAGCGATGGGCTTTCACCACTGACTTACTAAACCGCCTACGGACCCTTTAAACCCAATGATTCCGGATAACGCTTGGATCCTCCGTATTACCGCGGCGGCTGGCACGGAGTTAGCCGATCCTTATTCTTACGATACCGTCAAGACATTACACGTAATGTTGTTTCTTCTCGTACAAAAGCAGTTTACAATCCATAGGACCGTCATCCTGCACGCGGCATGGCTGGTTCAGACT…
+
GGGGGGGGGGGGGGGGGGGGGGGGGGGGGGGGGGGGGGGGGGGGGGGGGGGGGGGGGGGGGGGGGFFGGFGCFFGGGGGGGGGGGGGCGGGGGGGGGGGGGGGGGGGGGGGGGGGGGGGGGGGGGGGGGFGGGGEGGGGGGGGGGGFGFGGGGFGGGGGGGGGGGGGGGGGGGGGGGGGGGGGGGGGFGGGGGGGGGFFFF=EFFFFFFFEFFGGGGGFFFGGFGFFFFFFFFGGED<@FFFFFFGGGGFFFFCFBFAB>F?;*7>,CA57DC<B5>>5GDGFFGGGGGGGGEFDDEC+GEGGFGFGGGDCF;FFFB:FFDCGGGGFFGFGGCFDFGGGGGGGGGFEFFFEDGGGGGFE<GGGGGGGGGGGGGGGGGGGGGGGGGGGGGGGGGGGGGGG…
@M02825:110:000000000-BHBHG:1:1101:26528:16037 1:N:0:1
CCTGTTCGCTCCCCACGCTTTCGTCCATCAGCGTCAATATAGACTTAGTGACCTGCCTTCGCAATTGGTGTTCTGCGTAATATCTAAGCATTTCACCGCTACACTACACATTCCAGCCACTTCAAACTAATTCAAGACTAACAGTATCAATGGCAGTTCTATCGTTAAGCGATAGGATTTCACCACTGACTGATCAGTCCGCCTACGGACCCTTTAAACCCAATAAATCCGG
+
GGGCGAFEGGG:<F8CFGEGGGGGGGDCFFFFCBFB@C<FG,6FG<CFF9,AEEFFFGGGFDCC@?,AFBFGGG?AFGD:FEGGGG<FFDGGGGFFGGDGDGGGDFGFGGGGGGG9BDGFGFGGDCEGGCFGAA;CECGF9>FFGGDGGAEE,D?:FFFGGGGCFGF8AFEEFECD>GGGGGFF>FGFGGGGGGGG*=FF9@FFFFD4ADFFFF;C::BFEFDF@A=FCF;;
@M02825:110:000000000-BHBHG:1:1101:17707:16075 1:N:0:1
CCTGTTTGCTCCCCACGCTTTCGTGCCTGAGCGTCAGTCTTTGTCCAGGGGGCCGCCTTCGCCACCGGTATTCCTCCAGATCTCTACGCATTTCACCGCTACACCTGGAATTCTACCCTCCTCTACAAGACTCTAGTTCGCCAGTTCGAAATGCAATTCCCAGGTTGAGCCCGGGGCTTTCACATCTCGCTTAACAAACCGCCTGCGCACGCTTTACGCCCAGTAATTCCGATTAACGCTCGGACCCTCCGTATTACCGCGG
+
GGGGGGGGGGCFGGGGGGGGGGGGGGGGFFGGGGGGGGGGGG9CFGGGEEGGG7:FGGGGGGGGEGGGGECFGGGGGGGGGGGGGGGGGGGGGGFGGGGGGGGGGGGGGGGGGGGGGE,@EGGGADFGGGGGGGGGGGGEDGGGGGC>FGGGGGGGGGEGFGGGGGGFGGGGGGGGGGGFGGGGFFGAGGGGGC7:CAFF;BF<>F>BF;5DFGGGG;DFF=?:.CCD=FB<FBBDAFFD>;290::??0901:><CFFC?;
@M02825:110:000000000-BHBHG:1:1101:8962:16088 1:N:0:1
CCTGTTCGCTCCCCATGCTTTCGCTCCTCAGCGTCAGTAAATGCCCAGAGACCTGCCTTCGCCATCGGTGTTCCTCCTGATATCTGCGCATTTCACCGCTACACCAGGAATTCCAGTCTCCCCTACATCACTCTAGTCTGCCCGTACCCACCGCAGATCCGAGGTTGAGCCTCGGACTTTCACGGCAGACGCGACAAACCGCCTACGAGCTCTTTACGCCCAATAAATCCGGATAACGCT
+
<FGGGGGGGGGGGGGGGGGGGGGGGGGGGGGGGGGGGGGGGGGGGGGGGGFGDGGGFGGCFDEGFGGGGGGGFG,CFGGGGGGGGFGGGGGDGGGGFGGGGGGGGGGGGGFGGGGGGGGGGFEGGGDEGGGGGFGGGFGDGFEGEDGGGGECEGGGGGGGGGGGGGGGEFFFFEEGG*6@FCFGDGGFGGGGGGGGGFFF@>FFFFF5>>5FF7:DFF>F>3F??<4@FF>>C7*3CC9D
@M02825:110:000000000-BHBHG:1:1101:10806:16106 1:N:0:1
CCTGTTTGATCCCCACGCTTTCGTGCATCAGCGTCAATACTAACTTAGTGAGCTGCCTTCGCAATCGGAGTTCTAAGACATATCTATGCATTTCACCGCTACTTGTCTTATTCCGCCCACTTCAAATAGATTCAAGTCCTACAGTATCAAAGGCACTGCGACAGTTAAGCTGCCGTCTTTCACCACTGACTTATAGGACCGCCTACGCACCCTTTAAACCCAATAAATCCGGATAACGCTTGTATCCTCCGTATTACCGCGGCTGCT
+
9EEFFDFFGGFG8<EEGGBBFCGFGGGGGGGGGGFE@GFGFGGGGGA<EFCFEGGGGGGGGGGFGGGGGGGGGGGGGGGGFG,5EGGGG9EFFGGG,?CGDGGGFGGG9EFFGGGDG>EGDEEGFCC;DFCDFFGE@EFGGFFGFF9CFDD9@DGGGGG7ECGEGAFAGGFGGGD?DCFCFDCFGCC>>CFGGGGGGAF4>=>@FFFFA>BEFG<FGGFFFFFF678AA:4;;:,:@@=@BC/FE??>AGGGGGGBD<B@>*7CFD@
@M02825:110:000000000-BHBHG:1:1101:16612:16133 1:N:0:1
CCTGTTTGCTCCCCACGCTTTCGCACCTCAGTGTCAGTATTAGTCCAGGTGGTCGCCTTCGCCACTGGTGTTCCTTCCTATCTCTACGCATTTCACCGCTACACAGGAAA
+
GGGAFFG8E,CF@FFGGGGEGGGG@:@<FCCF@CEFFGGC<<ECEFE,:FFFFF77,BCFDGD7CGFAF@FC9BFCFFGGG,EE<FG<=FFGCF9FGCD>@FFF,A8FDE
@M02825:110:000000000-BHBHG:1:1101:22718:16179 1:N:0:1
CCTGTTTGCTCCCCACGCTTTCGCACCTCAGTGTCAGTATCAGTCCAGGTGGTCGCCTTCGCCACTGGTGTTCCTTCCTATATCTACGCATTTCACCGCTACACAGGAAATTCCACCACCCTCTACCATACTCTAGCTTGCCAGTTTTGGATGCAGTTCCCAGGTTGAGCCCGGGGATTTCACATTCAACTTAACAAACCACCTACGCGCGCTTTACGCCCAGTAATTCCGATTAACGCTTGCACCCTCTGTATTACCGCGGCTGCTGGCACAGAGTTAGCCGGTGCTTATTCTGTCGGTAACGTCAAAACAATCACGTATTAGGTAACTGCCCTTCCTCCCAACTTAAAGTGCTTTACAATCCGAAGACCTTCTTCACACACGCGGCATGGCTGGATC…
+
GGGGGGGGGGFGGGGGGGGGGGGGGGGGGFFFGGGGGGFFGGGGGGGGGEGGGGGGGGGFGGDGGGGGGGGGFGGFGGCGGGEGFEFGGGGGGGGGGGGGGGGGGGGGGGGGGGGGGGGCCDFGGGGGGGGGGGGGGGGGGGFGFECGFGGGGGGGGGGGGGGGGGFGGGGGEGGEGEFGGGGFGF7@FGFGGGGGGFFFDF36AFFFFFFF>CGGGGFFDFFFGGGGGGFBGEDFFFGGFGBGFG?GFCGGFGDFC<CGFFFFFFFGF=FFGEBC;*ECGGGGGGGGGFGGGGGGGGGGGGGGEE?FDCGGGFFEGGGDGEFAGGFFGGGGGGFGGGGGGF<<FGGFECGGGGGFFFGGGGGGGGGGGGFGFGGGFGGGGCGGGGGGGGGGGGFFCGF…
@M02825:110:000000000-BHBHG:1:1101:25609:16219 1:N:0:1
CCTGTTTGCTCCCCATGCTTTCGTACCTCAGTGTCAGTATTAGGCCAGATGGCTGCCTTCGCCATCGGTATTCCTCCAGATCTCTACGCCTTTCACCGCTACACCTGGAATTCTACCATCCTCTCCCATACTCTAGCCAACCAGTATCGAATGCAATTCCCAAGTTA
+
FGGFDDE@E<E8DFFGFC6FFGGFGG>,CEG<@C,,6EFFD<CEGGGGGGDFGGGGGGAFCG7BFGGGEGFFDFF9FFFFEC<FGFGGG7FCEAFGEBFE7FF@A<AFCFAEAFFGGGGFFGGAFG?FG,@>ECE,=BGGFCGG>DACEFFGFCFEDF93BBBFE@D
@M02825:110:000000000-BHBHG:1:1101:25997:16291 1:N:0:1
CCTGTTCGCTCCCCATGCTTTCGCTCCTCAGCGTCAGTAAATGCCCAGAGACCTGCCTTCGCCATCGGTGTTCCTCCTGATATCTGCGCATTTCACCGCTACACCAGGAATTCCAGTCTCCCCTACATCACTCTAGTCTGCCCGTACCCACCGCAGATCCGAGGTTGAGCCTCGGACTTTCACGGCAGACGCGACAAACCGCCTACGAGCTCTTTACGCCCAATAAATCCGGATAACGCTTGCGCCCTACGTATTACCGCGGCTGCTGGCACGTAGTTAGCCGGCGCTTCTTCTGCAGGTACCGTCACTTTCGCTTCTTCCCTACTGAAAGAGGTTTACAACCCGAAGGCCGTCATCCCTCACGCGGCGTCGCTGCATCAGGCTTTCGCCCATTGTGCA…
+
GGGGGGGGGGGGGGGGGGGGGGGGCFGGGGGGGGGGGGGGGGGGGGGGGGGGGGGGGGGGGGGGGGGGGGGGGGGGGGGGGGGGGGGGGGGGGGGGGGGGGGGGGGGCGGGGGGGGGGGGFGGGGGGFEGGGGGGGGGGGGGGEGGGGGGGGGGGGGGGGGGGGGGGGGGF6FCEEGDGGGGGGGGGFGGGGGGGGG:FF>9EBFFFBDF>FFGGGFDFFFGFGGDFCGFCEBGDGGGECFDBFEBFC9FCE?ACBGCEFFGF<56GGGGGGECEFEC>GGGGGGGGGGFGGFGGGGGGGGGEGGGGGFCGFGGGD=CFGGGGGGGGGGGGGGGGGGGGGGGGGGGGGGGGGGGFGGGGGGGGGGGGGGGGGGGGGGGGGGGGGGGGGGGGGGGGGGGG…
@M02825:110:000000000-BHBHG:1:1101:6243:16304 1:N:0:1
CCTGTTTGCTCCCCATGCTTTCGTACCTCAGCGTCAGTATTAGGCCAGATGGCTGCCTTCGCCATCGGTATTCCTCCAGATCTCTACGCATTTCACCGCTACACCTGGAATTCTACCATCCTCTCCCATACTCTAGCTTCCCAGTATCGAATGCAATTCCTAAGTTAAGCTCAGGGATTTCACATCCGACTTAAAAAGCCGCCTACGCACGCTTTACGCCCAGTAAATCCGATTAACGCTCGCACCCTCTGTATTACCGCGGCTGCTGGCACAGAGTTAGCCGGTGCTTATTCTGCGAGTAACGTCCACTATCCAAGAGTATTAATCTCGGTAGCCTCCTCCTCGCTTAAAGTGCTTTACAACCAAAAGGCCTTCTTCACACACGCGGCATGGCTGGAT…
+
GGGGGGGGGDGGGGGGGGGFGGEGGGEAFGFGGGGGDGGGGG9F8EFDFGGCFFGGGGGGGGDGGGGGEFGGGGGGGGGGGGGGGGGGGEDEGGGGGGGEEGGFGGGGGAFFCGDGGGGGGGGGGEFGDDGGGGGGG9FGFFGFGCFGDGGGGGGFFGGFFFEFFFC9ECDGGGGGGGCFGFGGC>FFGDGCGG8C>>FFFFFFFFFFFFBF:D3DGD<F=FFFFGFFFF1?@7<C<:>>D<;BFBFGFGFD?CFAFFGGF8*6>FFFC:=,FFCC8DDGD7FGFFFC7;CEECGGGGGGD86FGGGFCCADCCFCDCGGFFGGGGGGGGGGGDGECGGGEGGCFAFCGGFGGGGGGGGGGGGGGGGGGGGGGGGGGGGGGGGGGGGGFGCFGGGGGGG…
@M02825:110:000000000-BHBHG:1:1101:21768:16340 1:N:0:1
CCTGTTTGCTCCCCATGCTTTCGTACGTCAGTGTCAGTATTAGGCCAGATGGCTGCCTTCGCCATCGGTATTCCTCCAGATCTCTACGCATTTCACCGCTACACCTGGAATTCTACCATCCTCTCCCATACTCTAGCCAACCAGTATCGAATGCAATTCCCAAGTTAAGCCCGGGGA
+
FG9A,CFAF,CCDFGFGGDFGGGGGGFGGGEFGGGGCFFGAEFGGFFFF6EFF<FGGF<FGGGGG<:FCF@EGGEG@<FG@,,CFD?<FGFE,4AFE:FG>=EGGGFFGFE,EFGEGGGG?>FED8DFEFGAEF;=EEGGGGGGGGGGCGGGGGFGGGCFDCF8@@E,EA3+>CEC>
@M02825:110:000000000-BHBHG:1:1101:8090:16350 1:N:0:1
CCTGTTTGCTCCCCATGCTTTCGTACCTCAGTGTCAGTATTAGGCCAGATGGCTGCCTTCGCCATCGGTATTCCTCCAGATCTCTACGCATTTCACCGCTACACCTGGAATTCTACTATCCTCTCCCATAC
+
EFGFGFCEF<FCED,C,C,C@F6FAC@9FF8ECFFGFF9FGFAFF@FF8CC8AFGDGFGEC:F7:FE,8AA<FGCF8=4EFAFF?EBFFBGEG;FGGCEF:+?<==FEFFFGGGGG,,9DFGF,D8F@DF8
@M02825:110:000000000-BHBHG:1:1101:15396:16388 1:N:0:1
CCTGTTTGCTCCCCATGCTTTCGTACCTCAGCGTCAGTATTAGGCCAGATGGCTGCCTTCGCCATCGGTATTCCTCCAGATCTCTACGCATTTCACCGCTACACCTGGAATTCTACCATCCTCTCCCATACTCTAGCTTCCCAGTATCGAATGCAATTCCTAAGTTAAGCTCAGGGATTTCACATCCGACTTAAAAAGCCGCCTACGCACGCTTTACGCCCAGTAAATCCGATTAACGCTCGCACCCTCTGTATTACCGCGGCGGCTGGCACAGAGTTAGCCGGTGCTTATTCTGCGAGTAACGTCCACTATCCAAGAGTATTAATCTCGGTAGCCTCCTCCTCGCTTAAAGTGCTTTACAACCAAAAGGCCTTCTTCACACACGCGGCATGGCTGGAT…
+
GGGGGGGGGGGGGGGGGGGGGGGGGGGGGGGGGGGGGGGGGGGGGGGGGGGGGGGGGGGGGGDGGGGGGGGGGGGGGGGGGGGGGGGGGGGGGGGGGGGGGGGGGGGGGGGGGGGGGGGGGGGGGGGGGGGGGGGGGGGGGGGGGFFF=EFGGGGGGGGGGGGGGGEDFFGGGGGGGGGGGGGGGGGFGGGGGG7CG>FFFFDAFFFFBFFF>DFFGGFFFFFFFGFFGGGGCGFDDFDFFFFFGFFF:CGFFFFGGFD>CB:);AFAGGGGFCEGGDGGDCFGGGGCGGFCGGGDGGGGGECGFGGEGFGFGGGGGFGGGGGGFGGGF?FGGGGGGGGGGGGGGGGGGGGGGGGGGGGGGGGGGGGGGGGGGCFAGGGGGGGGGGGGGGGGGGGGGGG…
@M02825:110:000000000-BHBHG:1:1101:22202:16474 1:N:0:1
CCTGTTTGCTCCCCACGCTTTCGCACCTCAGTGTCAGTATCAGTCCAGGTAGTCGCCTTCGCCACTGGTGTTCCTTCCTATATCTACGCATTTCACCGCTACACAGGAAATTCCACTACCCTCTACCATACTCTAGCTTGCCAGTTTTGGATGCAGTTCCCAGGTTGAGCCCGGGGATTTCAAATTCAACTTAACAAACCAC
+
GGGFFGGFGFFGEEFGGG>7CFECGGGGGGGGGGGGGGGG9DGGGGGFGGGGGGGGGCEGGGGGGGGGFBFFGGFDGFFEFG,9BB?FFGGGGGGF?@FEGEGFGGGGGGGEGGFDDDDEF@FCFGG8DDF,,8AFAECEGGGGBFFFF>=BF?FCGEFG@FFD8D8>CE8CCGEC;EFFCC+=FC=B:CC=CFDGGF;FFB
@M02825:110:000000000-BHBHG:1:1101:14207:16524 1:N:0:1
CCTGTTTGCTCCCCACGCTTTCGCACCTCAGTGTCAGTATTAGTCCAGGTGGTCGCCTTCGCCACTGGTGTTCCTTCCTATATCTACGCATTTCACCGCTACACAGGAAATTCCACCACCCTCTACCATACTCTAGTCAGTCAGTTTTGAATGCAGTTCCCAGGTTGAGCCCGGGGATTTCACATCCAACTTAACAAACCACCT
+
GFGFGGGGGGGG@BEEGGG:DFEE:FF<EF<FGGGGDFFGGCFGGGGGGF,BFGEDGGGEGGFCC45A5EEEFEFFGE,5CF9<FFGGGGGCGGGGGEGEGFGAF=<ADCFGGGGGGGGGGGGGGGGGGDGFGGFFEDG,@ADCDF;ECEGFFGFGGGFGF9C@@FCDGE68*:C*9;CGGGG7:<6ACCC?CEF7CAFF@FED
@M02825:110:000000000-BHBHG:1:1101:6164:16537 1:N:0:1
CCTGTTTGCTCCCCACGCTTTCGCACCTCAGTGTCAGTATCAGTCCAGGTAGTCGCCTTCGCCACTGGTGTTCCTTCCTATATCTACGCATTTCACCGCTACACAGGAAATTCCACTACCCTCTACCATACTCTAGCTTGCCAGTTTTGGATGCAGTTCCCAGGTTGAGCCCGGGGATTTCACATTCAACTTAACAAACCACCTACGCGCGCTTTACGCCCAGTAATTCCGATTAACGCTTGCACCCTCTGTATTACCGCGGCTGCTGGCACAGAGTTAGCCGGTGCTTATTCTGTCGGTAACGTCAAAACAATCACGTATTAGGTAACTGCCCTTCCTCCCAACTTAAAGTGCTTTACAATCCGAAGACCTTCTTCACACACGCGGCATGGCTGGATC…
+
GGGGGGGGGFGGGGGGGGGGGGGGGGGGGGGGGGGGGGGGGFGFDGGFFGGGGGGGGGGGDGGGGGGGEGGCFGGGGGGGGGGGFFF<FFGDGGFFF@FGGGGGGGGCGGGGGGGGCFGGGFGGGGGGGCFGGG9EGGGGGGGGGFGGGGGGGGGGGGGGGFGGGGGGGGFECGCED7CFGGGFGGGFDGGGGGGGGFFFFFF@;FDF5D3>B3DGF<>FGFFFCCFFFC:0FEFDFFFDED><DGFFFFFFFFGGEGECFF;FFA=GC:>:,?FDGDG>GGGGE7GGGGCC>C:6GGGGGGGFEFGGGGGGF88FGGGGGGGFGGGFCGGGDGGGGGFGGGGEFGGGGGGGGGF?GFF>GGGGGGGGGGGECGGGGGGFGGGGFDFGGGGGGGGGGGG…
@M02825:110:000000000-BHBHG:1:1101:25839:16541 1:N:0:1
CCTGTTTGATCCCCACGCTTTCGTGCATCAGCGTCAATACTAACTTAGTGAGCTGCCTTCGCAATCGGAGTTCTAAGACATATCTATGCATTTCACCGCTACTTGTCTTATTCCGCCCACTTCAAATAGATTCAAGTCCTACAGTATCAAAGGCACTGCGACAGTTAAGCTGCCGTCTTTCACCACTGACTTATAGGACCGCCTACGCACCCTTTAAACCCAATAAATCCGGATAACGCTTGGATCCTCCGTATTACCGCGGCTGCTGGCACGGAGTTAGCCGATCCTTATTCTTCAGGTACATTCAGCTTCCCACACGTGGAAAGGTTTATTCCCTGACAAAAGCAGTTTACAACCCATAGGGCAGTCATCCTGCACGCGGCATGGCTGGTTCAGAGT…
+
EGGGFGFGGGGGDGEFGGGGGGGGGGGGGGGGGGGGGGGGGGEGGGGGGGGCDFFCGGGFGGGGGGGGGGCFGFFGGGGGGECGGGGGGGGGGGGGFGGGGCFAFGGGGGGGEAECGGCEGGGGFGGGFCDGGGGGGGFGGGGGGGGCCGGGFCGGGGGGGGGGGGFECAEF6DEGGC>CGGGFFGGF798EFGFF7?AFAFFFAFE;)?3AAF<CFGFAFECDFEFFFGFBF@FFF>BEEFCC<B7:<C=8FE>BCA:35>DGCGGGEFGCFGGGGGCEDDGECGFE;A8GGGGDAEEDFGGGFDGGGFCGGGEDEGCGGGGGGGGGEF<BDGGFF9EGGGFBECGGFGGEDGGDCFEEGGFC9FFGGGEGGGGGGGGGCGFGGFCGGGFGGFGFGGG…
@M02825:110:000000000-BHBHG:1:1101:8854:16591 1:N:0:1
CCTGTTCGCTCCCCATGCTTTCGCTCCTCAGCGTCAGTAGTGGCCCAGTGACCTGCCTTCGCCATCGGTGTTCCTCCTGATATCTGCGCATTCCACCGCTACACCAGGAATTCCAGTCACCCCTACCACACTCTAGTCTGCCCGTACCCGATGCAAGCTCAAGGTTGAGCCTTGAGTTTTCACACCAGACGCGACAAACCGCCTACGAGCTCTTTACGCCCAATAATTCCGGACAACGCTTGCGCCCTACGTATTACCGCGGCTGCTGGCACGTAGTTAGCCGGCGCTTCTTCTGCAGGTACCGTCACTTTCGCTTCTTCCCTACTGAAAGAGGTTTACAACCCGAAGGCCTTCATCCCTCACGCGGCGTCGCTGCATCAGGCTTTCGCCCATTGTGCA…
+
GGGGGGGDGGFEGGGGGGGGGGEGEGEGFGGGGGGEGGGGGGGGFFGGGGGGGGGGGGGGGCEGGGGCCCFGGGGGGGFGFACFFFGDGGGGGGEGGGGGGGGGGGGGDGGGDFF9EGA,@FGGGGGGGGG8DC9;@ED=DEGGGEGGGGCC>CF9>C:FFGGGDGGFGGGGFFFGGGGGCCCFGG>AFGDCDGG3C#BFBFEDFF:>BCD?FGGGGGGGF@:<>*BCGGGC:*=DE>:7BC>4>>1FFFFFCGGDC:6CDCCCGFDGGGGGF?C:,EEGGGGC8FD3:,>,GGGCCGGFEGGCGGGGEEGCEDGGGGGGGGF9GGGFGGGGGGGGGGEGGGGGGGGGGF<9GGGGGGFCCBEGGGGGGGGGGFGGGGGGGGGGGGEFGFGGGGGGGGG…
@M02825:110:000000000-BHBHG:1:1101:14173:16601 1:N:0:1
CCTGTTCGCTCCCCATGCTTTCGCTCCTCAGCGTCAGTAGTGGCCCAGTAACCTGCCTTCGCCATCGGTGTTCCTCCTGATATCTGCGCATTCCACCGCTACACCAGGAATTCCAGTCACCCCTACCACACTCTAGTCTGCCCGTACCCGATGCAAGCTCAAGGTTGAGCCTTGAGTTTTCACACCAGACGCGACAAACCGCCTACGAGCTCTTTACGCCCAATAATTCCGGACAACGCTTGC
+
FGGGGGGEG;FCGGGGGGFGEFGGGGGFGFFFFGGGGG9FFC8BFGGGG9FGGGGGGGGGFFCFFGFGGGGGGGGAFC@<EEGGGGGEGGGGGGFGGGFF7FG@FGG7FFEFGGGGDGGGFGEG8DF@8=EBFGGFEGGBCFFDC+@EGDCE>6ACCF,D@9EGCGCDCFGGG??FG:FFGFG74CFFDCGG):D<<AFFFFF@BDFFFFDFFGGGDC97>>94CD@FFFF:1:>0:>?FFF>
@M02825:110:000000000-BHBHG:1:1101:21398:16650 1:N:0:1
CCTGTTTGCTCCCCACGCTTTCGCACCTCAGTGTCAGTATCAGTCCAGGTGGTCGCCTTCGCCACTGGTGTTCCTTCCTATATCTACGCATTTCACCGCTACACAGGAAATTCCACCACCCTCTACCATACTCTAGTCAGTCAGTTTTGAATGCAGTTCCCAGGTTGAGCCCGGGGATTTCACATCCAACTTAACAAACCACCTACGCGCGCTTTACGCCCAGTAATTCCGATTAACGCTTGCACCCTCTGTATTACCGCGGCTGCTGGCA
+
GGGGGGGFGFGFGGGGGGGGGGGGGGGGGGGGGGGGGGDGGCFACFGGGEFGGGGGGGGGFFGEGGGGGGGGGGGGGGGGGFEFGCFGGFGGGGGFFEFGGGGGGGGGGGGGGFFGGGDEDFFGGGGFGFGGGGGEFGFDFGFDFFGGGGFGF799EEFGGCFFGGFG?ECFGGDCD5;7CCF7FDCFGGGEGGFGFFFF>@FDFF:;:B>DEGGGG@>DD=6?FCBC672:?BFBAG><@BF?75FGEC@6+6CCFGFDFCAFFFFDF8B
@M02825:110:000000000-BHBHG:1:1101:11695:16667 1:N:0:1
CCTGTTCGCTCCCCATGCTTTCGCTCCTCAGCGTCAGTAGTGGCCCAGTGACCTGCCTTCGCCATCGGTGTTCCTCCTGATATCTGCGCATTCCACCGCTACACCAGGAATTCCAGTCACCCCTACCACACTCTAGTCTGCCCGTACCCGATGCAAGCTCAAGGTTGAGCCTTGAGTTTTCACACCAG
+
GGGGGGGGGGGGGGGGEGCFFGGGEGGCGGDFGGGGGGGGGGGGGGGGGGGFGGGGGGGGFEGGGGGCFGGGGGGGGGGGGGGGGGGGGGGGGGGGG>GEGGGGGDCCEDFGGFCFGFGGGGGC6DGGGCG?GGG9EFGGGFGDEGGGGGEGGGGGAF<DF9D,,?FGCFGGGG9EGFFFGGGGGGFF
@M02825:110:000000000-BHBHG:1:1101:25758:16675 1:N:0:1
CCTGTTCGCTCCCCATGCTTTCGCTCCTCAGCGTCAGTAGTGGCCCAGTGACCTGCCTTCGCCATCGGTGTTCCTCCTGATATCTGCGCATTCCACCGCTACACCAGGAATTCCAGTCACCCCTACCACACTCTAGTCTGCCCGTACCCGATGCAAGCTCAAGGTTGAGCCTTGAGTTTTCACACCAG
+
DDFGGGGDGGGGFGGFGGGFFGGGGGGEFGGGGGGGEGFFGFGGFGGGGGGFGGGGCGGGGGGDGGEGGGG,5EFFGFFCCFGG?F,>FFGGG9FFFFFGDGGGGGCCF8DGGF9FF99EF8CDE@ED3DE?DC;B@BD9>F?+@CEGG6EE+:9FFG,FF9DFDFC:FCF:E8,==:DGGCF@CDGF
@M02825:110:000000000-BHBHG:1:1101:26135:16740 1:N:0:1
CCTGTTTGCTCCCCACCCTTTCGCTCCTCAGCGTCAGTTACGGCCCAGAGATCTGCCTTCGCCATCGGTGTTCCTCCTGATATCTGCGCATTCCACCGCTACACCAGGAATTCCAATCTCCCCTACCGCACTCTAGTCTGCCCGTACCCACTGCAGGCCCGAGGTTGAGCCTCGGGATTTCACAGCAGACGCGACAAACCGCCTACGAGCTCTTTACGCCCAATAATTCCGGATAACGCTTGCGCCCTACGTATTACCGCGGCTGCTGGCACGTAGTTAGCCGGCGCTTTTTCTGCAGGTACCGTCACTCTCGCTTCTTCCCTGCTAAAAGAGGTTTACAACCCGAAGGCCGTCATCCCTCACGCGGCGTTGCTGCATCAGGCTTCCGCCCATTGTGCA…
+
GGGGGGGGGGGFGGGGGGGGGGGGGFGGGGGGGGGGGGGGGGDGGGGGGGGGGGGGGGGGGGGGGGGEFGEGGGAFGGGGGFGGGGAEFFGGGGGGGGGFD@FFGGGGGGGGGGGGGGGGGGGGGGGEGGGGGGFGGGGFFFGGEECCEFGGGGFGGGGGGCCEEGGFFFGFGGGECCCFGGGGGGGFFFGEC77CDFF@>780<DC7D77;FGG7*1:GF@FGGGGGGFFC<EDDE<7D>0BFBFFFCFGGFGDDGEGGGF;*DCFCGFFEGGCGGGCGDGGGGGGGGFCGCGGDGGGGGGGGGFFGGGGGGGGGFGGGGGGGGFFFGGGFGGGGGGGGGGGGGGGGGGGGGGGGGGGGFGGGGGGGGGGGGGGGGGGGGGGGGGGGGGGGGGGGGGG…
@M02825:110:000000000-BHBHG:1:1101:20647:16816 1:N:0:1
CCTGTTTGCTCCCCACGCTTTCGCACCTCAGTGTCAGTATCAGTCCAGGTGGTCGCCTTCGCCACTGGTGTTCCTTCCTATATCTACGCATTTCACCGCTACACAGGAAATTCCACCACCCTCTACCATACTCTAGCTCGCCAGTTTTGGATGCAGTTCCCAGGTTGAGCCCGGGGATTTCACATCCAACTTAACGAACCACCTACGCGCGCTTTACGCCCAGTAATTCCG
+
GGGGGGGGGGGGGGGGGDGGGFGGGGGGGGGDEGDFFGGGG9FGGGGGGGGGGGGGGGGGGGGGGGGCFGGGGFGGGGGGAFFGGGFGGGGGFGGGGDCCCFEFFGGG@@FGGFGG88FGE+@FGGGGGGGDGGFFGFFGEGGDDFGGF86FGGGFGGGGGAD5DGFGGGGG>EGGCEGFFGFGFFF66CFFGFFCCB:DFFFFFF>>>D:)09CFGC:BB96B7CCFF6:
@M02825:110:000000000-BHBHG:1:1101:24721:16819 1:N:0:1
CCTGTTTGCTACCCACGCTTTCGAACCTCAGTGTCAGTATGATGCCAGAAGGCTGCCTTCGCCATCGGTATTCCTCCAGATCTCTACGCATTTCACCGCTACACCTGGAATTCTACCTTCCTCTCACCTACTCTAGCCTAACAGTATCAGATGCCGTTCCCAGGTTAAGCCCGGGGCTTTCACATCTGACTTATCAAGCCACCTACGCTCGCTTTACGCCCAGTAATTCCGATTAACGCTTGCACCCTCTGTATTACCGCGGCTGCTGGAACAGAGTTAGCCGGTGCTTATTCTGCAGCTAATGTCATCGTCCATGGGTATTAACCATGGAGTCTTCTTCACTGCTTAAAGTGCTTTACAACCAAAAGGCCTTCTTCACACACGCGGCATGGCTGGATC…
+
GGGGGGGGGGGGGGGGGGGGGGGGGGGGGGGGGGGGGGGGFGGGGGGGGGGGGGGGGGGGGGGGGGGGEDGGGGGGGGGGGGGGGGGGDGGGGGGGGGGGGGGGGGGCFFGGGGGGFGGGGGGGGGGGGGGGGGFGGGGGGGGGGGFGGGGGGDFEEGGGGGGCGGGGFG@FGGGGGGF7CCFDFGFFGGGGGGGGGFFFFFFFFFFDFFFFFDGGGGFAEE6FFFFFFFGGCAC<697BFCFFECC?F?GGGGFFGFGDFF>FFA@>=+?GGGGC>CCGDDGGFFGCGGGGGGGCCCCCGGGGGGGGGGF8GGF8GGGGGGGGGGGGGGGGGGGGFCGGGGGGCFGGGGGGGGGFAGEGGGGGGGFGGGGGGGGGGGGGGGGGGGGGGGGGGGGGGGG…
@M02825:110:000000000-BHBHG:1:1101:25884:16848 1:N:0:1
CCTGTTTGCTACCCACGCTTTCGAGCCTCAGTGTCAGTATGATGCCAGAAGGCTGCCTTCGCCATCGGTATTCCTCCAGATCTCTACGCATTTCACCGCTACACCTGGAATTCTACCTTCCTCTCACCTACTCTAGCCTGACAGTACCAGATGCAGTTCCCAGGTTAAGCCCGGG
+
DFGCF,CFFGFFFG9FEG7:FCE8FGGGC8@FGAFFFG99<AFAFGGGF8C6EE<CGGGG<:6:B,:CFF@,@?,AF?,,,A@?FFGDD4C:AFACEFGGGGE<FE,,,A:AE;AFG8DFFFG;DGFFGFGFF;BEGGGD8=99EF,@3@,B3EA,@>EFFDB+8EFFFFCGDCE
@M02825:110:000000000-BHBHG:1:1101:11367:16958 1:N:0:1
CCTGTTTGCTCCCCACGCTTTCGCACCTCAGTGTCAGTATCAGTCCAGGTAGTCGCCTTCGCCACTGGTGTTCCTTCCTATATCTACGCATTTCACCGCTACACAGGAAATTCCACTACCCTCTACCATACTCTAGCTTGCCAGTTTTGGATGCAGTTCCCAGGTTGAGCCCGGGGATTTCACATTCAACTTAACAAACCACCTACGCGCGCTTTACGCCCAGTAATTCCGATTAACGCTTGCACCCTCTGTATTACCGCGGCTGCTGGCACAGAGTTAGCCGGTGCTTATTCTGTCGGTAACGTCAAAACACTAACGTATTAGGTTAATGCCCTTCCTCCCAACTTAAAGTGCTTTACAATCCGAAGACCTTCTTCACACACGCGGCATGGCTGGATC…
+
GGGGGGGGGGGGGGGGGGGGFFGGGGGEGGGGGGGGGGGGGGFFEFGGGGGGGGGGGGGGGGEGGGGFGGGGGGGFGGGGGGAGGGGGGEGGGGGGGGGGGGGGGGGGGGGGGGGGGGGGGGGFFGGGGGGGGGGGGGGGGGGGGGGGFGGGGGGDFGGGGGGGGGGGGGGGGGGGGGGFFGGGGGGFFFGGGGFGFFFFFF5@FA>E>3:A:DDGG3AFF>B?AFFGFF?:<BGGFFFFF<?DGFBFFFGGGGDCFGGGFCAF:)FCFDGF?GGDGGEGGGCFEGFFGGGGC8DGEFC8CEDFGCGFCGFDEFD=DDD9GGDGGGGGGGGGG@DGGF8GGGGFF<EF8CGGGGGGGGGGGGGGGFGGGGGGGGGFEEDCFEGGCGGGGGGGGGGFEGG…
@M02825:110:000000000-BHBHG:1:1101:20741:16986 1:N:0:1
CCTGTTTGCTCCCCACGCTTTCGTGCCTGAGCGTCAGTCTTTGTCCAGGGGGCCGCCTTCGCCACCGGTATTCCTCCAGATCTCTACGCATTTCACCGCTACACCTGGAATTCTACCCCCCTCTACAAGACTCTAGTTCGCCAGTTCGAAATGCAATTCCTAGGTTGAGCCCGGGGCTTTCACATCTCGCTTAACAAACCGCCTGCGCACGCTTTACGCCCAGTAATTCCGATTAACGCTCGCACCCTCCG
+
GGGGFGGGGGFGGGGEEGGGCFEGGGGGGADFGGGGGFFGGGGFGGGGG,FGEC7FEGGGDGEGGGGEB@D<D?FEFFG<FGF,FFGGGBFGGGGGGGGDEGFFGGGCCDG,FFFGG,D3;8CFCFFGGEDFCFFF@DGGGD8ECDFEFCEGGC>,?@FFEGC,C;FG?CCFGD=EDGDF++;C>CFFDDG7C1C7:5@>6>D:F45>5>>EFDGCFC7:DFBB>*;?FF?FF<9><7>>B>#9GC=4=C;
@M02825:110:000000000-BHBHG:1:1101:4473:16986 1:N:0:1
CCTGTTTGCTCCCCACGCTTTCGCACCTCAGTGTCAGTATCAGTCCAGGTGGTCGCCTTCGCCACTGGTGTTCCTTCCTATATCTACGCATTTCACCGCTACACAGGAAATTCCACCACCCTCTACCATACTCTAGTCAGTCAGTTTTGAATGCAGTTCCCAGGTTGA
+
CFG<FFC8<@FC<CFGGGGEFE7CGGGDGC@FGGGGFGGGGGFGFFF@DFCCC,CFFDGGFGEGGG?CG@ECEF,5CF,,9CEGG<EDFEGGGG<E?CFGDFGGC=4=E,=EFGAB,4+>CFGGFGFDFCFDF;9E@,ACDGG,EDGG8+@FGFGDFGFGC9DC@E,>
@M02825:110:000000000-BHBHG:1:1101:9970:16999 1:N:0:1
CCTGTTTGCTCCCCATGCTTTCGTACCTCAGCGTCAGTATTAGGCCAGATGGCTGCCTTCGCCATCGGTATTCCTCCAGATCTCTACGCATTTCACCGCTACACCTGGAATTCTACCATCCTCTCCCATACTCTAGCTTCCCAGTATCGAATGCAATTCCTAAGTTAAGCTCAGGGATTTCACATCCGACTTAAAAAGCCGCCTACGCACGCTTTACGCCCAGTAAATCCGATTAACGCTCGCACCCTCTGTATTACCGCGGCTGCTGGCACAGAGTTAGCCGGTGCTTATTCTGCGAGTAACGTCCACTATCCAAGAGTATTAATCTCAGTAGCCTCCTCCTCGCTTAAAGTGCTTTACAACCAAAAGGCCTTCTTCACACACGCGGCATGGCTGGAT…
+
GGGGGGGGGGGGGGGGGGGEGGGFGGEGGGGGGGGGGGGFDGGFGGGGGGGFGGGGGGGGGGGGGGCEGGGGGGGGGGGGGGGGGGGGGGGGGGGGGGGGGGGGGGGFGGGGGGGGGGGGGGGGGGGGGGGGGGGGGGGGGGGGGGGGEFGGGGGFGGGGGGGGGGGGGGGGGGGGGCFGGGGGGFGEDGDEGGGGG>FFFFFFFFEFFFFFFGGGGGFFEFFFFFFFFFFFFFFFC2>:@FGED=:6?<><AFBABFFGGFGFFFF6GFGGGGGF>DDGDDGGCCGGGFGGGGGGGGGGGGDGFGGGGGFCGGGGGFGGGFFCGFGFGGGGGGGGGGGGGGGGGGGGFAGGGFFGGGGGGFFGGGGGGFGGGGGGGGGGGGFGGGGGGGGGGGGGGGG…
@M02825:110:000000000-BHBHG:1:1101:14550:17027 1:N:0:1
CCTGTTTGCTCCCCACGCTTTCGCACCTCAGTGTCAGTGTTAGTCCAGGTGGTCGCCTTCGCCACTGGTGTTCCTTCCTATATCTACGCATTTCACCGCTACACAGGAAATTCCACCACCCTCTACCATACTCTAGTCAGTCAGTTTTGAATGCAGTTCCCAGGTTGAGCCCGGGGATTTCACATCCAACTTAACAAACCACCTACG
+
EGGGFGFFGGGGCEGGEGGGGGGGGGGGGFGGGDFGFFDFGGGGGGGEGFGGGFCCG7FDFEGDGGGGGGGGFGGGGG9?9FEFGFC7FFGCFGGGAFGGGGFFEFFGDFGGGGGGFGGGEFEGFGGGCCFFFGGGGGGGFGGGGGGGGDFGGGGCFGFDFGGGGFGFGF6FDDCGDGF4>9FGGGGFGF4CGCGD>FFF9=E@AA;
@M02825:110:000000000-BHBHG:1:1101:11260:17031 1:N:0:1
CCTGTTTGCTCCCCACGCTTTCGCACCTCAGTGTCAGTATTAGTCCAGGTGGTCGCCTTCGCCACTGGTGTTCCTTCCTATATCTACGCATTTCACCGCTACACAGGAAATTCCACCACCCTCTACCATACTCTAGTCAGTCAGTTTTGAATGCAGTTCCCAGGTTGAGCCCGGGGATTTCACATCCAACTTAACAAACCACCTACGCGCGCTTTACGCC
+
EGGCFFAEFDGFFGFGGD7@FGGGGGC6FGFGF<EFGF<CFGFEFG,E<CEE?FFF7?FGGGGGGCDGAAFFFFEGGG9EGF?AFGGGG:F?FGAFGEGGGGGGFF<FEGGGGGGG8FF8CFGGGGDDGGGGGGFGGGFAFGGFGGGGGG;EGGCCAFFCFFG5DG8EEFECCE>CDGCDGFGCDGGFGGFGFGGGGAFFFFFFFFFD>EDD:DDGG@F>
@M02825:110:000000000-BHBHG:1:1101:13465:17040 1:N:0:1
CCTGTTTGCTCCCCACGCTTTCGCACCTCAGTGTCAGTATGAGCCCAGGTGGTCGCCTTCGCCACTGGTGTTCCTTCCTATATCTACGCATTTCACCGCTACACAGGAAATTCCACCACCCTCTGCCCTACTCTAGCTCGCCAGTTTTGGATGCAGTTCCCAGGTTGAGCCCGGGGATTTCACATCCAACTTAACGAACCACCT
+
GGGGGGGGGGGFGGGGGGGEGFGGGGGFGFGGGGGDGGGGEGGFGGGGGGGGGGEFG>EGGGGGGGFFFGFCGGGDGEGGGGGGEGGFGGG7FGEFGFGGCGGGGGF8FGGGFEEGGGGEEGGGEGFDFGGEFFFGGGG>EB8CGGFG6C?FFGFGFFGGFGGCCFGFGGGGGGGGGGFFFCFGGGFFCGG?FCGG48:B@@FF
@M02825:110:000000000-BHBHG:1:1101:22521:17042 1:N:0:1
CCTGTTTGCTCCCCACGCTTTCGTGCCTGAGCGTCAGTCTTTGTCCAGGGGGCCGCCTTCGCCACCGGTATTCCTCCAGATCTCTACGCATTTCACCGCTACACCTGGCATTCTACCCCCCTCTACAAGACTCTAGTTCGCCAGTTCGAAATGCAATTCCCAGGTTGAGCCCGGGGCTTTCACATCTCGCTTAACAAACCGCCTGCGCACGCTTTACGCCCAGTAATTCCGATTAACGCTCGGACCCTCCGTATTACCGCGGCTGCTGGCACGG
+
GGGGFFFGGGGG?FGGGGGGGGGG?FGGFGGGGGGGGGFGGGGDGGCE8CCEGGGG:CCGGGGGGGGGGGGGGGGGGGGGGGAAFGGGGGGGGGGGG7F@GGGGGGFF,AFFGGGGGGGGGDGGGGGFBEGFGFCCFG9CEGGGGGGGGGGGFGGGGGGGGGGFGGFFFFGGEDCCDE<CGCFGCGCFCCCFGFGGGFFF>BE?3;7>:@DD)97DFF@BEEB?A<;BFF:662*<D7>-899>=9?7:@7A<?04ED=686AA;?+9*7CEE>
@M02825:110:000000000-BHBHG:1:1101:7713:17058 1:N:0:1
CCTGTTCGCTCCCCATGCTTTCGCTCCTCAGCGTCAGTAAATGCCCAGAGACCTGCCTTCGCCATCGGTGTTCCTCCTGATATCTGCGCATTTCACCGCTACACCAGGAATTCCAGTCTCCCCTACATCACTCTAGTCTGCCCGTACCCACCGCAGATCCGAGGTTGAGCCTCGGACTTTCACGGCAGACGCGACAAACCGCCTACGAGCTCTTTACGCCC
+
FGGGGGGGGDGEFGEGGGGGGGGGFGGDGGFGGGGGGF<FFGGGGGFG,<DGGGGGGGGGGGFCFGGGGEGGGGGGGGEEGAFGGGGGGGDGGGGGGEGGGGGFG@FGF:FAFGEGGGGGEFGFEGGGGGGFFGGFGGGGGGGGGGGGD>BGEGCE6FGFGCCCCFGGGGGFFEEEDCFGFGGDCDD>4CGG5CDC<AFFFFFB8F>2:>3<FFFGF<BD@
@M02825:110:000000000-BHBHG:1:1101:18118:17105 1:N:0:1
CCTGTTTGCTCCCCACGCTTTCGCACCTCAGCGTCAGTAATGGACCAGTAAGCCGCCTTCGCCACTGGTGTTCCTGCGAATATCTACGAATTTCACCTCTACACTCGCAATTCCACTTACCTCTTCCATACTCAAGATACCCAGTATCAAAGGCAGTTCCAGAGTTGAGCTCTGGGATTTCACCCCTGACTTAAATATCCGCCTACGTGCGCTTTACGCCCAGTAATTCCGAACAACGCTAGCCCCCTTCGTATTACCGCGGCTGCTGGCACGAAGTTAGCCGGGGCTTCTTCTCCGACTACCGTCATTATCTTCATCGGTGAAAGAGCTTTACAACCCTAAGGCCTTCATCACTCACGCGGCATGGCTGGATCAGGCTTGCGCCCATTGTCCAATATT…
+
GGGGGGGGGGGFGGGGGF:FGGGGGGGGGGGGGGGGGGGGGGGFGGGFGGGGGGGGGGGGGGGDDGGFFF?FGGFGGGGGGGGGGGFGGGGGGGGGGFGGGGGGFGGGGGGGGFFGGGGGGGGGGGGGGFGGGGGGGGGEGGGGGGGGDFGGGGGGGFGGGGFGGGGGGGGGGGGG4EDF79=?CC>FCFDFGGCFGFFFFF>?CFEFA>BEDGG7DFGFCDFEGDCFFF:4199:<AAFBD<EGGE@4<:F?ECCBF4GGGGFGGFGGFGE@9GFE7CDGEED,FGGGCD7GGGFGGGGEEGGGGGGGGGGGFFEEGGGGGGGFEGGGFGGGGGFGGGGFGGGFDF9GGGGFGDGGGGDGGGGGGGGGFGFFGGGGGCGGGGGGGGFFGF?GFFGGEC…
@M02825:110:000000000-BHBHG:1:1101:17372:17108 1:N:0:1
CCTGTTTGCTCCCCACGCTTTCGCACCTCAGTGTCAGTATGAGCCCAGGTGGTCGCCTTCGCCACTGGTGTTCCTTCCTATATCTACGCATTTCACCGCTACACAGGAAATTCCACCACCCTCTGCCCTACTCTAGCTTGCCAGTTTTGGATGCAGTTCCCAGGTTGAGCCCGGGGATTTCACATTCAACTTAACAAACCACCTACGCGCGCTTTACGCCCAGTAATTCCGATTAACGCTTGCACCCTCTGTATTACCGCGGCTGCTGGCACAGAGTTAGCCGGTGCTTATTCTGTCGGTAACGTCAAAACAATAACGTATTAGGTTACTGCCCTTCCTCCCAACTTAAAGTGCTTTACAATCCGAAGACCTTCTTCACACACGCGGCATGGCTGGATC…
+
GGGGGGGGGGGGGGGGGGEGFGGGGGGCFGGGGGGGGGGGGGGGGGGGGGGGGGGGGGGGGGGGGGGGGFGGGGGGGFEGGGFGGGGGGGGGGGFGGGGGGGGGGGGGGGGGGGGGGGFGDGGGGGGGGGGGGGGGGFGGGGGGGGGGGGGGGGGGGGGGGGGFFGGGGGGGGGGGGEGGGGGGGGGFGGGFGGFGDFFF?@EFFADFE:BB@GGFGGFFF@:FGGGGFFF?<:DFFC7GFCBC<GFCGGGGGGGDGGDGFFAAAACC7GFC7EDCCECC7DFCDGGGGDGGGGGGGGCCFGGFE@GGGGGFGGDFGFEEFCFFGGFGGGGGDGGGGGGGGFAGGFGDFGGCGGGGGGGGGGGGGGFGGGGGGGGGGGGGGGGGGGGGGGGGGGGGGGG…
@M02825:110:000000000-BHBHG:1:1101:19446:17114 1:N:0:1
CCTGTTTGCTCCCCACGCTTTCTTGCCTGAGCGTCAGTCTTTGTCCAGGGGGCCGCCTTCGCCACCGGTATTCCTCCAGATCTCTACGCATTTCACCGCTACACCTGGAATTCTACCCCCCTCTACAAGACTCTAGTTCGCCAGTTCGAAATGCAATTCCCAGGTTGAGCCCGGGGCTTTCACATCTCGCTTAACAAACCGCCTGCGCACGCTTTACGCCCAGTAATTCCGATTAACGCTCGGACCCTCCGTATTACCGCGGC
+
GGFGGGGGGGGGGGGGGGGGGGGGGGFGGGGGGGGGGGGGGGGGGGGGGCEGGGGGGGGGGGGGGGGGGGGGFGGGGGGGGGGGGGGGGGGGGGGGGGGGGGFGGGGGGGGDFGGGGGGGEEGGGGGGGGGGGGGGGGGGGGGGGGGGGGGGGGGGGGGGGGGGGGGGGGGGGGGGGGF<CCFFCFFFGDGGGGGGGFFFFFB?F@EFE@DD3DGGGDFDEFFFB<FFFF71<?FFBF>EFFBFFF?0CFCF?:C9<5C;FC8
@M02825:110:000000000-BHBHG:1:1101:17769:17147 1:N:0:1
CCTGTTCGCTCCCCATGCTTTCGCTCCTCAGCGTCAGTAAATGCCCAGAGACCTGCCTTCGCCATCGGTGTTCCTCCTGATATCTGCGCATTTCACCGCTACACCAGGAATTCCAGTCTCCCCTACATCACTCTAGTCTGCCCGTACCCACCGCAGATCCGAGGTTGAGCCTCGGACTTTCACGGCAGACGCGACAAACCGCCTACGAGCTCTTTACGCCC
+
CEFFEGGGG7FGGGGGGGGGGGGG@FGGGGGGGGGEGFGG<@FGGGGGCGGFGG<EFFEFEGGGGEC@CG?CFGFGGGFCGCFGGFGGGGGGGGGGGGGGGGGGGGGDGGGGGGGGGGGGGGGGGGFGGGGEEEGDFGGGGGGGGGGGGGGGGG>BE@FFFEGECFGGGGGGGGGGGDCFGFDGGGGFGGGGDGGGGFFFFFEF>FF37@5FFCGCC<CF9
@M02825:110:000000000-BHBHG:1:1101:10238:17151 1:N:0:1
CCTGTTTGCTCCCCACGCTTTCGCACCTGAGCGTCAGTCTTTGTCCAGGGGGCCGCCTTCGCCACCGGTATTCCTCCAGATCTCTACGCATTTCACCGCTACACCTGGAATTCTACCCCCCTCTACAAGACTCTAGCTTGCCCGTTTCGAATGCAGTTCCCAGGTTGAGCCCGGGGATTTCACATCCGACTTGACAAACCGCCTGCGT
+
FFGGGGFFGFGG<CFGGGECCFFGCGEGGGFFCFFGGFAFGGGC@EFDG@@CFGC@FGGGGGGGGGGGGGCFGGDFAFGGGFGGGC<D>FBCFGGGF:FFCFGGGGGGGGGGGGEDFGFGGGGGFGG9F,>EFFGFFGFGFGFG8CDGGG>F@EGFG@FFGGGGCGD?FGGGEE5:3CFGFGFGG4<>CGC=>?FD7?FF>>>:775>
@M02825:110:000000000-BHBHG:1:1101:19034:17155 1:N:0:1
CCTGTTTGCTCCCCACGCTTTCGCACCTCAGTGTCAGTATCAGTCCAGGTGGTCGCCTTCGCCACTGGTGTTCCTTCCTATACCTACGCATTTCACCGCTACACAGGCAATTCCACCACCCTCTACCATACTCTAGTCAGTCAGTTTTGAATGCATTTCCCAGGTTGAGCCCGGGGATTTCACATCCAACTTAACAAACCAC
+
DGCEFFFG9@,EFGGGCE@FGFCGGGGFGGGFGCFGF9E,CFGGCGFGGFF?BF@FGDFC=::BFF8E?<FGC9FCEA?,AF,CE?ECC:==F=EFGGGCGCFGCEE+?4A9F9EBD,@B+>DFGGCFFDE9EFGF=EFD3EF,3@EC,@BE7,@,@C;@FGG8@FD,DFFCGDEGCE4;CD>FFC?F<FFFGGFGD?A>@;
@M02825:110:000000000-BHBHG:1:1101:25096:17194 1:N:0:1
CCTGTTTGCTCCCCACGCTTTCGCACCTGAGCGTCAGTCTTTGTCCAGGGGGCCGCCTTCGCCACCGGTATTCCTCCAGATCTCTACGCATTTCACCGCTACACCTGGAATTCTACCCCCCTCTACAAGACTCTAGCTTGCCCGTTTCGAATGCAGTTCCCAGGTTGAGCCCGGGGATTTCACATCCGACTTGACAACCCGCCTGCGTGCGCTTTACGCCCAGTAATTCCGATTAACGCTTGCACCCTCCGTATTACCGCGGCTGCTGGCACGGAGTTAGCCGGTGCTTCGTCTGCGAGTAACGTCAATCGCCGTACGTATTAAGCACGACGCCTTCCTCCTCGCTGAAAGTACTTTACAACCCGAAGGCCTTCTTCATACACGCGGCATGGCTGCATC…
+
GGGGGGGGGGGG8FEGGGGGGGFGGGGGGGFGGGGGGGFGFGGGGFFDFEGGCEGGGEGGGGGGGGGGGGGEFC<FFGGGGGGGGGGGD@F7@FFGFGGGGGGF<F@FGGGDEFGGF,@CCGGGGGFFGGDFCFGGGGGGGGCEBFFGCGCFFGGGGGGCFFGFCFGDFGGFGDE5<CFCFGGFDGGEGDGCCGDGD)8>9B>:>@DD53073CFFFDFBFFF=9:FFBB?6?F6>5FDE?<7<DGGCB?FC7?DDE<C3A<84;6=CA3F=9@7DC=CGGGGGFECC:*,GE>EEGFGGFEGGGGECBC>7E@CDD;E;GFBEGF@@66CCEGGGGGGGGFFDFGGGGGGGGGGGGFCGGEDGGGGGGGGGGGGGGGGFGGGGGGGGGGGGGGGGGGG…
@M02825:110:000000000-BHBHG:1:1101:15042:17266 1:N:0:1
CCTGTTTGCTCCCCACGCTTTCGCACCTCAGTGTCAGTATCAGTCCAGGTGGTCGCCTTCGCCACTGGTGTTCCTTCCTATATCTACGCATTTCACCGCTACACAGGAAATTCCACCACCCTCTACCATACTCTAGTCAGTCAGTTTTGAATGCAGTTCCCAGGTTGAGCCCGGGGATTTCACATTCAACTTAACAAACCACCTACGC
+
FFGFGGE@9@,,CFGBG@GEC<FECF@8FG@C,CCF<C,F<EE@,@C@D<FFGCGGFCFDDFE:FGCCFG4FA?,EFFGAD<AFFFF7FFGFAG,FF:FEDFGF9=?EFFGG9C;=E@E>6@C,@A=FFDGGGG;BDEGGFDFGGDGFFCDFGEDFGACEF9E+8D8DG,@EEGEG4EF>>FEGD+==7C@?8C8BCFFF25?:4;AD
@M02825:110:000000000-BHBHG:1:1101:6272:17271 1:N:0:1
CCTGTTTGCTCCCCACGCTTTCGCACCTCAGTGTCAGTATTAGTCCAGGTGGTCGCCTTCGCCACTGGTGTTCCTTCCTATATCTACGCATTTCACCGCTACACAGGAAATTCCACCACCCTCTACCATACTCTAGTCAGTCAGTTTTGAATGCAGTTCCCAGGTTGAGCCCGGGGATTTCACATCCAACTTAACAAACCACCTACGCGCGCTTTACGCCCAGTAATTCCGATTAACGCTTGCACCCTCTGTATTACCGCGGCTGCTGGCACAGAGTTAGCCGGTGCTTATTCTGTCGGTAACGTCAAAACAATCACGTATTAGGTAACTGCCCTTCCTCCCAACTTAAAGTGCTTTACAATCCGAAGACCTTCTTCACACACGCGGCATGGCTGGATC…
+
GGGGGGGGGGGGGGGGGGGGGGGGGGGGGGGGGGGGGGGGGGGGGGGGGGGGGGGGGGGGGGGGGGGGGGGGGGGFGGGGGGGGGGGGGGGGGGGGGGGGGGGGGCFGCGGGGGGGGGGGGGGGGGGGGGGGGGGGGGGGGGGGGGGFFGAFGGGGGGGGGGGGGGGGGGGGGGGGCEGGGGGGGGGFGGGGGGGGFFFFFFFBAAEFDEFFFGGGGGFFFFFFFFFFGFFDGEFDFFF=FFFFFCGGGGGGGGFCFDEBFD;6FAFGFCF?977GF7GGGGGGGGDGGGF?GGGEEFGGGGGGE?GGGGGGGGGECGGFGGGGFFF<FGGGGGGGGFFGGGGFGGGGFE@GGGGGGGGGGGGGGGGFGFB8FFFGGFDFCFGDGGGGGFGGGGFEFGG…
@M02825:110:000000000-BHBHG:1:1101:25287:17297 1:N:0:1
CCTGTTCGCTACCCATGCTTTCGCTCCTCAGTGTCAGTAATGGCCCAGAGACCTGCCTTCGCCATCGGTGTTCTTCCTGATATCTGCGCATTTCACCGCTACACCAGGAGTTCCAGTCTCCCCTACCACACTCTAGCCTGCCCGTACCCACCGCACGCCCGAGGTTGAGCCTCGGGTTTTCACGGCAGACGCGACAAGCCACCTACGAGCTCTTTACGCCCAATAATTCCGGACAACGCTTGCGCCCTACGTATTACCGCGGCTGCTGGCACGTAGTTAGCCGGCGCTTCTTCTGCAGGTACCGTCACTTTCGCTTCTTCCCTACTGAAAGGGGTTTACAACCCGAAGGCCGTCATCCCCCACGCGGCGTCGCTGCATCAGGCTTTCGCCCATTGTGCA…
+
GGGGGGGGGGGGFGGGGGGGGGGGGGGGGGGGGGGGGGGGGGGGGGGGGGGGGGGGGGGGGGGGGGGGGGGGGGGGGGFFGGGGGGGGGGGGFGGGGGGGGGGGGGGGGGFFFGGGGGGGGGGGGGGGGGGGGFGGGGGGGGGGGGGGCFGGGGGGGGGGGGDGEGGGGGGFFEGGGED*=DGGGGGFGGGGGC37C5>73?FF>FB>DF>FFGDFGGGGF???8FFFFF:B:DDDGC=DEGFFE@:;?><??5FCGCEGDGFGFFFF=3*5FGCGFC5GECC>EFCGGGGGGFCCFGGGGGGGGGFGCGGGGGFEFCGGFACBGFFFCGGGGGGGGEGGGGGFGGGGGGGGGGGGEFGGGGGGGGGGGGGGGGFACGGFGGGGGGGGGGGGGGGGGFG…
@M02825:110:000000000-BHBHG:1:1101:13080:17396 1:N:0:1
CCTGTTTGCTCCCCACGCTTTCGCACCTCAGTGTCAGTATTAGTCCAGGTGGTCGCCTTCGCCACTGGTGTTCCTTCCTATATCTACGCATTTCACCGCTACACAGGAAATTCCACCACCCTCTACCATACTCTAGTCAGTCAGTTTTGAATGCAGTTCCCAGGTTGAGCCCGGGGATTTCACATCCAACTTAACAAACCACCTACGCGCGCTTTACGCCCAGTAATTCCGATTAACGCTTGCACCCTCTGTATTACCGCGGCTGCTGGCACAGAGTTAGCCGGTGCTTATTCTGTCGGTAACGTCAAAACAATCACGTATTAGGTAACTGCCCTTCCTCCCAACTTAAAGTGCTTTACAATCCGAAGACCTTCTTCACACACGCGGCATGGCTGGATC…
+
FGGGGGGGGGGGGGGGGGGGGGGGGGGGGGGGGGGGGGGFGGG<DGFFGGGGGGGGGGDGGGGGGGGGGGGGGGGGGGGGFGGFGGGGGEEGGDGG9FGGDGGGGFF8FCGGGGGGGGGG+@DDGFFGGGGGGDFGGGGGGGGGFFFGFGGGFFGGGGGFFGGGFGGGG?GGGGDGGDFGGFEFGGGFGGGGGGGGCFF?BFFFFFFF5BEFEGF7CGEEBE:?><FBFB?FB>FFF7>GFG>>BFFC<BFA9EC<A<<>FGFAFAFGGFGGFDCF4E5GGGGGGGGFGFGGGGGGEFCDGGEB6DFCCGGGGGE=GFCF>GGGFFGGGGGGGFDGGDGGGGDFFF<,@CGFFGGGGGDFFCDFCFGGGGFGGGGGGGGGGGGGGGGGGGGGGGGFECG…
@M02825:110:000000000-BHBHG:1:1101:20697:17449 1:N:0:1
CCTGTTTGCTCCCCACGCTTTCGTGCATGAGCGTCAGTACAGGTCCAGGGGATTGCCTTCGCCATCGGTGTTCCTCCGCATATCTACGCATTTCACTGCTACACGCGGAATTCCATCCCCCTCTACCGTACTCTAGCTATGCAGTCACAAAGGCCGTTCCCAGGTTGAGCCCGGGGATTTCACCTCTGTCTTACATAACC
+
CGGFGGAEGFGGGEGGG@FEGGG@,@CFG9CCF:C,CEFGGFG6CFCFAFF+FF<@F<FGFE?:FGCFG:FB?D9,A:FGG:FFFFGGGDECFGGGFGF,EFFEEGGC:F:FFGGAEGGGGGDDGGCEGGGGGGGGGGGGGGGGGGGGGGCC6DG>CGGGGGGCDFEG?CD8CE5EDG4DFDGGGGGFCFF7CGGGCAAA
@M02825:110:000000000-BHBHG:1:1101:13532:17530 1:N:0:1
CCTGTTTGCTCCCCACGCTTTCGTGCCTCAGTGTCAGTGTTGGTCCAGGTAGCTGCCTTCGCCATGGATGTTCCTCCCGATCTCTACGCATTTCACTGCTACACCGGGAATTCCACTACCCTCTACCACACTCTAGTCGCCCAGTATCCACTGCAATTCCCAGGTTGAGCCCAGGGCTTTCACAACAGACTTAAACAACCACCTACGCACGCTTTACGCCCAGTAATTCCGAGTAACGCTTGCACCCTTCGTATTACCGCGGCTGCTGGCACGAAGTTAGCCGGTGCTTATTCTTTGGGTACCGTCAGAACAACCGAGTATTAATCGACTGCTTTTCTTTCCCAACAAAAGGGCTTTACAACCCGAAGGCCTTCTTCACCCACGCGGTATGGCTGGATC…
+
FGGGGGGGGGGGGGGGGGDCFGGGGGGFCGFFGCFGFGGGFGGGGGGGFGGGGGGGGGGGGCGGGGGGGGGGGGFGGGGGGFFGFGGGGGCGGGGGFFGGDEFEG@FGEGCCFGGGGGGDFDFFGGGGGGGGGGGGGGCGGGGGGFAFAFGGGGGGGGGCFCCFFFGGFGF>ECEGGCC>FFGGGGGFFFG,BFFGGFFFFFFDFF>AE>BFEGGGGGEFBFFEEFFCFF;0GFGG><>>>C<?<F<FFB:977DFGGGGFC;AFFFCGFEEGGGGGE>GGGF7CF>GEEGGGGFGFGGGCGGGGGGGGEGGGDGGFFGGGGGEGGGGGGFGGGGGGGEGGGGFFGGGGGFGGGGFFCGGGGGGGGGGGGGGFGGGGEGGGGGGGGGGGGGGEGGGGGE…
@M02825:110:000000000-BHBHG:1:1101:10788:17572 1:N:0:1
CCTGTTTGCTCCCCACGCTTTCGCACCTGAGCGTCAGTCTTTGTCCAGGGGGCCGCCTTCGCCACCGGTATTCCTCCAGATCTCTACGCATTTCACCGCTACACCTGGAATTCTACCCCCCTCTACAAGACTCTAGCTTGCCCGTTTCGAATGCAGTTCCCAGGTTGAGCCCGGGGATTTCACATCCGA
+
CFGFGGFGG9FG<FGGGDG7FGEGGE7EF<E8@FFEDC<FGCGFC9EGG7=CCFE7=4FGFGE:FG7CFGCGGGDEGGGGGGGF9EFF7FF@FGGGGGGGGGGGGGGFF:FFFGGGGEGGGGGGGGFDC@FGGGGGGGGFGFFGGGCFGD6<CFCFG;;EFGFGGG>FFFFFGG:=CC**;DFFGGG>D
@M02825:110:000000000-BHBHG:1:1101:8177:17585 1:N:0:1
CCTGTTTGCTCCCCACGCTTTCGCACCTCAGTGTCAGTATTAGTCCAGGTGGTCGCCTTCGCCACTGGTGTTCCTTCCTATATCTACGCATTTCACCGCTACACAGGAAATTCCACCACCCTCTACCATACTCTAGTCAGTCAGTTTTGAATGCAGTTCCCAGGTTGAGCCCGGGGATTTCACATCCAACTTAACAAACCACCTACGCGCGCTTTACGCCCAGTAATTCCGATTAACGCTTGCACCCTCTGTAGTACCGCGGCTGCT
+
FGGGGGG<F,EFDGCGGGGGGGEGGGGFGGGGGGEFFGGGDFGGGGCDFEECGGGGGGCGGGGGDGGGFFFEGGGGGGGGGGFGFGG?FEDC,EFGGDGFGGGGGDDCGFFGGGGGGGGGGCFG8FGGGCFDGGFFFEGFGGGF;DGFECFGFGFGGGFGGGGGGCD,DFGGCEEE*497CFGCCFC9CFCFFFGCGFFFBFDBAFFF>8>D57>CG5:8>:??*<@FFF>DGDDCB57C4D<DFFFFFGC9C*GCFA=>>GFFFA=
@M02825:110:000000000-BHBHG:1:1101:25633:17669 1:N:0:1
CCTGTTTGCTCCCCACGCTTTCGCACCTCAGTGTCAGTATTAGTCCAGGTGGTCGCCTTCGCCACTGGTGTTCCTTCCTATATCTACGCATTTCACCGCTACACAGGAAATTCCACCACCCTCTACCATACTCTAGTCAGTCAGTTTTGAATGCAGTTCCCAGGTTGAGCCCGGGGATTTCACATCCAACTTAACAAACCACCTACGCGCGCTTTACGCCCAGTAATTCCGATTAACGCTTGCACCCTC
+
GGFFFC<DF9<@FCF@EEB:DGGGGGG<<DE<EEF9FFFDGFGGFFE@EE8BCGG7CCGFGGGGGFF8FFG4:EFAAFFEA,5FFA<DEEE@FGGGGEE@GGGGFEFGGG:FDAEBBFDGGGGFFGEGGGGGF;FF=EGFDFGGGGGG8C;EFGGGFGFGGGCFF9,@8CC8:@EDGEG4=CFD790*ACFC7EFGF;6?9=?3?AAEBDE>)>CC?GFA:31@A2=FFC:*958A<:>BB?B*5C557
@M02825:110:000000000-BHBHG:1:1101:17525:17683 1:N:0:1
CCTGTTCGCTCCCCATGCTTTCGCTCCTCAGCGTCAGTAGTGGCCCAGTGACCTGCCTTCGCCATCGGTGTTCCTCCTGATATCTGCGCATTCCACCGCTACACCAGGAATTCCAGTCACCACTACCACACTCTAGTCTGCCCGTACCCGATGCAAGCTCAAGGTTGAGCCTTGAGTTTTCACACCAGACGCGACAAACCGCCTACGAGCTCTTTACGCCCAATAATTCCGGACAACGCTTGCGCCCTACGTATTACCGCGGCTGCTGGCACGTAGTTAGCCGGCGCTTCTTCTGCAGGTACCGTCACTTTCGCTTCTTCCCTACTGAAAGAGGTTTACAACCCGAAGGCCTTCATCCCTCACGCGGCGTCGCTGCATCAGGCTTTCGCCCATTGTGCA…
+
GGGGGGGGGGGGGGGGGGGGGFGGGGDGGGGGGGGGGGGGGGGGGGGGGGGGGGGGGGFGGGGGGGGGGGGGGGGGDFGGGGGGGGDFGGGGGGGGGGGGGGGGGGGGGGGGGGGFFGGGGGGGGGGGGGGGGGGGGGGGGGGGGGGGGGGGGGGGGG<7F@GGGGG?FGGGDGGFFFFGGGFGGGGF>D4EGGGGGFFF@BF?8FFF:>,AFGGGGDFFFF<FGFFEDFBFFF=DBFFBEFD;5DE>?F@:FGGGFDGDFGGGGGGFFFGGGGFFGE>CDC?CE?FGGGGFDGGGFGGGGGGGGF9F7GDEGGGFGGGGGFFEGGGGGGGGGGGGGDGGGGGGGGGGGGGGGGGGGGGGGFGF7GGFEGGFCGGGGGGGGGGGGGGGGGGGGGGGFGG…
@M02825:110:000000000-BHBHG:1:1101:15779:17732 1:N:0:1
CCTGTTCGCTCCCCATGCTTTCGCTCCTCAGCGTCAGTAAATGCCCAGAGACCTGCCTTCGCCATCGGTGTTCCTCCTGATATCTGCGCATTTCACCGCTACACCAGGAATTCCAGTCTCCCCTACATCACCCTAGTCTGCCCGTACCCACCGCAGATCCGAGCTTGAGCCTCGGACTTTC
+
GGGGGGGGGFF+FGGGGGGGGG7FCFEG?<EFG@FGEGFFGFFFF?FE<FCFDG<EFFFGCGGGGFGEFEGGGGGGFGGFFEGGDGGEDEGEFGEFFGG@BFAGGF84=FBEFFFCFGFGGGD?DFF,>EG,=8FFGGGAFFGGGEE>>FGG>EEC8;CFCCE*5@C8:8D8DEC7C=FG=
@M02825:110:000000000-BHBHG:1:1101:14511:17790 1:N:0:1
CCTGTTTGCTCCCCACGCTTTCGCACCTCAGTGTCAGTATCAGTCCAGGTAGTCGCCTTCGCCACTGGTGTTCCTTCCTATATCTACGCATTTCACCGCTACACAGGAAATTCCACTACCCTCTACCATACTCTAGCTTGCCAGTTTTGGATGCAGTTCCCAGGTTGAGCCCGGGGATTTCACATTCAACTTAACAAACCACCTACGCGCGCTTTACGCCCAGTAATTCCGATTAACGCTTGCACCCTCTGTATTACCGCGGCTGCTGGCACAGAGTTAGCCGGTGCTTATTCTGTCGGTAACGTCAAGACAATCACGTATTAGGTAACTGCCCTTCCTCCCAACTTAAAGTGCTTTACAATCCGAAGACCTTCTTCACACACGCGGCATGGCTGGATC…
+
GGGGGGGFGGGGGGGGGGGGGGGGGFGGGGGGGGGGGGGGGGGGGGGGGGGGGGGGGGGGGGGGGGGGGGGGGGGGGGGGGGGGFGGGGGGGGGGGGGGGGGGGGGGGGGGGGGGGGGGGGGGGGGGGGGG9EGDFGGGGGGGGGGGGGGGGGGGGGGGGGGGGGGGGFGGGGGGGGED4@FGGGGCCFFGGGGGGGFFFFFFFFFFFB>DFFGGGGGFFGFFFF<FGGGGGFFFGBGFFFGFFGGGGFGGGDFFGGGGDFGFFFFFFGGFFGGFFFC=*95GGGGGGGGGGGGEDGGGGGGGGGGGGGGGGGGCGGGGFGGGFGGGGGGGGGGGGGGGGGGGGGGFGFGGGGGGGGGGGGDGGGGGGGGGGGGGGGGGGGEGGGGGGGGGGGGGGGGG…
@M02825:110:000000000-BHBHG:1:1101:12356:17825 1:N:0:1
CCTGTTTGCTCCCCACGCTTTCGCACCTCAGTGTCAGTATCAGTCCAGGTGGTCGCCTTCGCCACTGGTGTTCCTTCCTATATCTACGCATTTCACCGCTACACAGGAAATTCCACCACCCTCTACTGTACTCTAGCTTGCCAGTTTTGGATGCAGTTCCCAGGTTGAGCCCGGGGCTTTCACATCCAACTTAACAAACCACCTACGCGCGCTTTACGCCCAGTAATTCCGATTAACGCTTGCACCCTCTGTATTACCGCGGCTGCTGGCACAGAGTTAGCCGGTGCTTATTCTGTCGGTAACGTCAAAACAGCAAGGTATTCGCTTACTGCCCTTCCTCCCAACTTAAAGTGCTTTACAATCCGAAGACCTTCTTCACACACGCGGCATGGCTGGATC…
+
GGGGGGGGGGGGGGGGGGGGGGGGGGGGGGGGGGGGGGG9FGGGGGGGDFCFGGDGGGGGFGGGGGGGGGGGGGGCFFGGGGAFCFGGGGGGGGGGGGGGGGGGGGGGGGGGGGGGGGCGGGGGGGGGGGGGGFGGGGGFGGGGGGGFGGGGGGGGGGGGGGGGGGGGGGGGGGGEGGGGGGGGGGG;CGFFFGGG7AFFFFFFFFBF.8AFEGGGGG>DFFFFFFFD=FB:<:BFFFFGFGFDFFGGF<494<CDGGGDFGA064CDGGGFGGF?*CC4DGGFECCECFF6CEGDGFGGGGGGE8?D?EGFFDGGGGGGGGGGGGGDGFGGGGGDGGGGGGFEFGGGGGGGGFGGGGGGGCGGGGGGGGGGGGGGGGGFFFGGGGGGGGGGGGGFEGG…
@M02825:110:000000000-BHBHG:1:1101:24505:17838 1:N:0:1
CCTGTTTGCTCCCCATGCTTTCGCACCTCAGCGTCAGTATTAGGCCAGAAGGCTGCCTTCGCCATCGGTATTCCTCCAGATCTCTACGCATTTCACCGCTACACCTGGAATTCTACCTTCCTCTCCCATACTCTAGCTTGCCAGTATCGAATGCAATTCCCAGGTTGAGCCCGGGGATTTCACATCCGACTTAACAAACCGCCTACGCGCGCTTTACGCCCAGTAATTCCGATTAACGCTCGCACCCGCTGTATTACCGCGGCTGCTGGCACAGAGTTAGCCGGTGCTTATTCTGCGAGTAACGTCCACTACTCCTGAGTATTAGTCAGGGTAGCCTCCTCCTCGCTTAAAGTGCTTTACAACCAAAAGGCCTTCTTCACACACGCGGCATGGCTGGAT…
+
GFGGGGGFGDGGGGGGGGGCGGGGGGGFGGGGGGGGGGGGGGGGGGGFGGFGGGGGGGGGFGDFGGGGGGGGGGFGGGFGGGGGGGGGGGGGGGGGGGGGGGGGEFGGGGGGGGGGGGGGGGGFGCFGGGGGGGGGGGGGGGGGGGGGCFCFFFGGGGGGGGGGEGCCFGGGGGGCDGGGGGGGCGFEDD>EGGGGGFFF9@FFFFF:)85BFGGGGGFEE>BF>FFBFFFC?BFADB>3C,91DE:$::.CCECC5:?9D;*A44FFCDGGGFFF<DE>DDGGFC9>CCGE>GCCA9GFD8GGGFFFGGGGFFFFGGGGGGEGGGE@CGGGFGGGGGGGGGGGGFACGGGGGGFGFGDGGGGGF9GGGGGFCCFFEFGGCFEGGGGGGGGGGGGFGGG…
@M02825:110:000000000-BHBHG:1:1101:19018:17840 1:N:0:1
CCTGTTTGCTCCCCACGCTTTCGCACCTCAGTGTCAGTATCAGTCCAGGTAGTCGCCTTCGCCACTGGTGTTCCTTCCTATATCTACGCATTTCACCGCTACACAGGAAATTCCACTACCCTCTACCATACTCTAGCTTGCCAGTTTTGGATGCAGTTCCCAGGTTGAGCCCGGGGATTTCACATTCAACTTAACAAACCACCTACGCGCGCTTTATGCCCAGTAATTCCGATTAACGCTTGCACCCTCTGTATTACCGCGGCTGCTGGCACAGAGTTAGCCGGTGCTTATTCTGTC
+
FGFFCFGA<FE@@@EFEGGGFABFGEE8@EEFE9CEFAGGGGAFFGGFFFGFGFG7@:F9FFEEGDAGGGGGGBFF9F<FGG9@?FC@FGGGGGGGGGGGGDFGGGGCEGFGCEEDGGG88FGGGFGFFGF;DFGGGGFGGGFFDGGGFGC9DFGGDFGGGGGGGGEGFGGFEEGG5CFCFGGDC+:BDFFGGCF9CAFABBD=FF?>:>A:BGD7DDFFFF@FCCFFFFFF?:?<6CDF>?05CGC:CECCEA44CDEGFGFFFFFGF:==;9DDFEGDGGGGF9<99<,@5CE@6
@M02825:110:000000000-BHBHG:1:1101:13424:17917 1:N:0:1
CCTGTTTGCTCCCCACGCTTTCGCACCTCAGTGTCAGTATTAGTCCAGGTGGTCGCCTTCGCCACTGGTGTTCCTTCCTATATCTACGCATTTCACCGCTACACAGGAAATTCCACCACCCTCTACCATACTCTAGTCAGTCAGTTTTGAATGCAGTTCCCAGGTTGAGCCCGGGGATTTCACATCCAACTTAACAAACCACCTACGCGCGCTTTACGCCCAGTAATTCCGATTAACGCTTGCACCCTCTGTATTACCGCGGCTGCTGGCACAGAGTTAGCCGGTGCTTATTCTGTCGGTAACGTCAAAACCATCACGTATTAGGTAATGGCCCTTCCTCCCAACTTAAAGTGCTTTACAATCCGAAGACCTTCTTCACACACGCGGCATGGCTGGATC…
+
GGGGGGGGGGGGGGGGGGGGGGGGGGGGGGGFGGGGGGGGFGGGGGGGGGGGGGGGGGGGGGGGGGGGGGGGGGGGGGGGGGGGGGGGGGGGGGGGGGGGGGGGGGGGGGGGGGGGGGGGGGGGGGGGGGGGGGGGGGGGGGGGGGGGFGGGGGGGGGGGGGGGGGGGGGFGGGGGCECGGGGGGGDFFFFFGGGGGFFFFFFFAADF.8>>ADGGGGFFFEFFFGGDFGGFF>GD>FF>BD;<AFBF?::ABGGGGGECACF;FFFGGGGGGFCFFGEDCCGC9<+GGGGGGGGGEFGGGGGGGFGGGGF;D88FGGGFDGGGGGGGGGGGEGGGGGFDGGGGGGGGGGGGGGGGGGGGGGGGGGGGGGGGFGGGGGGGGGGGGGGGGGGGGGGGFGG…
@M02825:110:000000000-BHBHG:1:1101:4809:17983 1:N:0:1
CCTGTTTGCTCCCCACGCTTTCGTGCCTCAGTGTCAGTGTTGGTCCAGGTAGCTGCCTTCGCCATGGATGTTCCTCCCGATCTCTACGCATTTCACTGCTACACCGGGAATTCCACTACCCTCTACCACACTCTAGTCGCCCAGTATCCACTGCAATTCCCAGGTTGAGCCCAGGGCTTTCACAACAGACTTAAACAACCACCTACGCACGCTTTACGCCCAGTAATTCCGAGTAACGC
+
<DFFGFFFFEFEFGGFEGGGGGEGFGF9EFGGGFGCEE<FFDFGGFGGFFGGGGFGGG9<DCCGG88FD<FFGGGAEFG7+@FFGGFGECGGGFFGFFGFGFFGGGDEG7EFFFGGDFC8DFGGGFGC=8>EBFFGFF@EEEEFDEF=>FGG=FGGGDFF@CGF8>>CFG6DFF5?D7?DGFCFFGGFGCDFGGGGGFFFDBF=))?4?>B>59D7@DEB:>4@E?F=FF73C;975?9
@M02825:110:000000000-BHBHG:1:1101:6285:17996 1:N:0:1
CCTGTTCGCTACCCACGCTTTCGTCCATCAGCGTCAATACACTAGTAGTAACCTGCCTTCGCAATTGGTATTCCATGTAATCTCTAAGCATTTCACCGCTACACTACATATTCTAGTTACTTCCTAGTAATTCAAGTTAAGCAGTATCAATGGCCGTTCCACCGTTGAGCGATGGGCTTTCACCACTGACTTACTTAACCGCCTACGGACCCTTTAAACCCAATGATTCCGGATAACGCTTGGATCCTCCGTATTACCGCGGCTGCTGGCACGGAGTTAGCCGATCCTTATTCTTACGATACCG
+
GGGGGGGGGGGGGGGGGGGGGGGFGGGGGGFGGGGGCFAFFGGGGGGGGGGGFFGGGGGGGGGGFGFGGFFGDFDFGGGGDFGGGGAFGCGGGGGGGCGGGGGGGGGGGGGGGG;FFFAFGGGGGGGG98DCEDGGGFEGGGGGGGFFFGGFGF?EGEEF9EGGEE+DF:C*>CECCFG5CGGG>FGF7C>F8E7CFFFF9@?>>A?>?DFFFGFFGFFFDEGC@FGGFFF;1:DBD3CC;?;+897>BF63:?CDD>BD>FDGGFFE@57DGGGGC@?@6CC6FFFE9CEFD@@,GGGFFC86
@M02825:110:000000000-BHBHG:1:1101:8963:18034 1:N:0:1
CCTGTTTGCTCCCCACGCTTTCGCACCTCAGTGTCAGTATCAGTCCAGGTGGTCGCCTTCGCCACTGGTGTTCCTTCCTATATCTACGCATTTCACCGCTACACAGGAAATTCCACCACCCTCTACCATACTCTAGTCAGTCAGTTTTGAATGCAGTTCCCAGGTTGAGCCCGGGGATTTCACATCCAACTTAACAAACCACCTACGCGCGCTTTACGCCCAGTAATTCCGATTAACGCTTGCACCCTCTGTATTACCGCGGCTGCTGGAACAGAGTTAGCCGGTGCTTATTCTGTCGGTAACGTCAAAACCATCACGTATTAGGTAACGGCCCTTCCTCCCAACTTAAAGTGCTTTACAATCCGAAGACCTTCTTCACACACGCGGCATGGCTGGATC…
+
FGGGGGGFFGGGGGGGGGGDGEFGGGGGGGGGGGGGGGGGGGDGGGGGGGGGGGGGGEGGGGGGGGGGGGGGGGGGGGGGGGGGGGGGGGGGGGGGGGGGCGGGGGGFGFGGGGGGGGGGGGGFGGGGGEGGGGGGGGGGGGGGGGGGGGGGFGGGGGGGGGGGGGF7:FGGGGGGGGFGGGGGFGGFGGGGDGGGGFFFFFDFFFDEEEFFFGCFFGFFGF?FGFE7CFF:??CCDFGDD:63?FB<?GGGGGGGECFFF4;)FFFDB+>77GFGGGGDCDG><2+@DF?D@>C>CFGGGGGFGGFDD7FGF@,DFDEFFFCFEGEF:GEFGFFGGDGGGGGFEAGFCCE8GGGGGGFGGGGGGGGGGGEFGGGGGGGGEFGGGGGFFGGGFGGFFGG…
@M02825:110:000000000-BHBHG:1:1101:17306:18044 1:N:0:1
CCTGTTTGCTCCCCACGCTTTCGCACCTGAGCGTCAGTCTTTGTCCAGGGGGCCGCCTTCGCCACCGGTATTCCTCCAGATCTCTACGCATTTCACCGCTACACCTGGAATTCTACCCCCCTCTACAAGACTCTAGCTTGCCCGTTTCGAATGCAGTTCCCAGGTTGAGCCCGGGGATTTCACATCCGACTTGACAAACCGCCTGCGTGCGCTTTACGCCCAGTAATTCCGATTAACGCTTGCACCCCCCGTATTACCGCGG
+
FGGGGGGGGGGGGGDGGGGGGGGGGGGGGGFGGGGGGGGGGGGGDFGGGGGGGGGGGGGGGGGGGGGGGGGGGGGGGGGGGGGGGFGGGGGGGGGGGGGGGGGGGGGGGGGGGGGGGGGGGGGCGGGGG68EGFFFGGGGGFFGDFGGG5EFCGGGGGFGGGGGGGGGGGFCGDEGGGCDGGFGGGGFGGCEGGGGGFFF01>?>FF>@EBBDDGGGFFFEE?BFFFFGGFFF?CGBDCGFGFGGGGGECFCFC9<A<EC69
@M02825:110:000000000-BHBHG:1:1101:22930:18113 1:N:0:1
CCTGTTTGCTCCCCACGCTTTCGTGCCTCAGTGTCAGTGTTGGTCCAGGTAGCTGCCTTCGCCATGGATGTTCCTCCCGATCTCTACGCATTTCACTGCTACACCGGGAATTCCACTACCCTCTACCACACTCTAGTCGCCCAGTATCCACTGCAATTCCCAGGTTGAGCCCAGGGCTTTCACAACAGACTTAAACAACCACCTACGCACGCTTTACGCCCAGTAATTCCGAGTAACGCTTGCACCCTTCGTATTACCGCG
+
9AFFGGFGGGGFGGGGGGGGFGGG?FGAGGGGGC@FGECFGGDFECFGFGGGGFGGCGGGGGCFEGG8FEEE9FGGGGG:CFFFGGEGGEGDGGGGFFGGGGGG<FFF=FGGGFFGGGGGGGGGGGGFGGGGGFGGGGFEGGEGDDCDEGFGGGGGGGGGGGFFGCE7EC?C58FCG69D+DFGGGGF<FFCFFFGFFFEFBFFFF>BBDBFFGGGGGFE5B7?>AFGF=?8C:DD997D>F0<?DBFC:C?95:>BGC<:
@M02825:110:000000000-BHBHG:1:1101:6646:18122 1:N:0:1
CCTGTTTGCTCCCCACGCTTTCGCACCTCAGTGTCAGTATCAGTCCAGGTGGTCGCCTTCGCCACTGGTGTTCCTTCCTATATCTACGCATTTCACCGCTACACAGGAAATTCCACCACCCTCTACCGTACTCTAGCTTGCCAGTTTTGGATGCAGTTCCCAGGTTGAGCCCGGGGCTTTCACATCCAACTTAACAAACCACCTACGCGCGCTTTACGCCCAGTAATTCCGATTAACGCTTGCACCCTCTGTATTACCGCGGCTGCTGGCACAGAGTTAGCCGGTGCTTATTCTGTCGGTAACGTCAAAATTGCAGAGTATTAATCTACAACCCTTCCTCCCAACTTAAAGTGCTTTACAATCCGAAGACCTTCTTCACACACGCGGCATGGCTGGATC…
+
GGGGGGGGGGGGGGGGGGGGGGGGGGGGGGGGGGGGGGGGGGGGGGGGGGGGGGGGGGGGGGGGGGGGGGGGGGGGGGGGGGGGGGGGGGGGGGGGGGGGGGGGGGGGGGGGGGGGGGGGGGGGGGGDGGGGGGGGGGGGGGGFGGGGGGGGGFGGGGGGGGGDFGCGGGGGGGGEGGGGFGGGGGGFGGGGDFGGGFFFFFFFFFFE8ABDEGGGGFEFFF??AFFGGFC*4><DDF>CFFBF=GGDFEFCCAGCDFEC:GFAAAFGGGGF9ECGGDEGD>GGFGGDGGGGECE66GGGGEEFGGGFFGFFGGGGGFGGFGEFFDACCDGGGGFGGFFCCGF<FGFDFGGGGGGGGGGDGDGGGGGGGGGE<GGGGGFCDGEEFCF<GGGGGGGGGGG…
@M02825:110:000000000-BHBHG:1:1101:25118:18138 1:N:0:1
CCTGTTTGCTCCCCACGCTTTCGCACCTCAGTGTCAGTATTAGTCCAGGTGGTCGCCTTCGCCACTGGTGTTCCTTCCTATATCTACGCATTTCACCGCTACACAGGAAATTCCACCACCCTCTACCATACTCTAGTCAGTCAGTTTTGAATGCAGTTCCCAGGTTGAGCCCGGGGATTTCACATCCAACTTAACAAACCACCTACGC
+
GGGGGGGGGGGGFFEGGGGGGGGGGGGGGGGGGGGGGGCGFGGGGGDGGGGGGGGGGGGGGGDGDGGGGFEGFGGAAFGGGGEEGGGGGGGGGFGG9CFGGGGGGGGGGDEDGGGGFGGGGDFGGGGGFFFGGGGGGGGGGGGGGGGFFEGGFFGGGGGGGG6EEGCFGGGGGDGG5?>C7@FFGGF?4CCC2C?@FFFFFFDBFFBA
@M02825:110:000000000-BHBHG:1:1101:12242:18157 1:N:0:1
CCTGTTTGCTCCCCACGCTTTCGTGCCTCAGTGTCAGTGTTGGTCCAGGTAGCTGCCTTCGCCATGGATGTTCCTCCCGATCTCTACGCATTTCACTGCTACACCGGGAATTCCACTACCCTCTACCACACTCTAGTCGCCCAGTATCCACTGCAATTCCCAGGTTGAGCCCAGGGCTTTCACAACAGACTTAAACAACCACCTACGCACGCTTTACGCCCAGTAATTCCGAGTAACGCTTGCACCCTTCGTATTACCGCGGCTGCTGGCACGAAGTTAGCCGGTGCTTATTCTTTGGGTACCGTCAGAACAACCGGGTATTAGCCGACTGCTTTTCTTTCCCAACAAAAGGGCTTTACAACCCGAAGGCCTTCTTCACCCACGCGGTATGGCTGGATC…
+
FFGDFFGGGGGGGGGGGGGGGGGGGGGFGEFFGGGFGGGGG@FGGGGGFGGGGGGGGGGGGGGGGFGFGGGGGGGFGGGDGGGGGGGGGGGGGGGGGGGGGGGGGGEC@FGGGGGGGGCDFEGGGGGGGGGEGGGGGGEGGGGGGFFGGGGGGGGFFGGGF,DEGGGGGGGGGGGGGCCGGGGGGGGACFFFFFGFGFF?2>DBAFEFFFFFBDGCGDFFC>@FC?FFFF;;C<GG@C:7FFFFFDC?CCF8FF>CCA?F>*FF?A8:GGGGGGFGGECC;*>GFFCFGED:3,FFFDDFEGEE,9GCGGGGEGGGGGGGFEEF7CGFGGFGGDFFCFGGEDFFA<FGGGGFGGGGFGGGGGGGGGGFGGGGGFCGGGGGGGGGGFGGGGGGGGGGGGG…
@M02825:110:000000000-BHBHG:1:1101:7971:18187 1:N:0:1
CCTGTTTGCTACCCACGCTTTCGAACCTCAGTGTCAGTATGATGCCAGAAGGCTGCCTTCGCCATCGGTATTCCTCCAGATCTCTACGCATTTCACCGCTACACCTGGAATTCTACCTTCCTCTCACCTACTCTAGCCTAACAGTTTCAGATGCCGTTCCCAGGTTAAGCCCGGGGCTTTCACATCTGACTTATCAAGCCACCTACGCTCGCTTTACGCCCAGTAATTCCGATTAACGCTTGCACCCTCTGTATTACCGCGGCTGCTGGCACAGAGTTAGCCGGTGCTTATTCTGCAGCTAATGTCATCGTCCATGGGTATTAACCATGGAGTCTTCTTCACTGCTTAAAGTGCGTTACAACCAAAAGGCCTTCTTCACACACGCGGCATGGCTGGATC…
+
GGGGGGGGGGGGGGGGGGGGGFGGGGGGGGGGGGGGGGGGGGGGGGFGGGFGGGGGGGGGGGGGFGGGG?FFGGGFGGFFGGGGGGGGGDGGGGGGGGGGGGGGGGGGGFFGFGGGGGGGGGGGGGCEGFGGGGGGGGGG8EFGFFGGGGGGGGGGEGGGGCGGGGGFFGG5>5CGGDGGGFFGGGGFCCFF8:FG=AAFFFFFFFEF:5BFFGGDFGFFC,F?;6F?FGC7FED:4:9/;CECGGF@?B>GGGDGF<CDFFFF:*FD:7GGGGFGGEECGGC97E7CDFD,:?GFGGEGGGGED7ECGGGFGGGGEGGFGEDDDFFFFADGGGGGGGGGGGGGGFFGF@FCFC,GGEGGGGGGGGGGGFF<9GGGFDCFGGGGDGGGGFGGGGGGFGG…
@M02825:110:000000000-BHBHG:1:1101:25543:18288 1:N:0:1
CCTGTTTGCTCCCCATGCTTTCGTACCTCAGCGTCAGTATTAGGCCAGATGGCTGCCTTCGCCATCGGTATTCCTCCAGATCTCTACGCATTTCACCGCTACACCTGGAATTCTACCATCCTCTCCCATACTCTAGCTTCCCAGTATCGAATGCAATTCCTAAGTTAAGCTCAGGGATTTCACATCCGACTTAAAAAGCCGCCTACGCACGCTTTACGCCCAGTAAATCCGATTAA
+
EGGGGGGGGFGGGGFGGGGGGGGCDF7EGGGGGGGGGGFGGFFCFGGGGGCFGGGGGGGGCGGGGGGGE<DFEGFF8AFEC=?FFCAFEEGGGGGGACEGEGGGGGGGDGGFGGGGGCGGGFGD8E,3@8EFGDGFGEGGGGGCDFF9=D8,DFF>D9=DFG9DCFCCFG78,3@FCFGFCCGGGGGBDGGGGGG>9?F6@BFDDFEFBDFFFGDFGGFFDDFFFE%:CFF=F?F7
@M02825:110:000000000-BHBHG:1:1101:19739:18355 1:N:0:1
CCTGTTTGCTCCCCATGCTTTCGTACCTCAGTGTCAGTATTAGGCCAGATGGCTGCCTTCGCCATCGGTATTCCTCCAGATCTCTACGCATTTCACCGCTACACCTGGAATTCTACCATCCTCTCCCATACTCTAGCCAACCAGTATCGAATGCAATTCCCAAGTTAAGCTCGGGGATTTCACATTTGACTTAATTGGCCACCTACGCACGCTTTACGCCCAGTAAATCCGATTAACGCTCGCACCCTCTGTATTACCGCGGCTGCTGGCACAG
+
GGGGGGGGGGGFGGGGFCFGGGGGGGGGGGGGGGGGGGGGGGGGGGGGGGFFFGG7FGGGGGGGGGGGGGGGGGFGGGGGGGGGGGGGGGGGGGGGGGGGGCEEGGGFGFGGGGGGGGGGGGGGGGGFF@,,EFGFGGGGGGGGGGGCEGCFGGGGGGGGDAFGF=DGF9=FGGGGCEFGF+<CGGGA@FGGGGGGFAFFE4ABAADEFD?BEGDFD9?3>>D2CFFFFFF?7DC91669>@FFFCFFF<:64ADCGGE;>GF?><*:CC?C9<
@M02825:110:000000000-BHBHG:1:1101:13433:18357 1:N:0:1
CCTGTTTGCTCCCCACGCTTTCGCACCTCAGTGTCAGTATCAGTCCAGGTAGTCGCCTTCGCCACTGGTGTTCCTTCCTATATCTACGCATTTCACCGCTACACAGGAAATTCCACTACCCTCTACCATACTCTAGCTTGCCAGTTTTGGATGCAGTTCCCAGGTTGAGCCCGGGGATTTCACATTCAACTTAACAAACCACCTACGCGCGCTTTACGCCCAGTAATTCCGATTAACGCTTGCACCCTCTGTATTACCGCGGCTGCTGGCAC
+
DAG@FCCFFGGFGGGCFEGDEGEGGGGEF@EFFCGGGGCCFGGGGFGGCGFAFDCGG7BF<FCCGGF@AFDCGE9FDCEFGACFAFF@FF@FGGGCFGGCGGGGGGGGEFGGGGGGG?@GGFGGAG8DGFGFGFFGGGFGFDDGFGGGGGCG8?,>FCC,CDGFCCF@GCFFEG7CD97FF7BF7E7EDCFGGGGGGFA85>BBAFD:5AFDD8<+;D@?FEBBA2A8FFF6:<?AFFBFE?FFFCF@:BF4AAA<GGFDFC64FFFFF=GC
@M02825:110:000000000-BHBHG:1:1101:9088:18371 1:N:0:1
CCTGTTTGCTCCCCACGCTTTCGTGCCTCAGTGTCAGTGTTGGTCCAGGTAGCTGCCTTCGCCATGGATGTTCCTCCCGATCTCTACGCATTTCACTGCTACACCGGGAATTCCACTACCCTCTACCACACTCTAGTCGCCCAGTATCCACTGCAATTCCCAGGTTGAGCCCAGGGCTTTCACAACAGACTTAAACAACCACCTACGCACGCTTTACGCCCAGTAATTCCGAGTAACGCTTGCACCCTTCGTATTACCGCGGCTGCTGGCACGAAGTTAGCCGGTGCTTATTCTTTGGGTACCGTCAGAACAACCGAGTATTAATCGACTGCTTTTCTTTCCCAACAAAAGGGCTTTACAACCCGAAGGCCTTCTTCACCCACGCGGTATGGCTGGATC…
+
GGGGGGGGGGGFGGGGGGGGGGGGGGGGGGGGGGGGGGGGGGGGGGGGGGGGGGGGFGGGGGGGGGGGGGGGGGGGGGGGGGGGGFGGGGGGGGGGGGGGGGGGGGGGGGGGGGGGGGGGGGGGGFGGGGGGGGGFGGGGGGGGGGGGGGGGGGGGGGGGGGGGGGGGGGGGGFGGGGGGGGGGGGDACFGGGFGGGFFFFBEFFFFFFFFFFGGGGDFFFFFFGGFFFFFDCFDAFFFFFFFFFFFFFFFFC?GGGGFCFFAF?68FGGGGFC:DCGGGGDE722CGGGGGD>GGGGGGGGGGAFGGGGGGGGGGGGGGGGGGDGGGGGGGFGGGGGGGGGDGGGFCGGGGGGGGGGGGGGGGGGGGGGGGGGFGGGGGGGGFCEGGGGGGGGGFGGG…
@M02825:110:000000000-BHBHG:1:1101:25524:18382 1:N:0:1
CCTGTTTGCTCCCCACGCTTTCGTGCCTCAGTGTCAGTGTTGGTCCAGGTAGCTGCCTTCGCCATGGATGTTCCTCCCGATCTCTACGCATTTCACTGCTACACCGGGAATTCCACTACCCTCTACCACACTCTAGTCGCCCAGTATCCACTGCAATTCCCAGGTTGAGCCCAGGGCTTTCACAACAGACTTAAACAACCACCTACG
+
GGGGGGGCGGAFFFGGCGGGFGGGGGGFGGGGGGGGFGGG9@<F@FGGGGGDFGFGDGGGGGGEEFFGFGGGGGFGGG>FGGGGGGG@EEGGGGGGGGGGGCFFGGEGGDGFGFGGGGFFGFCFCDGGDFGGGDFCGD+C>CGFGFFG,>DF,@FGGGGCFACGGGEGGGG>CE>EDFGGFGGGGDFAGGFGGCGGFFFFFFFFAF5
@M02825:110:000000000-BHBHG:1:1101:19543:18383 1:N:0:1
CCTGTTTGCTCCCCATGCTTTCGCACCTCAGCGTCAGTATTAGGCCAGAAGGCTGCCTTCGCCATCGGTATTCCTCCAGATCTCTACGCATTTCACCGCTACACCTGGAATTCTACCTTCCTCTCCCATACTCTAGCTTGCCAGTATCGAATGCAATTCCCAGGTTGAGCCCGGGGATTTCACATCCGACTTAACAAACCGCCTACGCCCGCTTTACGCCCAGTAATTCCGATTAACGCTCGCACCCTCTGTATTACCGCGGCTGCTGGCACAGAGTTAGCCGGTGCTTATTCTGCGAGTAACGTCCACTACTCCTGAGTATTAGTCAGGGTAGCCTCCTCCTCGCTTAAAGTGCTTTACAACCAAAAGGCCTTCTTCACACACGCGGCATGGCTGGAT…
+
GGGGGGGGGGGGGGGGGGGGGGGGGGGGGGGGGGGGGGGGGGGGGGGGGGGGFGGGGGGGGGGGGGGGGFGGGGGGGGCFGGGGGGGGGGGGGGGGGGGGGGGGGGGGGGGGGGGGGGGGGGGGGGGGGGGGGGGGGGGCFGGGGGGGGGGGGGGGGGGGGGGGFGGGGGGGGGGGGGFGGGGGFGGFGGGGGGGFGFFF>BFFFFE>):AFFGGGGDDF>DBF?FGGDF?BBCFFFB>*C9DFGE::CC?ACEEDGECE?FGFFFFFCFGGFFCGGDE>4GGGFC7GGGGGGGGEGGGGGEGGGGGGGFGGGGGGGGGGGGGGGGGGFFGFGGGGGGGFGF@7GFGGGGGGGGGGGGGGGGGGGGGGGGGGGGGGGGGGGGGGGGGGGGGGGGGGGGG…
@M02825:110:000000000-BHBHG:1:1101:25470:18445 1:N:0:1
CCTGTTCGCTACCCATGCTTTCGAGCCTCAGCGTCAGTAACAGACAAGAGAGCCGCCTTCGCCACCGGTGTTCTTCCATATATCTACGCATTTCACCGCTACACATGGAGTTCCACTCTCATCTTCTGTACTCAAGCTCGACAGTTTCTGATGCAATTCTCCGGTTGAGCCGA
+
9<FGF<CFGGCF<E@FGGCAE@FFGGDECFEFD7,,CEFGGFGF,,:EE8EFC<FEDGGGDG,BCGG7:FGDGGGGGF<FGG9?E<,ACGGGGCFFACEFGGCGDGFFFGGGGGGGD=DF8,3@F:EFGGG9,E@,3@FGGGGGG,E;CFFGGGGGG>FGGF>BCE5>EFEGG
@M02825:110:000000000-BHBHG:1:1101:12535:18491 1:N:0:1
CCTGTTCGCTCCCCATGCTTTCGCTCCTCAGCGTCAGTAGTGGCCCAGTGACCTGCCTTCGCCATCGGTGTTCCTCCTGATATCTGCGCATTCCACCGCTACACCAGGAATTCCAGTCACCCCTACCACACTCTAGTCTGCCCGTACCCGATGCAAGCTCAAGGTTGAGCCTTGAGTTTTCACACCAGACGCGACAAACCGCCTACGAGCTCTTTACGCCCAATAATTCCGGACAACGCTTGCGCCCTACGTATTACCGCGGCTGCTGGCACGTAGTTAGCCGGCGCTTCTTCTGCAGGTACCGTCACGAATGAGAGAACCCAATCGCTTCTTCCCTACTGAAAGAGGTTTACAACCCGAAGGCCTTCATCCCTCACGCGGCGTCGCTGCATCAGGCTT…
+
GGGGGGGGGGGGGFGGGGGFGGGGGGB@FGGGGGGGGGCGFFGDGFGGGGGGGGGGFGGGGGGEGGGDFGGGGGGDGGGGGFGCFEGEEGDGG9FGGGGGGGGGGGGGGGGGGGCGGFGCFFDGGGGGGGGGGGGGGGGDAFGGGGE@CEEGDEFFCG<FGGGCBFFGGGFGGGGFFFFGFGGGG4FAFFGGCGGGGFFF>FEDEFEB>E9FFFD<B5C9<3>:0<FFF4?9?9FF>;GGEDCGDEGC968+9CED>55AFGGFFC<88*0ECD:C?9*=CEC5E<ECD@GGGGGFGFCCEGGFE8>=FFCDC,F>:GCGGCFFFCDAFFGGGGGFE<FGCGFGFFGGGGFEDFEGEGFCDGGGFE8FGGGGGGFFGGGGGGGGGGFGGGGGGGGGGGG…
@M02825:110:000000000-BHBHG:1:1101:20945:18497 1:N:0:1
CCTGTTTGCTCCCCACGCTTTCGCACCTCAGTGTCAGTATCAGTCCAGGTAGTCGCCTTCGCCACTGGTGTTCCTTCCTATATCTACGCATTTCACCGCTACACAGGAAATTCCACTACCCTCTACCATACTCTAGCTTGCCAGTTTTGGATGCAGTTCCCAGGTTGAGCCCGGGGATTTCACATTCAACTTAACAAACCACCTACGCGCGCTTTACGCCCAGTAATTCCGATTAACGCTTGCACCCGCTGTATTACCGCGGCTGCTGGCACAGAGTTAGCCGGGGCTTATTCTGTCGGTAACGTCAAGACAATCACGTATTAGGTAACTGCCCTTCCTCCCAACTTAAAGTGCTTTACAATCCGAAGACCTTCTTCACACACGCGGCATGGCTGGATC…
+
GGGGGGF@GFGGGGGGGGDFEFGGGGGGGGGGGGGGGGGGGGFAFGDEGGGGGGGGGEEG7FFGEGGFGG<CFGGGGGGGGDEFGGGFGEGGFGGGGEDCFGGGGFGGGGGGGG9EFDGGGGGGGGGGFG?99@DDGGGGDGGGFCEFG+DFCGGCGCCFFGFC;BFGGGGGG5ECCEF4=9CFGGGFCFDGFGGGCAFFFF>DFF5=8>):5>5CGC2F:F9:B9FFFF:)4<FCA<>>FD@DCGE/FGGFDGDDBG?-FFFF??=:CCECGGFD7GC>7@*;,77C7AFC5@EEDECFGEEE@,;FGGFGFE?EGGGGDGGGFGFBGEDGGGGGGFFEFE9FFEDF8GGFF9CGFBGCCCGGFGGGF<FFCFEGGGGGGGGEEFFGEFEE9GGFFGF…
@M02825:110:000000000-BHBHG:1:1101:10673:18622 1:N:0:1
CCTGTTTGCTCCCCATGCTTTCGTACCTCAGCGTCAGTATTAGGCCAGATGGCTGCCTTCGCCATCGGTATTCCTCCAGATCTCTACGCATTTCACCGCTACACCTGGAATTCTACCATCCTCTCCCATACTCTAGCTTCCCAGTATCGAATGCAATTCCTAAGTTAAGCTCAGGGATTTCACATCCGACTTAAAAAGCCGCCTACGCACGCTTTACGCCCAGTAAATCCGATTAACGCTCGCACCCTCTGTATTACCGCGGCTGCT
+
GGG@C@DEGGG8FFGGFFFGGGGGG@EEFFFFGGGGEFGFGFECGGDDEFCEGGGGGGGGGGGGGGG:FFGGGGGGFFFDFFGGGGGFGDGGGGGGGGDFGGGGGGGEGCGGGGGDGGGGGGGFGGCDFGFDFFGGGGFGF8DGFFGDECGGGFFFGGGDDFGFGGGDCFGFFF7EFFFFDFGGDDGFGGGEGFGGGFFFFABFFADEFFEBBDGFGGE8CA;EFEC;CFC?@76C3;6@>1)9>C=1<7549=>8:9=<FGFA?;=
@M02825:110:000000000-BHBHG:1:1101:16487:18699 1:N:0:1
CCTGTTCGCTCCCCATGCTTTCGCTCCTCAGCGTCAGTAGTGGCCCAGTGACCTGCCTTCGCCATCGGTGTTCCTCCTGATATCTGCGCATTCCACCGCTACACCAGGAATTCCAGTCACCCCTACCACACTCTAGTCTGCCCGTACCCGATGCAAGCTCAAGGTTGAGCCTTGAGTTTTCACACCAGACGCGACAAACCGCCTACGAGCTCTTTACGCCCAATAATTCCGGACAACGCTTGCGCCCTACGTATTACCGCGGCTGCTGGCACGTAGTTAGCCGGCGCTTCTTCTGCAGGTACCGTCACGTCTGAGAGAACCCAGTCGCTTCTTCCCTACTGAAAGAGGTTTACAACCCGAAGGCCTTCATCCCTCACGCGGCGTCGCTGCATCAGGCTT…
+
GGGGGGGGGGGGGGGGGGGGGGGGGGGGGGGGGGGGGGGGGGGGGGGGGGGGGGGGGGGGGGGGGGGGGGGGGGFGGGGGGGGGGGGGGGGGGGGGGGGGGGGGGGGGGGGGGGGGGGGGEGGGGGGGGGEFFGGFGGFGGGGGGGGGGD>CEGGGGG:FGGGGGGGGCCFGGGCFGGGGGGFFFCCAFGDEGGGGGFFFFFFFFFFB55-6FFGGGGF@8E:FFFFBFFB;?B>2)3CBF?06D==>FFF:>D@AB8)54FC75GFA*07:6C7;0GGGDE=*;8FFFDFD8B6CCGDGGGGFFGGGGGDGFC@,FGFCD@+:>GGGGGGGGGGGGFGGGGGGGFGFGGGFGGGGGGGGGGGGGEFGGGGGGGGGGGGGGGGGGGGGGGGGGGGGGGG…
@M02825:110:000000000-BHBHG:1:1101:27174:18710 1:N:0:1
CCTGTTTGCTCCCCACGCTTTCGCACCTCAGTGTCAGTATTAGTCCAGGTGGTCGCCTTCGCCACTGGTGTTCCTTCCTATATCTACGCATTTCACCGCTACACAGGAAATTCCACCACCCTCTACCATACTCTAGTCAGTCAGTTTTGAATGCAGTTCCCAGGTTGAGCCCGGGGATTTCACATCCAACTTAACAAACCACCTACGCGCGCTTTACGCCCAGTAATTCCGATTAACGCTTGCACCCTCTGTATTACCGCGGCTGCTGGCACAGAGTTAGCCGGTGCTTATTCTGTCGGTAACGTCAAAACAATTACGTATTAGGTAACTGCCCTTCCTCCCAACTTAAAGTGCTTTACAATCCGAAGACCTTCTTCACACACGCGGCATGGCTGGATC…
+
EGGGGFGFD9FFC,<@@FFGGFGDEGC<FFGGGGGGGGGGGGG<F<EFGGGGGF:F=F7FGGGEGGFGGGGGGGGGGGDFEFGGAFF7FFFF9FEFBFEGDEFGGEFFFFGGGGGG8EGGGGG@FFADF=DEFGGGGGGGGGFGFFGGGG,EFEDFCFGGGGGCFGGGG?FCEG>CCE44C:EFG7C9FFCCGGGGGFFFDF?=FFBEDF>>3>F+4<>BBFFFFFFFFCBCGBDC:8;@EFBFC9:>?C:7<:A:<A=5A<;65;+=7FFE?E=74;>CGD>DFGF:FECD88EEECEFCGED6DFFFECGGFGFFGFGCFFDA,<FC>34GF8F:+AEEF<,GFAE@E<GGFFEF?F?+8+FFB,,EFEF,FFGFFFFF=GGGFA8CDGGFGGGGGG…
@M02825:110:000000000-BHBHG:1:1101:26196:18715 1:N:0:1
CCTGTTCGCTCCCCATGCTTTCGCCCCTCAGCGTCAGTAGTGGCCCAGTGACCTGCCTTCGCCATCGGTGTTCCTCCTGATATCTGCGCATTCCACCGCTACACCAGGAATTCCAGTCACCCCTACCACACTCTAGTCTGCCCGTACCCGATGCAAGCTCAAGGTTGAGCCTTGAGTTTTCACACCAGACGCGACAAACCGCCTACGAGCTCTTTACGCCCAATAATTCCGGACAACGCTTGCGCCCTACGTGTTACCGCGGCTGCTGGCACGTAGTTAGCCGGCGCTTCTTCTGCAGGTACCGTCACGTCTGAGAGAACCCAGTCGCTTCTTCCCTACTGAAAGAGGTTTACAACCCGAAGGCCTTCATCCCTCACGCGGCGTCGCTGCATCAGGCTT…
+
EFGCEFGGGGGGGGFGFFGGGFGGDFCFGGGFEE7CECFDFG<@CFEGA<AAEGGDFGEGGDGGGGEGGGEGGGGGGGFG9D<FGFGGGG7FGGGGEEGEGGGGGGGGGGGGGFGFFGFFDF=FGDFGGGGFGGGGGGCCGGGGGGEGGECEEGGEGG,,9@EFGGFGGGGGGGGGFGF+=CFDGGDFGG5C<EDCCAAFBFB?FF>AB38?>GGGGGBEBD<<?85@?FFFF>>C<7:*:9?,BF6;?6?:&78AB<)99<6FC=+;925CGC7C69*GCCECCGE>6C:DCGCD9CC>>CCD,EFEFCCFE9GGGEGGGGGGGGEFDFGF8CFBF:5,DA?D,<FDFEE?>78FB7FFFGDFFDCGFCE?@F==EEEGEGGGEFF6AFD<<FGGDGG…
@M02825:110:000000000-BHBHG:1:1101:22033:18718 1:N:0:1
CCTGTTTGCTCCCCACGCTTTCGCACCTGAGCGTCAGTCTTTGTCCAGGGGGCCGCCTTCGCCACCGGTATTCCTCCAGATCTCTACGCATTTCACCGCTACACCTGGAATTCTACCCCCCTCTACAAGACTCTAGCTTGCCCGTTTCGAACGCAGTTCCCAGGTTGAGCCCGGGGATTTCACATCCGACTTGACAAACCGCCTGCGTGCGCTTTACGCCCAGTAATTCCGATTAACGCTTGCACCCCCC
+
GGGGGGGGGGGFGGGGGGGGGGGGGF:E,C<F7FGGGEFGGFGFGFFFGGCGFGGCEF@FCCCEEFGCEEGGGGGGGFF?BFFFFGGDGGGG9A?FC=FGGGGGGG8FFDFGGGGGGGCEGGGGGGGGCECCFGGGGGGGGGCECCCFDD6,;CEG;CFFGGG>?FFGGGGGGD=C5C;*:;FCCFFFGGDCC7*7CFF@;FF65>:D58)<BGGF<:>EF><2,<4GFFC:87:ABCCGF<:CECED>9
@M02825:110:000000000-BHBHG:1:1101:19530:18831 1:N:0:1
CCTGTTCGCTCCCCATGCTTTCGCTCCTCAGCGTCAGTAGTGGCCCAGTGACCTGCCTTCGCCATCGGTGTTCCTCCTGATATCTGCGCATTCCACCGCTACACCAGGAATTCCAGTCACCCCTACCACACTCTAGTCTGCCCGTAACCGATGCAAGCTCAAGGTTGAGCCTTGAGTTTTCACACCAGACGCGACAAACCGCCTACGAGCTCTTTACGCCCAATAATTCCGGA
+
GGGCEFGGG@,+CBFGGFFGGGGG7C@@CEACGGFEEFFFGGEGGGFGF,FGFG?GD<<FECEGGFGGFDGEGEFGGGGGGGFGGAFGGGGGGFCFGGEFDFGGFGG>GCEEFGGGGGGGGGGGGGGGGGC8BDGFGGGGGGFGG++@,@EEEGGGGG7,ECFFF,>@CDGFECCEBFGGGGGGGGGACGGGCEGGGFFF6>;?>FD37@:4=FG1DDDFBEB:?4@??F>>:
@M02825:110:000000000-BHBHG:1:1101:15395:18862 1:N:0:1
CCTGTTTGCTCCCCACGCTTTCGTGCATGAGCGTCAGTCTTTGTCCAGGGGGCCGCCTTCGCCACCGGTATTCCTCCAGATCTCTACGCATTTCACCGCTACACCTGGAATTCTACCCCCCTCTACAAGACTCTAGTTCGCCAGTTCGAAATGCTATTCCTAGGTTGAGCCCAGGGCTTTCACATCTCGCTTAACAAACCGCCTGCGCACGCTTTACGCCCAGTAATTCCGATTAACGCTCGGACCCTCCGTATTACCGCGGCTGCTGGCACGGAGTTAGCCGGTCCTTCTTC
+
GGGGGGGDGEFGGG@FGGGGGGGGGGGGFAEDCGEDGFFEFGFFFGGFD@7@FGGGGGGDGGGGG@FGEGGGGGFGFGGGFFGGGGGFGEGGFDAFGGGGEG9FFGGG8FGGGGGGGCFGGEGGGGGCFDGGGEC=EGFEGCEGGGGGGGGGGGGGGGGGF9CFGGG7CFDFGGFDDGGF7F@CCFFFFGCF3CFGGFFFFF3<5>DE>BDFFGGGG<BEFEB?FCFFFFF1:2:>4.>0EFBB>FFFFFF7C=8AB5,7;G?2))FGGGGGFC:F>>1;*?>9>>+C?GGGD
@M02825:110:000000000-BHBHG:1:1101:22928:18880 1:N:0:1
CCTGTTTGCTCCCCATGCTTTCGTACCTCAGCGTCAGTCTTAGGCCAGATGGCCGCCTTCGCCATCGGTATTCCTCCAGATCTCTACGCATTTCACCGCTACACCTGGAATTCTACCATCCTCTCCCATACTCTAGCTTCCCAGTA
+
DGCCFEFGG9FGDEDEA@FCFE:FGGD<FF<<BFC@@F,CFAFFFFFGFFEF@,@:@FG@FG>=F==CGGGC9E5<?EEGG=<FGGD<7@?FGGGEE+8+88F8FFE,AFFGGFC=DFEF,BA,D,@EF?=@@,C,8EFGG8>8DA
@M02825:110:000000000-BHBHG:1:1101:21211:19028 1:N:0:1
CCTGTTTGCTACCCACGCTTTCGAGCCTCAGTGTCAGTATGATGCCAGAAGGCTGCCTTCGCCATCGGTATTCCCCCAGATCTCTACGCATTTCACCGCTACACCTGGAATTCTACCTTCCTCTCACCTACTCTAGCCTGACAGTATCAGATGCAGTTCCCAGGTTAAGCCCGGGGATTTCACATCTGACTTATC
+
CFGFGGFDGD9FGGFG::FE@FF,C7FEF,EFGGGAEF<<FFGFFFEFGF,@@@@7E,EFCDGFGGGEFGFCFF,FEED@FGGGGGFFDFGEFFFGGGGGGCFGGGGGCG,FF9=DDDDFGGGFFFDGGGGFGGGGGGFFDFFGGCFGGGGCGFGG>E9F@EG8;9A9A;EFG>1@4;*;FF9FCCGF+=C@:98
@M02825:110:000000000-BHBHG:1:1101:19935:19037 1:N:0:1
CCTGTTTGCTCCCCACGCTTTCGCACCTCAGTGTCAGTATGAGCCCAGGTGGTCGCCTTCGCCACTGGTGTTCCTTCCTATATCTACGCATTTCACCGCTACACAGGAAATTCCACCACCCTCTGCCCTACTCTAGCTCGCCAGTTTTGGATGCAGTTCCCAGGTTGAGCCCGGGGATTTCACATCCAACTTAACAAACCACCTACGCGCGCTTTACGCCCAGTAATTCCGATTAACGCTTGCACCCTCGGTATTACCGCGGCTGCTGGCACAGAGTTAGCCGGTGCTTATTCTGTCGGTAACGTCAAAACACTAACGTATTAGGTTAATGCCCTTCCTCCCAACTTAAAGTGCTTTACAATCCGAAGACCTTCTTCACACACGCGGCATGGCTGGATC…
+
EGGGGGFGGGGGEFFGGGC:FGGGFGGGGFGGGGGGGGGGGGGGGGGGGGGGGGGGGGGGFEGEGGGFGGGGGFGABFFGGGCFFGGFCFGGGGGGGGGDGGGGFFGGGGGCAFEGGGGDEGGGGGGGGGGDGFFAFAF7CEGGGDGGFECGGCDGGGGGGGGGGGDCFGCG5CCGGEGGGCFGGFGAFGGCFGDF>4AFDD>DFF5>3>>BEGFF=9BBFF<?<9FFF4?<071C<6>FEB?>DB??B#:9A<1:<>:GF?6)A;8@CD2<2>+FDCEDDDEFAA+GE;CCE@3+GGGGGGGGGGE?E>C3>8D>FFDEGFFGGGGGGFGCC:GF=F8FFF9GFEFE8FGEFEGGFDFF7>GFGGGGGGGF<GGFEFFBF@EGGFGE9GGGGGFE<GD…
@M02825:110:000000000-BHBHG:1:1101:27209:19042 1:N:0:1
CCTGTTTGCTCCCCACGCTTTCGTGCATGAGCGTCAATCTTGACCCAGGGGGCTGCCTTCGCCATCGGTGTTCCTCCACATATCTACGCATTTCACTGCTACACGTGGAATTCTACCCCCCTCTGCCAGATTCTAGCCTTGCAGTCTCCAATGCAATTCCCAGGTTGAGCCCGGGGATTTCACATCAGACTTACAAAACCGCCTGCGCACGCTTTACGCCCAGTAATTCCGATTAACGCTTGCACCCTACGTATTACCGCGGCTGCTGGCACGTAGTTAGCCGGTGCTTATTCTTCAGGTACCGTCATTAGCAAGAGATATTAGCCCTCACCGTTTCTTCCCTGACAAAAGAGCTTTACAACCCGAAGGCCTTCTTCACTCACGCGGCATTGCTGGATC…
+
GGGGGGGGGGDGGGGGGGDGGGGGGGGGGGGGGGGGEFGGGGGGGGGGGGGGGGGEGGGGGGGGGGGGGGGGDGFGGGGGGGGGGFGGGGGGGGGFGGGGGGGGGGGGGGGGGGGGFFFGGGGGFGGGGGGGGGGGGGGGGGGGFGCDFGCGGFGFFAGCFGGFGGCGGCGGGGGGG=FCFGGGGG74>DGGGCDGGFFD(6:<FABEFEDFFGGGGFFFG@??GFBGFF>>:DC:457DFFFFEDGGFFCCF<GDECGDF966?6B7*DFGF?FFFA*5DD5GGGGGFGFCDFCGFFDEC6GGGBDGGGFDGGFDGFDACGGECFFDGGGGGGGGEGGGGGFEF<FGFDGFGGFGGGFEFGGGGGGGGGGFGGGGGFGF7EGGGGGGGGGGGGGGGGG…
@M02825:110:000000000-BHBHG:1:1101:20392:19092 1:N:0:1
CCTGTTTGCTCCCCATGCTTTCGTACCTCAGCGTCAGTATTAGGCCAGATGGCTGCCTTCGCCATCGGTATTCCTCCAGATCTCTACGCATTTCACCGCTACACCTGGAATTCTACCATCCTCTCCCATACTCTAGCTTCCCAGTATCGAATGCAATTCCCAAGTTAAGCTCGGGGATTTCACATCCGACTTAAAAAGCCGCCTACGCACGCTTTACGCCCAGTAAATCCGATTAACGCTCGCACCCTCTGTATTACCGCGGCTGCTGGCACAGAGTTAGCCGGTGCTTATTCTGCGAGTAACGTCCACTATCCAGTAGTATTAGTACTAGTAGCCTCCTCCTCGCTTAAAGTGCTTTACAACCAAAAGGCCTTCTTCACACACGCGGCATGGCTGGAT…
+
GGGGFGGGGGGGGGGGFFGGGGGGGGGCGGFGGGGGGGGGGGGGGGGGDGGGGGGGGGGGGGGGGGGGGGGGGGGGGGGFFGGGGGGGGGGCGGGGGGGGGGGGGGGCE8EGGGGGFGFGGGGGGGGGGFGGGGGFGGGGFGFFGCFGDGGGGGGGGFFG?FGGGGFFGGGFEGGGGGGGGGGGGGGFGDGGGGGGG>FFFFEDFFFFFFFDDDGCFGF>EF96@EFFFFB798<ACFFB<>BFFFCBFCCCEAA>DGGGFA;4FFFC::C99C9GFDCCDGFGGGGGGGGE;*GGGFGGGGGGGGGGGGGGGGGGGGGGGGGGGGGGGGGGGGGGGGGCGGGGGFFGGGGGGGGGGGGGGGGGGGGGGGGGGGGGGF@GGGGGGGGGGGGGGGGGGGG…
@M02825:110:000000000-BHBHG:1:1101:9248:19119 1:N:0:1
CCTGTTTGATCCCCACGCTTTCGTGCATCAGCGTCAATACTAACTTAGTGAGCTGCCTTCGCAATCGGAGTTCTAAGACATATCTATGCATTTCACCGCTACTTGTCTTATTCCGCCCACTTCAAATAGATTCAAGTCCTACAGTATCAAAGGCACTGCGACAGTTAAGCTGCCGTCTTTCACCACTGACTTATAGGACCGCCTACGCACCCTTTAAACCCAATAAATCCGGATAACGCTTGGATCCTCCGTATTACCGCGGCTGCTGGCACGGAGTTAGCCGATCCTTATTCTTCAGGTACATTCAGCTTCCCACACGTGGAAAGGTTTATTCCCTGACAAAAGCAGTTTACAACCCATAGGGCAGTCATCCTGCACGCGGCATGGCTGGTTCAGAGT…
+
GGGGGGGGGGGGGGGGGGGGFGGGGGCFGGGGGGGGGGGGGGGGGGGGGGGGGGGGGGGGGGGGGFGGGGGFGGGGGGGGGGGGGGGGGGGGGGGGGGGGGGGGGGGGGGGGGGGGEGEGFGGGGGGGGGGGGGGGGGGGGGGGGGGGGGGGGGGGDGGGCGGGGGGGGGGGGGGGGGGGGGGGGGGAFGFGFGGGGFFF9@F>AFFFFFFFFGGGGGFFFGGFF<FFFFCFBDGFD>96>F?FB?FFFFFGCFCFDFFF#?CCGF7GGFGD<7GGDE6GGDF@FGFAGE8GGGEFD=;GFGFD?FGGGGGEDFGGGGGGEFGGGFGFCFCFGFCFFGGGGGFGFFGFGFEECGGFCGF?GGGGGGGFGDGGGGE:FGEEGGGGGFGGFDF<GGGGGGG…
@M02825:110:000000000-BHBHG:1:1101:12971:19175 1:N:0:1
CCTGTTTGCTCCCCACGCTTTCGCACCTCAGTGTCAGTATTAGTCCAGGTGGTCGCCTTCGCCACTGGTGTTCCTTCCTATATCTACGCATTTCACCGCTACACAGGAAATTCCACCACCCTCTACCATACTCTAGTCAGTCAGTTTTGAATGCAGTTCCCAGGTTGAGCCCGGGGATTTCACATCCAACTTAACAAACCACCTACGCGCGCTTTACGCCCAGTAATTCCGATTAACGCTTGCACCCTCTGTATTACCGCGGCTGCTGGCACAGAGTTAGCCGGTGCTTATTCTGTCGGTAACGTCAAAACAATCACGTATTAGGTAACTGCCCTTCCTCCCAACTTAAAGTGCTTTACAATCCGAAGACCTTCTTCACACACGCGGCATGGCTGGATC…
+
GGGGGGGGGGGGGGGGGGGGGGGGGGGGGGGGGFGGGGGGGGGGGGGFFGGGGFEGEGGGCGGCGGGGGGGEGGGGGGFFFFEGGGGGGEGGGGGGGGGDGGGGGGGGFGGGGGGGGGGEEFGGGGGFGGGGGGGGFFFGGGGGGGGGGEGFFGGGGGGGGGGCFGGGGGGGGGGGGGFGGGFGGGGFDGGGGGGGGFFFF<DFFFEFABAEF:FGGCDFFFFFCD?DFGFFCBGDBFFCFFBCEBC:?CF:CEGDGGDF;GFA>FADCCGFFECGGGGDD9@*,GGFGGGC8EB8GGEFGGEFEBFFFEGGGGGGGFFGGGGGGGGGGGGGGGGGGGGGGGGGFFGFGGGGGGCGGGFFFGGGGGGGGGF8EGGFGGGGGGGGGGGGF?GGGGGGGGG…
@M02825:110:000000000-BHBHG:1:1101:9378:19239 1:N:0:1
CCTGTTTGCTCCCCACGCTTTCGCACCTGAGCGTCAGTCTTTGTCCAGGGGGCCGCCTTCGCCACCGGTATTCCTCCAGATCTCTACGCATTTCACCGCTACACCTGGAATTCTACCCCCCTCTACAAGACTCTAGCTTGCCAGTTTCAAATGCAGTTCCCAAGTTAAGCTCGGGGATTTCACATCTGACTTAACAAACCGCCTGCGT
+
GGGGGGGGGFDGGGGEFGGGFGGCFGEGGGCCGGE>EGGGGFGGGGGGGG7>FGGGFBFEEEGCFGGGG:DFFGGGGGGFGGGGGGGGGGGGGGGGFEGGGGGGGGGGG8DEGGGGFGGEEGGGGGGGGGGGGFFFGGGGGGGC>DFGGFFGFGFGGGGGGGCGGGGGGCFGGGEDGGGG7;FFGGGFCGGGFFGGGFFFFF3<FFD:
@M02825:110:000000000-BHBHG:1:1101:9844:19281 1:N:0:1
CCTGTTTGCTCCCCATGCTTTCGCACCTCAGCGTCAGTATTAGGCCAGAAGGCTGCCTTCGCCATCGGTATTCCTCCAGATCTCTACGCATTTCACCGCTACACCTGGAATTCTACCTTCCTCTCCCATACTCTAGCTTGCCAGTATCGAATGCAATTCCCAGGTTGAGCCCGGGGATTTCACATCCGACTTAACAAACCGCCTACGCGCGCTTTACGCCCAGTAATTCCGATTAACGCTCGCACCCTCTGTATTACCGCGGCTGCTGGAACAGAGTTGGCCGGTGCTTATTCTGCGAGTAACGTCCACTACTCCTGAGTATTAGTCAGGGTAGCCTCCTCCTCGCTTAAAGTGCTTTACAACCAAAAGGCCTTCTTCACACACGCGGCATGGCTGGAT…
+
GGGGGGGGGGGGGGGGGGGGGGGD@FGGGGGGGGGGGGGGGGGFGGGGGGDFF@FGGGGGGGGGG@FGGGGGGDFGCG<FGGGGGGGGGGGG9FFGGGGGGGGGFGGGGGGFGEGGFDGGGGGGDDFGGGGGGFGGGGFFGGGGGAEGCDGFGGGEFGGGFACGGGCGFGGGEEGGDGGGGGGGGDGFGGGGG,;=C;F?22??)A>D:BEF:DGGF5>B<:0=?59=??::?:?CD79*<9D>99BF;+4FCCADDGDEF;<AFBAFC,CFDGFGC?*GGD;1>FFCGGGGEGCCE;38:+8>?GEGFFD78E@7,,D;C,CEB=B<=:FF<@DGFDFBCF7FF:5FC,EA,EAC,FGEDGECGGGGCE?CDFC,9FFFECCGE@:FGGGEAEE9FCA…
@M02825:110:000000000-BHBHG:1:1101:16658:19385 1:N:0:1
CCTGTTTGCTCCCCATGCTTTCGCTCCTCAGTGTCAGTAATGGCCCAGAGACCTGCCTTCGCCATCGGTGTTCTTCCTGATATCTGCGCATTTCACCGCTACACCAGGAGTTCCAGTCTCCCCTACCACACTCTAGCCTGCCCGTACCCACCGCACGCCCGAGGTTGAGCCTCGGGTTTTCACGGCAGACGCGACAAGCCACCTACGAGCTCTTTACGCCCAATAATTCCGGACAACGCTTGCGCCCTACGTATTACCGCGGCGGCTGGCACGTAGTTAGCCGGCGCTTCTTCTGCAGGTACCGTCACTTTCGCTTCTTCCCTACTGAAAGAGGTTTACAACCCGAAGGCCGTCATCCCTCACGCGGCGTCGCTGCATCAGGCTTTCGCCCATTGTGCA…
+
GGGGGGGGFGGGFFGGGGGGGGGGGGGGGGGGGGGGGGGGGGGGGGGGGFGGGGGGFGGGGGGGGGGGGGGGGGGGGGGGGGFGGGGGGGGGGGGGGGGGGGGGGFFGDGGDFGGGGGGGGECGGGGFGGGGGGGGGGGGGGFGGGGGGFEGGGDGEGGGGDEGGGGFGGGCGG5>?CCDDCF4CDGF4CCEG55CCFFFGF<0<FB::D(75FFCFDEEFFFFF9=4EF:F:*3GC>23BGB7>E>4<CECFE:DBBBCD>**ECF==,,=GGGFGGGGGGGGGGFGGC@FEEGGFAEFF@EGF;AGGEGGCFCFCFGGFFDCFAGGGGGGGGGFGGGGGEDGGGGGGGGFFGFCDFEEGGGGGGGFGGEGGFGGGGGGGGGGGGGGF?FGEFFFGCG…
@M02825:110:000000000-BHBHG:1:1101:15693:19451 1:N:0:1
CCTGTTCGCTCCCCACGCTTTCGTCCATCAGCGTCAGTTAAAACATAGTGACCTGCCTTCGCAATTGGTGTTCTAAGTAATATCTATGCATTTCACCGCTACACTACTTATTCCAGCCACTTCTACTTTACTCAAGACCTGCAGTATCAATGGCAGTTTCATAGTTAAGCTATGAGATTTCACCACTGACTTACAGATCCGCCTACGGACCCTTTAAACCCAATAAATCCGGATAACGCTTGCACCCTCCGTATTACCGCGGCTGCTGGCACGGAGTTAGCCGGTGCTTATTCGTATAGTACCTTCAGCTACTCTCACGAGAGTAGGTTTATCCCTATACAAAAGAAGTTTACAACCCATAGGGCCGTCGTCCTTCACGCGGGATGGCTGGATCAGGCT…
+
GGGGGGGEGGGGGGGDGGGGGGGGGGGGGGGGGGGGGFGGGGGGGGGGGFGGGGGGGGGGGGGGGGGGGGGGGGGFGGGGGGGGGGGGGGGGGGGGFDGGGGGGGGGGGGGGGGGGGGGGGGGGGGGGGGGGGGFGGGGGGGFGGGGGGGGGGGGGGGGGGGGGGGGGGGGGGGGGGGFFFGGGGGGFFFFCCGGGGFFFCFFFEFEDABDDAFGGBDFGFGFFGFFFFFFFDDGFFFFFFGDEF@CDGGF@FE@EGFEFFFFGGGGGGCGGGGGGGGGGGGGGGGGGGFFGGGGGGGGGGGGFFFGGGGFEGGGGGGGGGGGFGGGFCGGGCGGGGFGGGGFAGGGFDGGCGGGGGGGGGGEDGGGGGGGGGGGGGGGGFFGGGGGGGGGGGGGGGGG…
@M02825:110:000000000-BHBHG:1:1101:9382:19454 1:N:0:1
CCTGTTTGCTCCCCACGCTTTCGTGCCTCAGTGTCAGTGTTGGTCCAGGTAGCCGCCTTCGCCACGGATGTTCCTCCCGATCTCTACGCATTTCACTGCTACACCGGGAATTCCGCTACCCTCTACCACACTCTAGTGACCCAGTATCCACTGCAATTCCCAGGTTGAGCCCAGGGCTTTCACAACAGCCTTACACCACCACCTACGCACGCTTTACGCCCAGTAATTCCGAGTAACGCTTGCACCCTTCGTATTACCGCGGCTGCTGGCACGAAGGTAGCCGGTGCTTATTCTTTGGGTACCGTCAGAAC
+
GGGE<FF<FFGGFGFG>FC@DF@FCCC@FGGGFGGC9CFFFFGGF8FG@@@FGGGD7F:FFGGGG@FCFEGGGGGGGGCEGGFFGFGGGDGGGGDGGCFGGGGGFG7C@+AAFGGGDEG>FFFGGGGGGCEGCF;CFGFGFGG>GGFGFCFCFGGFGG9FEGDFGGGFCFGFGGCCCFCDF78@DDGF45C,>0CFGFFFFFD@FF3DFAFFFCF>C>@>B@?5FC=B?FFD5:GFGFF>>:GF8:8<C?::777=5DC>84;)4FB:*::=,7C8,CGDCC>6CD9;CFFD6FCE,AEFC7C<5A@,3A@
@M02825:110:000000000-BHBHG:1:1101:21586:19478 1:N:0:1
CCTGTTCGCTACCCATGCTTTCGAGCCTCAGCGTCAGTAACAGACCAGAGAGCCGCCTTCGCCACCGGTGTTCTTCCATATATCTACGCATTTCACCGCTACACATGGAGTTCCACTCTCCTCTTCTGTACTCAAGCTCGACAGTTTCTGATGCAATTCTCCGGTTGAGCCGAAGGCTTTCACATCAGACTTATCGA
+
GGGDGFF@FGGGGGGGGFGEFFEG8FGGGGGGDGGGGGAFFGCGGG?<EFF7DFGGEEGGGGGGGGGDF:FDEGGGFGFAFF@FEGGGDGGGGGGGG+CFGGGFFG@EEFFCFGAFCFGGGCFGGGG8D@EGGGGG9DD7CC8CEGFGGGFGFFD9E9CFGGG5@C>FCCGEDGGGFFDFGFGGGGGFCFGEGGFCC
@M02825:110:000000000-BHBHG:1:1101:21927:19481 1:N:0:1
CCTGTTTGCTCCCCACGCTTTCGCACCTCAGTGTCAGTATTAGTCCAGGTGGTCGCCTTCGCCACTGGTGTTCCTTCCTATATCTACGCATTTCACCGCTACACAGGAAATTCCACCACCCTCTACCATACTCTAGTCAGTCAGTTTTGAATGCAGTTCCCAGGTTGAGCCCGGGGATTTCACATCCAACTTAACAAACCACCTACGCGCGCTTTACGCCCAGTAATTCCGATTAACGCTTGCACCCTCTGTATTACCGCGGCTGCTGGCACAGAGTTAGCCGGTGCTTATTCTGTCGGTAACGTCAAAACAATCACGTATTAGGTAACTGCCCTTCCTCCCAACTTAAAGTGCTTTACAATCCGAAGACCGTCTTCACACACGCGGCATGGCTGGATC…
+
GFGGGGGGGGGFGGCEEGGGGGGGCFCFGGGGGGGGGG9@E,EFGFGGGGGGGGGGGGGGFEGGGGFCFGGGGGFGGGGEFCFGFGGFGGGGE=EGGFGGGG9FFFFF:4AEEA,EGGGGGGGGFGGGD,67EFCCFDFGGGGDGFGG=CFGDFG,EBFGGGDEFGDGGGGGGGGC77DCD7CCF4C6?CDCF7F7:AF5@BD@FFFF>>:BA55D?3BDBE1?AB6FFFBBFBBGB?>:F<?:>C<2+>36<<<>FBFFBF6FF;=1=+EC7<FC9?7DCD>5CC:9D=,,EE@E:;>>6E8AC88@>@;ED>D==9F9BGFFA9FDECC::BCE@FE>GDFC?B,C,@EFGFCFEEGF?+?B,FB@F=:,CFC,,F@=EC6C=8GFGFFFFCC9EGD…
@M02825:110:000000000-BHBHG:1:1101:23232:19511 1:N:0:1
CCTGTTTGATCCCCACGCTTTCGTGCATCAGCGTCAATACTAACTTAGTGAGCTGCCTTCGCAATCGGAGTTCTAAGACATATCTATGCATTTCACCGCTACTTGTCTTATTCCGCCCACTTCAAATAGATTCAAGTCCTACAGTATCAAAGGCACTGCGACAGTTAAGCTGCCGTCTTTCACCACTGACTTATAGGACCGCCTACGCACCCTTTAAACCCAATAAATCCGGATAACGCTTGGATCCTCCGTATTACCGCGGCTGCT
+
GGGGGGFAECFGGGGG+FFEGGGFFGDGFFFG@GGGEGFFF<@<FGDEGF,FFFFFGFFGDFBGGGGGGGBFGGEG,9C<FF,CFCGGGGGG9;EFFEFG+FFFCGGGGGGGFF8EEGEGGGGGFG;EEFCEG=F9DDGFCFGGGGGGGGFADFFGG=BCEEEGGGFEFGGGGGCGD77B>7FGGFGF7C>CCFGF+;A?=>EF;FFE>55;F*8:2FFFBB1=;<+AFGFB*:;@;<FDFF02GD?>AB5<6<F9(91>CFFC<D5
@M02825:110:000000000-BHBHG:1:1101:24600:19515 1:N:0:1
CCTGTTTGCTCCCCATGCTTTCGTACCTCAGCGTCAGTATTAGGCCAGATGGCTGCCTTCGCCATCGGTATTCCTCCAGATCTCTACGCATTTCACCGCTACACCTGGAATTCTACCATCCTCTCCCATACTCTAGCTTCCCAGTATCGAATGCAATTCCTAAGTTAAGCTCGGGGATTTCACATTTGACTTAATTGGCCACCTACGCACGCTTTACGCCCAGTAAATCCGATTAACGCTCGCACCCTCTGTATTACCGCGG
+
FGGGGGGCEGGGCGGGGGGDFGGGGGGCF,EGGGFGGGDFDFGFGEFFGGFCFGD7FGEGGGGDGGFGGGGGGGGDFF<FFGGFF9FDCCGGGGGGGCEGGGGGGGGGGGGGGGGGGGGGGGG;D?DGGGGGGGGGFFGGFFA8F;>FCDFGDDFGFFGCFGA?DCFFCF788@>>D9>FGGGCCF9+?B7EGFFFD>FFEDFFA6?AB?>8AGG=DDFF?7=;=<=@CF:<>78CFF@B@05>1:?<42C>FCFDC=DCD7
@M02825:110:000000000-BHBHG:1:1101:22244:19529 1:N:0:1
CCTGTTCGCTCCCCATGCTTTCGCTCCTCAGCGTCAGTAAATGCCCAGAGACCTGCCTTCGCCATCGGTGTTCCTCCTGATATCTGCGCATTTCACCGCTACACCAGGAATTCCAGTCTCCCCTACATCACTCTAGTCTGCCCGTACCCACCGCAGATCCGAGGTTGAGCCTCG
+
GEGCFAFGGCGG8CDFFFDGGFC@GFBDFEFGDEEGEFFGDCACCFFDFC8BDGGCFCEGCF,BFF,@FFGGFGFGDE?<AFFFGAFEG7BFFGGGGCFE7FDFFFFEGGG=D>FGFEGGGGGGFGGGGFGDDGGGGGGCD?FECEEECGCBEGGGG9ECG78C>7:E?CCB6?
@M02825:110:000000000-BHBHG:1:1101:5564:19549 1:N:0:1
CCTGTTTGCTCCCCATGCTTTCGCACCTCAGCGTCAGTATTAGGCCAGAAGGCTGCCTTCGCCATCGGTATTCCTCCAGATCTCTACGCATTTTACCGCTACACCTGGAATTCTACCTTCCTCTCCCATACTCTAGCTTGCCAGTATCGAATGCAATTCCCAGGTTGAGCCCGGGGATTTCACATCCGACTTCACAAACCACCTACGCGCGCTTTACGCCCAGTAATTCCGATTAACGCTTGCACCCTCTGTATTACCGCGGCTGCTGGCACAGAGT
+
GGDCCFC@F<EGFEFEEFF9FGEGGGCFGGGGGGGGGFCFFGG9CF<FF<C<FEGGGGGGGGGGFFCEFDFCFGG<=?FFGFAFFFGGGEGGG,AFGGGEGGGGGGGGGEFEFFGGGGGFGGGFFGGGGGGDGFFFGGGGGGGGF,EFCFFGFGGFGFGGGGGCGG>GCCGF5*;ECG7C9CF8CDDE5DGD+4C>F)=FDFA3FF)=5>55757DG5>6GFBBFC6CDF>7C8?9>C;>FD55EC?@BB:644GGCD?1ADA4FA6C?F@FCD>C;
@M02825:110:000000000-BHBHG:1:1101:12960:19576 1:N:0:1
CCTGTTTGCTCCCCACGCTTTCGCACCTCAGTGTCAGTATGAGCCCAGGTGGTCGCCTTCGCCACTGGTGTTCCTTCCTATATCTACGCATTTCACCGCTACACAGGAAATTCCACCACCCTCTGCCCTACTCTAGCTTGCCAGTTTTGGATGCAGTTCCCAGGTTGAGCCCGGGGATTTCACATTCAACTTAACAAACCACCTACGCGCGCTTTACGCCCAGTAATTCCGATTAACGCTTGCACCCTCTGTATTACCGCGGCTGCTGGCACAGAGTTAGCCGGTGCTTATTCTGTCGGTAACGTCAAAACAATAACGTATTAGGTTACTGCCCTTCCTCCCAACTTAAAGTGCTTTACAATCCGAAGACCTTCTTCACACACGCGGCATGGCTGGATC…
+
GGGGGGGGGGGGGGGGGGGGGGGGGGGGGGGGGGGGGGGGGGGGGGGGGGGGGGGGGGGGGGGGGGGGGGGGGGGGGGGGGGGGGGGGGGGGGGGGGGGGGGGGGGGGGGGGGGGGGGGGGGGGGGGGGGGGGGGGGGGGGGGGDFGGFGFDGGGGGGGGGGGGGGGGGGGGGGGGGGGGGGGGGGFCGGFGFGGGGFFFFFFDFF>>.>ABEGGGGGD4;BFFFFGFGGF7C;CCBDCFFGFDDF6@GGGFGFFCDBFFFFFA54FCDC>,;>:4DE5GCCFFGGGFAFGGGGGE>DGGGGGGE8?GGGE9FFFBGGGGGGFEGGGGGGGDFDFGGDGGGGGGFGGFEGDGGGGGGGFGDGGGGGFGGGFEFCGGGGGGDGGGGGF8CFGGFGGGGGG…
@M02825:110:000000000-BHBHG:1:1101:10088:19708 1:N:0:1
CCTGTTCGCTCCCCACGCTTTCGTCCATCAGCGTCAGTTAAAACATAGTGACCTGCCTTCGCAATTGGTGTTCTAAGTAATATCTATGCATTTCACCGCTACACTACTTATTCCAGCCACTTCTACTTTACTCAAGACCTGCAGTATCAATGGCAGTTTCATAGTTAAGCTATGAGATTTCACCACTGACTTACAGATCCGCCTACGGACCCTTTAAACCCAATAAATCCGGATAACGCTTGCACCCTCCGTATTACCGCGGCTGCTGGCACGGAGTTAGCCGGTGCTTATTCGTATAGTACCTTCAGCTACTCTCACGAGAGTAGGTTTATCCCTATACAAAAGAAGTTTACAACCCATAGGGCCGTCGTCCTTCACGCGGGATGGCTGGATCAGGCT…
+
GGGGGGGGGGGGGGGGGGDGDGGGDGGGGGGGGEFEGFGGGGGGGGGGGGGGGFFGGGG9FGGGGGGGGGGGGFGGGFGDGGGGGGFGGGGGGGGGGGGGGGGGGGGGGFGFGGGGGGGGGGGGGGDFGGGGGGGGGGGGGGGGGFGGGGGGFFGGGGFGGGGGGGGGGGGGGGGGGF7;CGGFGGGFGGGGGGGCFFFA5CBFBFBBFE>DFGGGGGFDDDFD=3AFFF>@?FCDEFFEEFFGDC;@?DFFFFFF>A:BAA4GGGGGGGGGC5+7CCDC>GFGGGGGGGGGGFGGECFFGGECGGGGGGGGGGGGGGFGGFGF?GGGGGGGGGGGGGGGGGGGGGFFAGGGGGGGGGGGGF:GCGGGGFFGGGGGGGGGGGGGGGGGGGGGGGGGGGG…
@M02825:110:000000000-BHBHG:1:1101:15680:19782 1:N:0:1
CCTGTTCGCTACCCACGCTTTCGTCCATCAGCGTCAATAAATTAGTAGTAACCTGCATTCGCAATTGGTATTCCATGTAATCTCTAAGCATTTCACCGCTACACTACATATTCTAGTTACTTCCTAATAATTCAAGTCTAGCAGTATCAATGGCCGTTCCACCGTTGAGCGATG
+
EFC,;CFC:,;FEF@EGG:BC<C68CCGGG,9@CFFEDGE,,FF<CF9EE9,@@EF,9FGGCC7FGEDFGDGFFF,99CFGDE<EEA<=F<CFFEG,@FBE7,AFFGFGDEEEFFGAACEF,EADFAFGAD464EF;=FF=FGGGFFGGGGFFCDEGD=FFFEEF+>DFG8EF6
@M02825:110:000000000-BHBHG:1:1101:15019:19823 1:N:0:1
CCTGTTCGCTACCCATGCTTTCGAGCCTCAGCGTCAGTAACAGACCAGAGAGCCGCCTTCGCCACCGGTGTTCTTCCATATATCTACGCATTTCACCGCTACACATGGAGTTCCACTCTCCTCTTCTGTACTCAAGCTCGACAGTTTCTGATGCAATTCTCCGGTTGAGCCGAAGGCTTTCACATCAGACTTATCGAGCCGCCT
+
FFGFFDCCF;CECF,CFF9EEFB<EG>,CE8EC:7CC6@@<CCEF@F,C6,BFFCFC:?==BFCGGGDE+@CG?,AF?FECA,EGFFFDCCCEFGFE+>C7FCFFC@EC=?FGFFGFE,@,8D;EFGFG8DDF9FBCFFEE>CEDE,CEG9CF9@9@DCACFG3@8:34DEEEEEC>4;?FFGFGGFACF6:89C7*?BD99>7
@M02825:110:000000000-BHBHG:1:1101:26940:19832 1:N:0:1
CCTGTTTGCTCCCCACGCTTTCGCACCTCAGTGTCAGTATCAGTCCAGGTGGTCGCCTTCGCCACTGGTGTTCCTTCCTATATCTACGCATTTCACCGCTACACAGGAAATTCCACCACCCTCTACTGTACTCTAGCTTGCCAGTTTTGGATGCAGTTCCCAGGTTGAGCCCGGGGATTTCACATTCAACTTAACAAACCACCTACG
+
GGGEEEFGGFGGGGGGGGGGGAEGGGGCFGGG9EDDFCEACEFGFGGGFGGGGGGGGGGGGEGFGFGFGFGCGFGGGGGG9FFFG9CFGGGG9FGGFGEDFGGGGGDGGG:FFGGGDGG6EFFGADFFFFFFDGGFGGGGF=EGGFFD?EFB::,@EE@F,3,@EFEDFGCFDEED>:88DFC+=DGFGGCFGFGFGFFF<@.3A;D
@M02825:110:000000000-BHBHG:1:1101:14746:19939 1:N:0:1
CCTGTTTGCTCCCCACGCTTTCGTGCCTCAGTGTCAGTGTTGGTCCAGGTAGCTGCCTTCGCCATGGATGTTCCTCCCGATCTCTACGCATTTCACTGCTACACCGGGAATTCCACTACCCTCTACCACACTCTAGTCGCCCAGTATCCACTGCAATTCCCAGGTTGAGCCCAGGGCTTTCACAACAGACTTAAACAACCACCTACGCACGCTTTACGCCCAGTAATTCCGAGTAACGCTTGCACCCTTCGTATTACCGCGGCTGCTGGCACGAAGTTAGCCGGTGCTTATTCTTTGGGTACCGTCAGAACAACCGAGTATTAATCGACTGCTTTTCTTTCCCAACAAAAGGGCTTTACAACCCGAAGGCCTTCTTCACCCACGCGGTATGGCTGGATC…
+
GGGGGGGGGGGGGGGGGGGGGGGGGGGFGGGGGGGGGGGGGGGGGGGGGGGGGGGGGGGGGGGGGGGGGGGGGGGGGGGGGGGGFGGGGGGGGGGGGGGFGGGGGGGGGGGGGGGGGGGGGGGGGGGGGGGGGGGGGGGGGGGGGGGGGGGGGGGGGFGGGGGGGGGGGGGGGGGGDGGGGFGGGGFFGGGGFGGGGFFFFFFFFFFFFFEFEGGGGCEFFDFF<GFFFFC?GFGF>7>FFB:GEFFFCGC<BF><DFGFFGFFFAFGGDF5FFGGCECDC7>GGGGGGGEGGGGGGGE:CGGGGE>,CGEGGEEGFGGGFCEEEEFFGGFGGGGGGGF8GGGFAFCFGGGGGGGGGEEGFGGGGGGGGGGGCGGFFDGGEBGGDGGGGGGGGGGGGGG…
@M02825:110:000000000-BHBHG:1:1101:12303:19939 1:N:0:1
CCTGTTTGCTCCCCACCCTTTCGCTCCTCAGCGTCAGTAACGGCCCAGAGATCTGCCTTCGCCATCGGTGTTCCTCCTGATATCTGCGCATTCCACCGCTACACCAGGAATTCCAATCTCCCCTACCGCACTCTAGTCTGCCCGTACCCACTGCAGACCCGAGGTTGAGCCTCGGGATTTCACAGCAGACGCGACAAACCGCCTACGAGCTCTTTACGCCCAATAATTCCGGATAACGCTTGCGCCCTACGTATTACCGCGGCTGCTGGCACGTAGTTAGCCGGCGCTTTTTCTGCAGGTACCGTCACTTTCGCTTCTTCCCTGCTAAAAGAGGTTTACAACCCGAAGGCCGTCATCCCTCACGCGGCGTTGCTGCATCAGGCTTTCGCCCATTGTGCA…
+
GGGCGGGGAEGGCFFGGGGGGGGGGGGC8EDGGGGGGGGGGGGGGGGGGGGGGGGGGGGGGGGGGGGGGEGGGG,FF@FGGGGGGGGGGGGGGGGGGGGEEEFGGGGGGGGGGGGGGGGGGFGGGGGGGGG>FGGGGFFGGFCC>6CEFFE68EEGGFGEECEGEGGGGFGDFGGDCEFGGGCFGGGFGGGDGGGGGFBF9>D<>CD.@D:<F>FGGDEFFFFBFA4DDGCB<:<5EGFGFDFFBAFF?GGFFGDDGGGGGGGGGGFGFFGEGF9GGECGGGGGGGGGGGFCFGGGGGGGGGGGGGFECGGGGGD8GFGGGGGGGFGGGF<EEFGGGGGGGGGGGGGGGGGGGGGGGGGGGGGGGGGGGGGGGGGGGGFGGGGGGGGGGGGGGGGFGGG…
@M02825:110:000000000-BHBHG:1:1101:10063:19956 1:N:0:1
CCTGTTTGATCCCCACGCTTTCGTGCATCAGCGTCAATACTAACTTAGTGAGCTGCCTTCGCAATCGGAGTTCTAAGACATATCTATGCATTTCACCGCTACTTGTCTTATTCCGCCCACTTCAAATAGATTCAAGTCCTACAGTATCAAAGGCACTGC
+
GGGGGGFG<F9FGGGEGGGGGGG<FGFGGGGGGGGG7FGGCGC@D,FF,EFGGEGGGGGGGG,C@FGGCGGGGG<E<FCFGGGGGGFGGGGGGGGGGGGGGG<?<F<A,@FGGGGGCG>G8BF;9,@=9EDEGGGG=;F9EFGGGBFG;,@;CDG:F8C
@M02825:110:000000000-BHBHG:1:1101:7859:20002 1:N:0:1
CCTGTTTGCTCCCCACGCTTTCGAGCCTCAGCGTCAGTAATGAGCCAGTGTGTCGCCTTCGCCACTGGTGTTCTTCCGAATATCTACGAATTTCACCTCTACACTCGGAGTTCCACACACCTCTCTCATACTCAAGACACCCAGTATCAAAGGCAATTCCGAGGTTGAGCCCCGGGATTTCACC
+
CFGDGGGGGAEGFEFDGGGGFFEGGE@FFG@FFFCFGGGGGGGFGGGGGGFGGGGGGGGGGGGGGGGCFDFGGEGGGGG:@AAFGGGGCGGGGGGGFDEE,CFEEA<FG7@:?FGGFEGGCCGCCGG9FGGDGEGFGGDGGGFGD9BF9;BAFF6:8EFGGBCGEGFD8EFFCG>CDGGFFCCF
@M02825:110:000000000-BHBHG:1:1101:21972:20025 1:N:0:1
CCTGTTCGCTCCCCATGCTTTCGCTCCTCAGCGTCAGTAAATGCCCAGAGACCTGCCTTCGCCATCGGTGTTCCTCCTGATATCTGCGCATTTCACCGCTACACCAGGAATTCCAGTCTCCCCTAC
+
FGFGGGFCGEFG,@F@FGGGGCGG@FFGGGFFGCGEGG9CFFC9EFFGCCF869<FFFEFGGGDG8F:FC4=FAF?E,5CEFFFG9FCECGGGGGGF>F@CFEC88FECFDG9F9B4@@DD,@FFD
@M02825:110:000000000-BHBHG:1:1101:9016:20026 1:N:0:1
CCTGTTTGCTACCCACGCTTTCGAACCTCAGTGTCAGTATGATGCCAGAAGGCTGCCTTCGCCATCGGTATTCCTCCAGATCTCTACGCATTTCACCGCTACACCTGGAATTCTACCTTCCTCTCACCTACTCTAGCCTAACAGTATCAGATGCCGTTCCCAGGTTAAGCCCGGGGCTTTCACATCTGACTTATCAAGCCACCTACGCTCGCTTTACGCCCAGTAATTCCGATTAACGCTTGCACCCTCTGTATTACCGCGGCTGCTGGAACAGAGTTAGCCGGTGCTTATTCTGCAGCTAATGTCATCGTCCATGGGTATTAACCATGGAGTCTTCTTCACTGCTTAAAGTGCTTTACAACCAAAAGGCCTTCTTCACACACGCGGCATGGCTGGATC…
+
GGGGGGGGGGGGGGGGGGGGGGGGGGGGGGGGGAFFFGGGGGGGGGGGGGGFFGGGGGGGGGGGGGGGGGGGGGGGGGGGGGGGGGGGGGGGGGGGGGGGGGGGGGFGGGGGGGGGGGGGGGGFFFGGGGGGGGGGGGGGGGGFGGGGFGGGGGGGGGGGGGGGGGGGGGGGGGEGGGGGGGGGGGGFGGGGGGFFGFFFFFFBFFF>)05>DGGGGG3FDFFFC<FFFFF7&BBFBFCCFGDDDGG@?7:<?=2CDDECFD9*ACA=B+FE@ADGGGGGGGGGGFFF9FGGGGGGGGFGGGGGGGECDGFFGGGGGGGGGGGGGDFFGGGGGGGDGGGFGGGGFEGGGGFDFFGFGGGGGDGGGGGGGGGFEGGGGGGGGGGGGGGGGGGGGGGGGCC…
@M02825:110:000000000-BHBHG:1:1101:17138:20057 1:N:0:1
CCTGTTTGATCCCCACGCTTTCGTGCATCAGCGTCAATACTAACTTAGTGAGCTGCCTTCGCAATCGGAGTTCTAAGACATAACTATGCATTTCACCGCTACTTGTCTTATTCCGCCCACTTCAAATAGATTCAAGTCCTACAGTATCAAAGGCACTGCGACAGTTAAGCTGCCGTCTTTCACCACTGACTTATAGGACCGCCTACGCACCCTTTAAACCCAATAAATCCGGATAACGCTTGGATCCTCCGTATTACCGCG
+
GGG<F<CF9<F,,@@+@F::DCFGFGFGGDCE:FFF@FGGGEG8FFGFC@9FEEB,F@CECGEGGGCEG7@EAFGGC,?AB<,ADFEEEFGC9FAFECGGDEAFB<FG,EFCG9EECEEEG9@,EFFDF;E,@@F;@=FAFGGCFFCFCGG9EGGGGGG@EG6EGGGGGAFGGGGEG,?CFGF8F99A>92BFECD:FFF=BFFFABEB?E6>93CFGBFFEFDF<F3A;;7?@D=88;;:6??>CC6C<CGF7;:>ABFF
@M02825:110:000000000-BHBHG:1:1101:18704:20076 1:N:0:1
CCTGTTTGCTCCCCATGCTTTCGTACCTCAGCGTCAGTATTAGGCCAGACGGCTGCCTTCGCCATCGGTATTCCTCCAGATCCCTACGCATTTCACCGCTACACCTGGAATTCTACCACCCTCTCCCATACTCTAGCTTCCCAGTTTCGAATGCAATTCCTAAGTTAAGCTCAGGGATTTCACATCAGACTTAAA
+
,F<FDFG@C,CE,@E<FDC,CAF8FEBCEFDG@FCGGG<<@,E@EFAFF,@FECGGGF,ED@:FD@?CF8F,AFGF@EFGGG,,9CFFGG+@94CFFEFE=FGGGGGEC:=FFBFGG,,>=7=FC3,=,=DBDGFGGGG>8DCFF,3@>8EFGG9BDGC;,@9>E=FFFGC@6DCFG,AFFFGGGG+;CDDGG77
@M02825:110:000000000-BHBHG:1:1101:10255:20092 1:N:0:1
CCTGTTTGCTCCCCACGCTTTCGCACCTCAGTGTCAGTATTAGTCCAGGTGGTCGCCTTCGCCACTGGTGTTCCTTCCTATATCTACGCATTTCACCGCTACACAGGAAATTCCACCACCCTCTACCATACTCTAGTCAGTCAGTTTTGAATGCAGTTCCCAGGTTGAGCCCGGGGATTTCACATCCAACTTAACAAACCACCTACGCGCGCTTTACGCCCAGTAATTCCGATTAACGCTTGCACCCTCTGTATTACCGCGGCTGCTGGCACAGAGTTAGCCGGTGCTTATTCTGTCGGTAACGTCAAAACACTAACGTATTAGGTTAATGCCCTTCCTCCCAACTTAAAGTGCTTTACAATCCGAAGACCTTCTTCACACACGCGGCATGGCTGGATC…
+
GGGFGGGGGGGGGGGEBFCGGGGGGGGFGGGGGGFGGGCFGGGGDFGGGGGGGGGGGGGGGGEFFGGGGGGEGGCGGGGGGGGGGGGGFEEEGGGGGGGGGGGGGGGGGGGGGGGGCEFEGGGFGGGGGGGGGGFFC;DFFGGGGGFGCEFGGGGGGGGGGGGFFFC,DGCFGGGGGGF7@CFGGGGFFGGGGCGGGFFFDFFDFF4B:35>>DGGGGDDFD?FDCFDFF?3C?BBA*7@E?EDF?08?;D<>BCFF>FF64AFFFB:9DF?>D7CGGDGGC7GFEFEFCF?EDGGCEGGFECGEGGFF>GGGGCGGGGGGGGFGGDFCGGGGGF7GGGGGGGFBGGGGGGGFDE<EGGGEFGGGGGGFGGFCGGGGGGGGGGGDGFGGGGGGGGGGGG…
@M02825:110:000000000-BHBHG:1:1101:12054:20155 1:N:0:1
CCTGTTTGCTCCCCATGCTTTCGTACCTCAGCGTCAGTATTAGGCCAGATGGCTGCCTTCGCCATCGGTATTCCTCCAGATCTCTACGCATTTCACCGCTACACCTGGAATTCTACCATCCTCTCCCATACTCTAGCTTCCCAGTATCGAATGCAATTCCTAAGTTAAGCTCAGGGATTTCACATCCGACTTAAAAAGCCGCCTACGCACGCTTTACGCCCAGTAAATCCGATTAACGCTCGCACCCTCTGTATTACCGCGGCTGCT
+
FGGGGGGGGGEG8FCGGFCGGGGGGGCEFFFGGFEEEAFGGGGGGGGFGGF?CGGECGFCEDGFEDCEFGGGGFCFGDGGFGDAFFGGDGGGFGGGGGGFCFE,AEF8FFGGGGFDDEFFCFFEFGFGGGGGGDGGGGGCGFFGGGGGE8DFFFG9FGGGGF;DDFGGG9EGGGFFGGGGGGGFGF+?D*7CGGCC99FAA9B=EFFBF>B:?8DG7DBDFF@FEF=AFFF.3<7?E?9GGB>>CGF:??CCCGEAFCB(4FGFFA=
@M02825:110:000000000-BHBHG:1:1101:7850:20201 1:N:0:1
CCTGTTTGCTCCCCACGCTTTCGCACCTCAGTGTCAGTATTAGTCCAGGTGGTCGCCTTCGCCACTGGTGTTCCTTCCTATATCTACGCATTTCACCGCTACACAGGAAATTCCACCACCCTCTACCATACTCTAGTCAGTCAGTTTTGAATGCAGTTCCCAGGTTGAGCCCGGGGATTTCACATCCAACTTAACAAACCACCTACGCGCCCTTTACGCCCAGTAATTCCGATTAACGCTTTCACCCTCTGTATTACCGCG
+
GGGFFFG@ACFGGE@F:@:BFFGGGE@,CEC@CCACF@,6F<CCCF<CFEEDFFC@@FECFG:,?=E,AFBFEFEEEFFGGGGG9FEGGGGGGGGGGGGGGGGGD,=4A8?AFEGD,@=EE+DFFCF8=EEDFA=DFGGGGFGCFGGGFGFGGGGEGGEAFCC?FGFG6BEF65CCDGFFF7++=FFFGG*=CFF78;;FDBDFFF?EBB)0>CF:FCDF=BDF9ECFFFB+;;:64+9>E*:AAA0::C>:7CB<4<58;
@M02825:110:000000000-BHBHG:1:1101:15147:20221 1:N:0:1
CCTGTTTGCTCCCCACGCTTTCGTGCCTGAGCGTCAGTCTTTGTCCAGGGGGCCGCCTTCGCCACCGGTATTCCTCCAGATCTCTACGCATTTCACCGCTACACCTGGAATTCTACCCCCCTCTACAAGACTCTAGTTTGCCAGTTCGAAATGCAATTCCCAGGTTGAGCCCGGGGCTTTCACATCTCGCTTAACAAACCGCCTGCGCACGCTTTACGCCCAGTAATTCCGATTAACGCTCGGACCCTCCGTATTACCGCGGCTGCTGGCACGGAGTTAGCCGGTCCTTCTTCTGTAGGTAACGTCACAGATGAGCCGTATTAAGACTCACCCTTTCCTCCCTACTGAAAGTGCTTTACAACCCGAAGGCCTTCTTCACACACGCGGCATGGCTGCATC…
+
GGGGGGGGGGGGGGGGGGGGGGGGGGGGGGGGGGGGGGGGGGGGGGGGGGGGGGGGGGGGGGGGGGGGGGGGGGGGGGGGGGGGGGGGGGGGGGGGGGGGGGGGGGGGGGGGGGGGGGGGGGGGGGGFGGGGGGGGGG,DFGGGGGGGFGGGGGGGGGGGGGGGGGGGGGGGGGGGDCFGGGGFFDCFGGGGGGGGGFFFFFFFFFDFFFFFFGGGF#<BEFF?C>FFFFFFFBFFFFFFD>?DCC?:?FC<??>AFDGGFGFFFAFFC58GFFFGGGCDGGGGFCFF?FCGGCGD;FGGFDGGGGGGGGFB8+GGGGFCGGGFGCGGGGGGGGGGGGGGGFAFFFGGGGGGGGFGGGGGGGGGGFECGGGGGGGGFGFCEGGGGGFGGGGGGGGGGGG…
@M02825:110:000000000-BHBHG:1:1101:19522:20222 1:N:0:1
CCTGTTTGCTCCCCACGCTTTCGCACCTCAGTGTCAGTATTAGTCCAGGTGGTCGCCTTCGCCACTGGTGTTCCTTCCTATATCTACGCATTTCACCGCTACACAGGAAATTCCACCACCCTCTACCATACTCTAGTCAGTCAGTTTTGAATGCAGTTCCCAGGTTGAGCCCGGGGATTTCACATCCAACTTAACAAACCACCTACGCGCGCTTTACGCCCAGTAATTCCGATTAACGCTTGCACCCTCTGTATTACCGCGGCTGCTGGCACAGAGTTAGCCGGTGCTTATTCTGTCGGTAACGTCAAAACAATCACGTATTAGGTAACTGCCCTTCCTCCCAACTTAAAGTGCTTTACAATCCGAAGACCTTCTTCACACACGCGGCATGGCTGGATC…
+
FFGGCA<FGGGF<FFGGGGCFGGGGGGDF@FGCFEFECCEGGF@CFGFECFGGGGGGEFGGGGGGGCFFGFGGG9FFGGGF9EFGGGGGGGCFGFEFDGGGGGGGGGGCFFEFGGGFGGGGGGCFGGGDEG9=DFGGGGGGGGGGGGG8@@;EFGGGGFGGGGFGGGGFGDFCEEGGDFGGGFGFG7FCGC7CGGC:);FBDD:FFEFBA)5BG3FCDEDFD??GGEDDFC;33:CBC9GFFFFFC??F7GC<E5:5D8C;?/)5?8=,8D:,DC>97:4GGA0CC>CED6GGEC6GFGGGGC@+8DDDFGFGGGGFAGGGFGGGFGGEFGEDGFDGEDGGGGGFFFCEGFFGGGGGGGEF?+GGGGGGGFE,FGGGGGGEGGGGGGGGGF@FCFFFFF…
@M02825:110:000000000-BHBHG:1:1101:13291:20250 1:N:0:1
CCTGTTTGCTCCCCACGCTTTCGCACCTCAGTGTCAGTATCAGTCCAGGTAGTCGCCTTCGCCACTGGTGTTCCTTCCTATATCTACGCATTTCACCGCTACACAGGAAATTCCACTACCCTCTACCATACTCTAGCTTGCCAGTTTTGGATGCAGTTCCCAGGTTGAGCCCGGGGATTTCACATTCAACTTAACAAACCACCTACGCGCGCTTTACGCCCAGTAATTCCGATTAACGCTTGCACCCTCTGTATTACCGCGGCTGCTGGCACAGAGTTAGCCGGTGCTTATTCTGTCGGTAACGTCAAAACAATCACGTATTAGGTAACTGCCCTTCCTCCCAACTTAAAGTGCTTTACAATCCGAAGACCTTCTTCACACACGCGGCATGGCTGGATC…
+
GGGGGGGGGGGGGGGGGGG7FGGGGEGFGGGGGGGGGGGGGGGGGGGGGGGGGGGCGGGGGGGGGGGFEFECFFGGGGGGGGGGFGGGGGGGGGGGGGGDGGGGGGGFGGGGGGGGGGGCFGGGGGFGGGGGGGGFGDFGGFFGGFGGFDCGGGGGGGGFFFGGGGGGGGGGGEGGGGCFGGGGGFGFGGGGGGGFFFFFFBD=FFFFEEFFFGGGGGFFGBFFFCCGGFF:C:<GFCFFF?FFBGC7DFGFCE>ADGGDFFFAFFBFGGF@FGCFFE>CGD5FGGGGGGFGGGGGEGDGGGGGGGGGGGGGDGFBGGGGFGFFFGGGGFGGFEFGGE<GGFE,CGGGGGGGGFFCEE@>GGFFGFGFGGGGGGGGGGGGGFCCFFGGGGGGGGGGGGG…
@M02825:110:000000000-BHBHG:1:1101:8267:20252 1:N:0:1
CCTGTTTGCTCCCCACGCTTTCGCACCTCAGTGTCAGTATCAGTCCAGGTAGTCGCCTTCGCCACTGGTGTTCCTTCCTATATCTACGCATTTCACCGCTACACAGGAAATTCCACTACCCTCTACCATACTCTAGCTTGCCAGTTTTGGATGCAGTTCCCAGGTTGAGCCCGGGGATTTCACATTCAACTTAACAAACCACCTACGCGCGCTTTACGCCCAGTAATTCCGATTAACGCTTGCACCCTCTGTATTACCGCGGCTGCTGGCACAGAGTTAGCCGGTGCTTATTCTGTCGGTAACGTCAAGACAGTCACATATTAGGTAACTGCCCTTCCTCCCAACTTAAAGTGCTTTACAATCCGAAGACCTTCTTCACACACGCGGCATGGCTGGATC…
+
GGGGGGFGGFGGGGGEGGGGGGGGGFF<FGFFAFGFDFDFGCGGGGGGGGGGGGGGGGGGDEDGGGGGFGGGGGGFGFFFGFDCFGGGG@GGEGGGGDGGGGGGGGGF=FGGGGGGGGGGGGGGGG9DF8DGGBEAFCFGGGGFFCFF8CEFFG8FDEFG9FGEGFCECGFFE5CE9EGFGCGG>FGFGGGGGGCGGFFF@DEFFFFF)85>8CFF755:DE?B9AFFFFFFFFDCA<9FF:>?D??BFFBGGECFFFGGAD?FFFFGC9>,7E8GC5GGGD@*CECAGGGGCEB+6GGDGGGGFCGGGFF;DEDC36CA8GGFFAGFGGGGGGGGEF@GFF<5F<FE8GGF9EDF<E?CCB>GFGGGGGGGFEAAF<GGGCGGGGFCDGFCCGGGGGG…
[truncated: 57,816 more rows]
